# Supplementary material for: Long-term culture of germ-free zebrafish using gamma-irradiated feeds
Source: mSystems. 2026 Apr 29;11(5):e00353-26. doi: 10.1128/msystems.00353-26 (PMC13185591; doi:10.1128/msystems.00353-26)
Supplement: Supplemental tables — Tables S1 to S7. [file msystems.00353-26-s0002.xlsx]

## Sheet: Table S1
Table S1. Body metrics of zebrafish fed different doses of gamma-irradiated diets, including body length, weight, and condition factor across experimental groups.
ID	Group	Body_metric	Value
F1	0kGy	Weight	2.1
F1	0kGy	Length	6.5
F1	0kGy	Condition factor	0.764679
F2	0kGy	Weight	3.5
F2	0kGy	Length	7.5
F2	0kGy	Condition factor	0.82963
F3	0kGy	Weight	6.2
F3	0kGy	Length	7.5
F3	0kGy	Condition factor	1.46963
F4	0kGy	Weight	3.8
F4	0kGy	Length	7.5
F4	0kGy	Condition factor	0.900741
F5	0kGy	Weight	1.2
F5	0kGy	Length	6
F5	0kGy	Condition factor	0.555556
F6	0kGy	Weight	2.1
F6	0kGy	Length	6.5
F6	0kGy	Condition factor	0.764679
F7	0kGy	Weight	5.5
F7	0kGy	Length	8
F7	0kGy	Condition factor	1.07422
F8	0kGy	Weight	4.4
F8	0kGy	Length	7.5
F8	0kGy	Condition factor	1.04296
F9	0kGy	Weight	4.7
F9	0kGy	Length	8
F9	0kGy	Condition factor	0.917969
F10	0kGy	Weight	2.7
F10	0kGy	Length	7
F10	0kGy	Condition factor	0.787172
F11	0kGy	Weight	4
F11	0kGy	Length	8
F11	0kGy	Condition factor	0.78125
F12	0kGy	Weight	1.8
F12	0kGy	Length	6
F12	0kGy	Condition factor	0.833333
F13	10kGy	Weight	0.7
F13	10kGy	Length	5.5
F13	10kGy	Condition factor	0.420736
F14	10kGy	Weight	2.8
F14	10kGy	Length	7
F14	10kGy	Condition factor	0.816327
F15	10kGy	Weight	3.4
F15	10kGy	Length	7
F15	10kGy	Condition factor	0.991254
F16	10kGy	Weight	4
F16	10kGy	Length	7
F16	10kGy	Condition factor	1.16618
F17	10kGy	Weight	2
F17	10kGy	Length	6
F17	10kGy	Condition factor	0.925926
F18	10kGy	Weight	2.3
F18	10kGy	Length	6.5
F18	10kGy	Condition factor	0.837506
F19	10kGy	Weight	4.4
F19	10kGy	Length	7.5
F19	10kGy	Condition factor	1.04296
F20	10kGy	Weight	2.7
F20	10kGy	Length	7
F20	10kGy	Condition factor	0.787172
F21	10kGy	Weight	1.4
F21	10kGy	Length	6
F21	10kGy	Condition factor	0.648148
F22	10kGy	Weight	3.9
F22	10kGy	Length	7
F22	10kGy	Condition factor	1.13703
F23	10kGy	Weight	1.2
F23	10kGy	Length	5
F23	10kGy	Condition factor	0.96
F24	10kGy	Weight	1.7
F24	10kGy	Length	6
F24	10kGy	Condition factor	0.787037
F25	10kGy	Weight	3.8
F25	10kGy	Length	7
F25	10kGy	Condition factor	1.10787
F26	10kGy	Weight	4.4
F26	10kGy	Length	7.5
F26	10kGy	Condition factor	1.04296
F27	20kGy	Weight	2.6
F27	20kGy	Length	7
F27	20kGy	Condition factor	0.758017
F28	20kGy	Weight	1.7
F28	20kGy	Length	6
F28	20kGy	Condition factor	0.787037
F29	20kGy	Weight	4.1
F29	20kGy	Length	8
F29	20kGy	Condition factor	0.800781
F30	20kGy	Weight	1.3
F30	20kGy	Length	6
F30	20kGy	Condition factor	0.601852
F31	20kGy	Weight	1.2
F31	20kGy	Length	6
F31	20kGy	Condition factor	0.555556
F32	20kGy	Weight	3
F32	20kGy	Length	7
F32	20kGy	Condition factor	0.874636
F33	20kGy	Weight	1.8
F33	20kGy	Length	6.5
F33	20kGy	Condition factor	0.655439
F34	20kGy	Weight	4.8
F34	20kGy	Length	7.5
F34	20kGy	Condition factor	1.13778
F35	20kGy	Weight	2.2
F35	20kGy	Length	6.5
F35	20kGy	Condition factor	0.801092
F36	20kGy	Weight	2.5
F36	20kGy	Length	7
F36	20kGy	Condition factor	0.728863
F37	20kGy	Weight	3.4
F37	20kGy	Length	7.5
F37	20kGy	Condition factor	0.805926
F38	20kGy	Weight	1.6
F38	20kGy	Length	6
F38	20kGy	Condition factor	0.740741
F39	20kGy	Weight	2.1
F39	20kGy	Length	6
F39	20kGy	Condition factor	0.972222
F40	20kGy	Weight	1.4
F40	20kGy	Length	6
F40	20kGy	Condition factor	0.648148
F41	40kGy	Weight	2.3
F41	40kGy	Length	7
F41	40kGy	Condition factor	0.670554
F42	40kGy	Weight	4.1
F42	40kGy	Length	7.5
F42	40kGy	Condition factor	0.971852
F43	40kGy	Weight	4.4
F43	40kGy	Length	8
F43	40kGy	Condition factor	0.859375
F44	40kGy	Weight	3.1
F44	40kGy	Length	7
F44	40kGy	Condition factor	0.90379
F45	40kGy	Weight	5.7
F45	40kGy	Length	8
F45	40kGy	Condition factor	1.11328
F46	40kGy	Weight	2.6
F46	40kGy	Length	7
F46	40kGy	Condition factor	0.758017
F47	40kGy	Weight	2.4
F47	40kGy	Length	7
F47	40kGy	Condition factor	0.699708
F48	40kGy	Weight	4.2
F48	40kGy	Length	7.5
F48	40kGy	Condition factor	0.995556
F49	40kGy	Weight	1.5
F49	40kGy	Length	6
F49	40kGy	Condition factor	0.694444
F50	40kGy	Weight	3.9
F50	40kGy	Length	7.5
F50	40kGy	Condition factor	0.924444
F51	40kGy	Weight	1.3
F51	40kGy	Length	6
F51	40kGy	Condition factor	0.601852
F52	40kGy	Weight	1.5
F52	40kGy	Length	6
F52	40kGy	Condition factor	0.694444
F53	80kGy	Weight	1
F53	80kGy	Length	6
F53	80kGy	Condition factor	0.462963
F54	80kGy	Weight	3.5
F54	80kGy	Length	7.5
F54	80kGy	Condition factor	0.82963
F55	80kGy	Weight	4.5
F55	80kGy	Length	7.5
F55	80kGy	Condition factor	1.06667
F56	80kGy	Weight	3.2
F56	80kGy	Length	7
F56	80kGy	Condition factor	0.932945
F57	80kGy	Weight	5.2
F57	80kGy	Length	8
F57	80kGy	Condition factor	1.01562
F58	80kGy	Weight	4
F58	80kGy	Length	8
F58	80kGy	Condition factor	0.78125
F59	80kGy	Weight	1.5
F59	80kGy	Length	6
F59	80kGy	Condition factor	0.694444
F60	80kGy	Weight	1.7
F60	80kGy	Length	6.5
F60	80kGy	Condition factor	0.619026
F61	80kGy	Weight	4.3
F61	80kGy	Length	7.5
F61	80kGy	Condition factor	1.01926
F62	80kGy	Weight	2.7
F62	80kGy	Length	7
F62	80kGy	Condition factor	0.787172
F63	80kGy	Weight	3.4
F63	80kGy	Length	7.5
F63	80kGy	Condition factor	0.805926
F64	80kGy	Weight	3.8
F64	80kGy	Length	7.5
F64	80kGy	Condition factor	0.900741
F65	80kGy	Weight	2.4
F65	80kGy	Length	7
F65	80kGy	Condition factor	0.699708
F66	80kGy	Weight	3.9
F66	80kGy	Length	7
F66	80kGy	Condition factor	1.13703
F67	80kGy	Weight	2.1
F67	80kGy	Length	6
F67	80kGy	Condition factor	0.972222
F68	0kGy	Weight	1.3
F68	0kGy	Length	6.5
F68	0kGy	Condition factor	0.473373
F69	0kGy	Weight	0.9
F69	0kGy	Length	6
F69	0kGy	Condition factor	0.416667
F70	0kGy	Weight	1.9
F70	0kGy	Length	6
F70	0kGy	Condition factor	0.87963
F71	0kGy	Weight	1
F71	0kGy	Length	6
F71	0kGy	Condition factor	0.462963
F72	0kGy	Weight	2.4
F72	0kGy	Length	7
F72	0kGy	Condition factor	0.699708
F73	0kGy	Weight	0.2
F73	0kGy	Length	5
F73	0kGy	Condition factor	0.16
F74	0kGy	Weight	1.8
F74	0kGy	Length	6.5
F74	0kGy	Condition factor	0.655439
F75	0kGy	Weight	2.1
F75	0kGy	Length	6
F75	0kGy	Condition factor	0.972222
F76	0kGy	Weight	1.6
F76	0kGy	Length	6
F76	0kGy	Condition factor	0.740741
F77	0kGy	Weight	2.8
F77	0kGy	Length	7
F77	0kGy	Condition factor	0.816327
F78	0kGy	Weight	3.5
F78	0kGy	Length	7
F78	0kGy	Condition factor	1.02041
F79	0kGy	Weight	3.4
F79	0kGy	Length	7
F79	0kGy	Condition factor	0.991254
F80	0kGy	Weight	2.6
F80	0kGy	Length	6.5
F80	0kGy	Condition factor	0.946746
F81	0kGy	Weight	1.4
F81	0kGy	Length	6
F81	0kGy	Condition factor	0.648148
F82	0kGy	Weight	1.4
F82	0kGy	Length	6
F82	0kGy	Condition factor	0.648148
F83	10kGy	Weight	2.5
F83	10kGy	Length	6.5
F83	10kGy	Condition factor	0.910332
F84	10kGy	Weight	3.8
F84	10kGy	Length	7
F84	10kGy	Condition factor	1.10787
F85	10kGy	Weight	1
F85	10kGy	Length	6
F85	10kGy	Condition factor	0.462963
F86	10kGy	Weight	1.1
F86	10kGy	Length	6
F86	10kGy	Condition factor	0.509259
F87	10kGy	Weight	1.5
F87	10kGy	Length	6
F87	10kGy	Condition factor	0.694444
F88	10kGy	Weight	1.4
F88	10kGy	Length	6.5
F88	10kGy	Condition factor	0.509786
F89	10kGy	Weight	1.3
F89	10kGy	Length	5.5
F89	10kGy	Condition factor	0.781367
F90	10kGy	Weight	1
F90	10kGy	Length	5.5
F90	10kGy	Condition factor	0.601052
F91	10kGy	Weight	4.6
F91	10kGy	Length	8
F91	10kGy	Condition factor	0.898438
F92	10kGy	Weight	1.1
F92	10kGy	Length	5.5
F92	10kGy	Condition factor	0.661157
F93	10kGy	Weight	2.2
F93	10kGy	Length	6.5
F93	10kGy	Condition factor	0.801092
F94	10kGy	Weight	2
F94	10kGy	Length	6.5
F94	10kGy	Condition factor	0.728266
F95	10kGy	Weight	1.4
F95	10kGy	Length	6
F95	10kGy	Condition factor	0.648148
F96	20kGy	Weight	1.4
F96	20kGy	Length	6
F96	20kGy	Condition factor	0.648148
F97	20kGy	Weight	1.6
F97	20kGy	Length	6
F97	20kGy	Condition factor	0.740741
F98	20kGy	Weight	2.6
F98	20kGy	Length	6.5
F98	20kGy	Condition factor	0.946746
F99	20kGy	Weight	2
F99	20kGy	Length	6
F99	20kGy	Condition factor	0.925926
F100	20kGy	Weight	1
F100	20kGy	Length	5.5
F100	20kGy	Condition factor	0.601052
F101	20kGy	Weight	3.1
F101	20kGy	Length	7
F101	20kGy	Condition factor	0.90379
F102	20kGy	Weight	3.4
F102	20kGy	Length	7
F102	20kGy	Condition factor	0.991254
F103	20kGy	Weight	1.2
F103	20kGy	Length	5.5
F103	20kGy	Condition factor	0.721262
F104	20kGy	Weight	1
F104	20kGy	Length	5
F104	20kGy	Condition factor	0.8
F105	20kGy	Weight	1.1
F105	20kGy	Length	5.5
F105	20kGy	Condition factor	0.661157
F106	20kGy	Weight	3.4
F106	20kGy	Length	7
F106	20kGy	Condition factor	0.991254
F107	20kGy	Weight	0.8
F107	20kGy	Length	6
F107	20kGy	Condition factor	0.37037
F108	20kGy	Weight	1.6
F108	20kGy	Length	6
F108	20kGy	Condition factor	0.740741
F109	20kGy	Weight	1.4
F109	20kGy	Length	6
F109	20kGy	Condition factor	0.648148
F110	20kGy	Weight	3.3
F110	20kGy	Length	7
F110	20kGy	Condition factor	0.962099
F111	40kGy	Weight	2.3
F111	40kGy	Length	7
F111	40kGy	Condition factor	0.670554
F112	40kGy	Weight	2.2
F112	40kGy	Length	7
F112	40kGy	Condition factor	0.641399
F113	40kGy	Weight	1.5
F113	40kGy	Length	6.5
F113	40kGy	Condition factor	0.546199
F114	40kGy	Weight	1.3
F114	40kGy	Length	6
F114	40kGy	Condition factor	0.601852
F115	40kGy	Weight	1
F115	40kGy	Length	6
F115	40kGy	Condition factor	0.462963
F116	40kGy	Weight	1.4
F116	40kGy	Length	6
F116	40kGy	Condition factor	0.648148
F117	40kGy	Weight	2.4
F117	40kGy	Length	7
F117	40kGy	Condition factor	0.699708
F118	40kGy	Weight	1.9
F118	40kGy	Length	6
F118	40kGy	Condition factor	0.87963
F119	40kGy	Weight	1.7
F119	40kGy	Length	6
F119	40kGy	Condition factor	0.787037
F120	40kGy	Weight	1.8
F120	40kGy	Length	6
F120	40kGy	Condition factor	0.833333
F121	40kGy	Weight	1.7
F121	40kGy	Length	6.5
F121	40kGy	Condition factor	0.619026
F122	40kGy	Weight	2
F122	40kGy	Length	6.5
F122	40kGy	Condition factor	0.728266
F123	40kGy	Weight	2.4
F123	40kGy	Length	7
F123	40kGy	Condition factor	0.699708
F124	80kGy	Weight	3
F124	80kGy	Length	6.5
F124	80kGy	Condition factor	1.0924
F125	80kGy	Weight	2
F125	80kGy	Length	6
F125	80kGy	Condition factor	0.925926
F126	80kGy	Weight	1.3
F126	80kGy	Length	6
F126	80kGy	Condition factor	0.601852
F127	80kGy	Weight	1.3
F127	80kGy	Length	6
F127	80kGy	Condition factor	0.601852
F128	80kGy	Weight	0.7
F128	80kGy	Length	6
F128	80kGy	Condition factor	0.324074
F129	80kGy	Weight	1.9
F129	80kGy	Length	7
F129	80kGy	Condition factor	0.553936
F130	80kGy	Weight	1.8
F130	80kGy	Length	6
F130	80kGy	Condition factor	0.833333
F131	80kGy	Weight	2.8
F131	80kGy	Length	7
F131	80kGy	Condition factor	0.816327
F132	80kGy	Weight	3.3
F132	80kGy	Length	7
F132	80kGy	Condition factor	0.962099
F133	80kGy	Weight	1.5
F133	80kGy	Length	6
F133	80kGy	Condition factor	0.694444
F134	80kGy	Weight	1.7
F134	80kGy	Length	6.5
F134	80kGy	Condition factor	0.619026
F135	80kGy	Weight	1.4
F135	80kGy	Length	6.5
F135	80kGy	Condition factor	0.509786
F136	80kGy	Weight	3.3
F136	80kGy	Length	7
F136	80kGy	Condition factor	0.962099
F137	80kGy	Weight	2.2
F137	80kGy	Length	6
F137	80kGy	Condition factor	1.01852

## Sheet: Table S2
Table S2. Body metrics of gnotobiotic (GF), Conventionalized (CVZ), Conventional (CV), and Colony Controls (CC), including body length, weight, and condition factor across experimental groups.
ID	Group	Body_metric	Value
F22	CV	Weight	4.6
F22	CV	Length	7
F22	CV	Condition factor	1.34111
F23	CV	Weight	6.1
F23	CV	Length	9
F23	CV	Condition factor	0.836763
F24	CV	Weight	7.4
F24	CV	Length	8
F24	CV	Condition factor	1.44531
F11	CVZ	Weight	3.5
F11	CVZ	Length	6.8
F11	CVZ	Condition factor	1.11312
F12	CVZ	Weight	2
F12	CVZ	Length	6
F12	CVZ	Condition factor	0.925926
F13	CVZ	Weight	3.9
F13	CVZ	Length	7
F13	CVZ	Condition factor	1.13703
F14	CVZ	Weight	1.8
F14	CVZ	Length	5.5
F14	CVZ	Condition factor	1.08189
F15	CVZ	Weight	0.6
F15	CVZ	Length	5
F15	CVZ	Condition factor	0.48
F16	CVZ	Weight	2.5
F16	CVZ	Length	6
F16	CVZ	Condition factor	1.15741
F17	CVZ	Weight	1.4
F17	CVZ	Length	6
F17	CVZ	Condition factor	0.648148
F18	CVZ	Weight	6.7
F18	CVZ	Length	8
F18	CVZ	Condition factor	1.30859
F19	CVZ	Weight	2.3
F19	CVZ	Length	6
F19	CVZ	Condition factor	1.06481
F20	CVZ	Weight	0.6
F20	CVZ	Length	5
F20	CVZ	Condition factor	0.48
F21	CVZ	Weight	2.3
F21	CVZ	Length	6.5
F21	CVZ	Condition factor	0.837506
F1	GF	Weight	0.3
F1	GF	Length	5
F1	GF	Condition factor	0.24
F2	GF	Weight	0.4
F2	GF	Length	4
F2	GF	Condition factor	0.625
F3	GF	Weight	1.9
F3	GF	Length	6
F3	GF	Condition factor	0.87963
F4	GF	Weight	1.7
F4	GF	Length	6
F4	GF	Condition factor	0.787037
F5	GF	Weight	0.7
F5	GF	Length	5
F5	GF	Condition factor	0.56
F6	GF	Weight	2.7
F6	GF	Length	6.5
F6	GF	Condition factor	0.983159
F7	GF	Weight	2.2
F7	GF	Length	5.8
F7	GF	Condition factor	1.12756
F8	GF	Weight	5.3
F8	GF	Length	7
F8	GF	Condition factor	1.54519
F9	GF	Weight	4.1
F9	GF	Length	6.5
F9	GF	Condition factor	1.49294
F10	GF	Weight	1.4
F10	GF	Length	5.2
F10	GF	Condition factor	0.995676
F25	CC	Weight	13.8
F25	CC	Length	10
F25	CC	Condition factor	1.38
F26	CC	Weight	3.1
F26	CC	Length	6.5
F26	CC	Condition factor	1.12881
F27	CC	Weight	6.1
F27	CC	Length	7.5
F27	CC	Condition factor	1.44593
F28	CC	Weight	5.5
F28	CC	Length	7.5
F28	CC	Condition factor	1.3037
F29	CC	Weight	2.4
F29	CC	Length	6
F29	CC	Condition factor	1.11111

## Sheet: Table S3
Table S3. Differential abundance of bacteria genera across Conventionalized (CVZ), Conventional (CV), and Colony Controls (CC). Results are from GLMMTMB models comparing counts between CV and CC groups for each genus. Columns show the group, estimated effect size (Estimate), standard error (Std. Error), z value, and associated p-value. Positive estimates indicate higher abundance compared to CVZ,…
Group	Estimate	Std. Error	z value	p-value	Genus
CV	3.49952	0.575573	6.08005	1.2e-09	Blastomonas
CC	0.421059	0.600176	0.701559	0.482954	Blastomonas
CV	2.48006	0.564018	4.39714	1.1e-05	Bosea
CC	1.21854	0.572123	2.12985	0.033184	Bosea
CV	1.78476	0.624224	2.85917	0.00424749	Bradyrhizobium
CC	-2.07796	1.1257	-1.84594	0.0649016	Bradyrhizobium
CV	-3.23116	190588	-1.7e-05	0.999986	Candidatus.Alysiosphaera
CC	22.6011	29002.9	0.000779273	0.999378	Candidatus.Alysiosphaera
CV	-19.7606	16816.4	-0.00117508	0.999062	Candidatus.Nitrocosmicus
CC	2.48048	1.16679	2.12591	0.0335111	Candidatus.Nitrocosmicus
CV	-20.1553	17481.9	-0.00115292	0.99908	Candidatus.Ovatusbacter
CC	2.06547	0.987621	2.09136	0.0364956	Candidatus.Ovatusbacter
CV	-5.57187	448773	-1.24e-05	0.99999	Candidatus.Protochlamydia
CC	22.5939	21413.7	0.00105512	0.999158	Candidatus.Protochlamydia
CV	2.71429	1.0918	2.48606	0.0129167	Caulobacter
CC	-0.0667737	1.40377	-0.0475672	0.962061	Caulobacter
CV	20.6742	17814.3	0.00116054	0.999074	Clostridioides
CC	22.0502	17814.3	0.00123778	0.999012	Clostridioides
CV	-18.6825	13191.6	-0.00141624	0.99887	Coxiella
CC	7.76487	1.80975	4.29058	1.78e-05	Coxiella
CV	-20.6347	16447.6	-0.00125457	0.998999	Defluviimonas
CC	1.55748	1.03249	1.50847	0.131435	Defluviimonas
CV	-21.1031	16023.7	-0.00131699	0.998949	Delftia
CC	0.476466	0.922304	0.516604	0.605432	Delftia
CV	3.16019	1.21421	2.60268	0.00924977	Ferrovibrio
CC	-20.6961	28893.7	-0.000716285	0.999428	Ferrovibrio
CV	-9.62286	3.82015e+06	-2.52e-06	0.999998	Leeia
CC	23.0487	24074.8	0.000957379	0.999236	Leeia
CV	-4.47149	303553	-1.47e-05	0.999988	Micromonospora
CC	22.2927	25052.2	0.000889849	0.99929	Micromonospora
CV	0.262679	0.92582	0.283726	0.776621	Mycobacterium
CC	2.25168	0.761223	2.95798	0.00309664	Mycobacterium
CV	2.3447	0.562423	4.16893	3.06e-05	Mycoplana
CC	-0.311315	0.487266	-0.638902	0.522887	Mycoplana
CV	-1.46374	1.88066	-0.778312	0.436385	Nocardioides
CC	2.50618	1.02208	2.45204	0.0142049	Nocardioides
CV	1.03922	0.74385	1.39708	0.162388	Peptoniphilus
CC	1.91336	0.65436	2.92402	0.00345546	Peptoniphilus
CV	1.33224	0.739769	1.80089	0.07172	Peptostreptococcus
CC	2.00457	0.663637	3.02058	0.00252288	Peptostreptococcus
CV	2.13146	0.829951	2.56817	0.0102237	Phyllobacterium
CC	-21.8801	32832.3	-0.000666419	0.999468	Phyllobacterium
CV	-21.4161	16315.1	-0.00131265	0.998953	Pseudonocardia
CC	0.121387	0.805522	0.150693	0.880218	Pseudonocardia
CV	2.65807	0.62998	4.21929	2.45e-05	Rhodobacter
CC	-1.47169	0.905127	-1.62595	0.103961	Rhodobacter
CV	2.82228	0.659628	4.27859	1.88e-05	Shinella
CC	-1.23579	0.856378	-1.44304	0.149009	Shinella
CV	1.27477	1.59721	0.798121	0.4248	Tundrisphaera
CC	5.33528	1.39887	3.814	0.000136735	Tundrisphaera
CV	1.16423	0.753309	1.54548	0.12223	Vagococcus
CC	2.09978	0.662544	3.16926	0.00152826	Vagococcus
CV	-1.29571	0.446186	-2.90398	0.00368457	Vibrio
CC	3.01858	0.373254	8.0872	6.11e-16	Vibrio

## Sheet: Table S4
Table S4. Differential abundance of bacteria ASVs across Conventionalized (CVZ), Conventional (CV), and Colony Controls (CC). Results are from GLMMTMB models comparing counts between CV and CC groups for each ASV. Columns show the group, estimated effect size (Estimate), standard error (Std. Error), z value, and associated p-value. Positive estimates indicate higher abundance compared to CVZ, whi…
Group	Estimate	Std. Error	z value	p-value	ASV
CC	-5.88217	0.413712	-14.218	7.08e-46	ASV1
CV	-0.863491	0.2503	-3.44982	0.000560954	ASV1
CC	5.335	1.39882	3.81392	0.000136782	ASV10
CV	1.27469	1.59716	0.798097	0.424814	ASV10
CC	22.3413	14448.6	0.00154626	0.998766	ASV100
CV	19.8933	14448.6	0.00137683	0.998901	ASV100
CC	22.9032	22449	0.00102023	0.999186	ASV102
CV	-8.17397	1.72633e+06	-4.73e-06	0.999996	ASV102
CV	2.40409	0.388623	6.18617	6.16e-10	ASV103
CC	-1.95144	0.747052	-2.61218	0.00899656	ASV103
CC	-1.23714	0.613597	-2.01621	0.0437781	ASV1068
CV	-25.6924	129693	-0.000198101	0.999842	ASV1068
CV	2.82228	0.659628	4.27859	1.88e-05	ASV11
CC	-1.23579	0.856378	-1.44304	0.149009	ASV11
CC	-3.9786	1.01336	-3.92615	8.63e-05	ASV12
CV	-1.19144	0.491714	-2.42303	0.0153918	ASV12
CC	7.43284	2.04371	3.63694	0.000275899	ASV13
CV	-18.6624	12741	-0.00146475	0.998831	ASV13
CV	3.37229	1.13203	2.97899	0.00289199	ASV137
CC	-31.4757	6.31054e+06	-4.99e-06	0.999996	ASV137
CC	23.1138	22837.5	0.0010121	0.999192	ASV141
CV	-6.14285	636439	-9.65e-06	0.999992	ASV141
CC	-2.4327	1.21271	-2.00601	0.044855	ASV15
CV	-22.8951	10545.8	-0.00217101	0.998268	ASV15
CC	22.9248	22480.4	0.00101977	0.999186	ASV156
CV	-6.10458	614635	-9.93e-06	0.999992	ASV156
CC	7.93795	1.74993	4.53614	5.73e-06	ASV16
CV	-19.0052	15854.5	-0.00119873	0.999044	ASV16
CC	22.5338	22861	0.000985687	0.999214	ASV161
CV	-6.31786	695303	-9.09e-06	0.999993	ASV161
CC	3.10561	0.361899	8.58143	9.37e-18	ASV18
CV	-1.29131	0.436807	-2.95624	0.00311412	ASV18
CV	3.21091	0.873795	3.67467	0.000238158	ASV181
CC	-21.1129	22039.3	-0.000957964	0.999236	ASV181
CC	23.0487	24074.8	0.000957379	0.999236	ASV194
CV	-9.62286	3.82015e+06	-2.52e-06	0.999998	ASV194
CV	2.13146	0.829951	2.56817	0.0102237	ASV200
CC	-21.8801	32832.3	-0.000666419	0.999468	ASV200
CV	5.46271	0.609408	8.96395	3.13e-19	ASV21
CC	2.11584	0.55166	3.83542	0.000125352	ASV21
CV	2.83825	0.621523	4.56661	4.96e-06	ASV22
CC	0.451385	0.541639	0.833368	0.404637	ASV22
CV	1.45587	0.611202	2.38198	0.0172197	ASV23
CC	-1.60681	0.84707	-1.8969	0.0578406	ASV23
CC	22.8315	25749.7	0.000886667	0.999293	ASV268
CV	-4.8416	375011	-1.29e-05	0.99999	ASV268
CC	22.3114	16039.9	0.00139099	0.99889	ASV27
CV	-7.34156	813591	-9.02e-06	0.999993	ASV27
CV	3.38301	1.29226	2.6179	0.00884714	ASV280
CC	-20.437	25634.8	-0.000797238	0.999364	ASV280
CC	4.15841	0.931013	4.46654	7.95e-06	ASV34
CV	-20.8163	14476.5	-0.00143793	0.998853	ASV34
CC	23.0081	25484.3	0.000902834	0.99928	ASV346
CV	-5.30604	467786	-1.13e-05	0.999991	ASV346
CC	22.6351	16769.1	0.00134981	0.998923	ASV35
CV	-5.89747	413436	-1.43e-05	0.999989	ASV35
CC	22.5939	21413.7	0.00105512	0.999158	ASV369
CV	-5.57187	448773	-1.24e-05	0.99999	ASV369
CC	22.2646	14070.6	0.00158234	0.998737	ASV38
CV	-6.28955	421926	-1.49e-05	0.999988	ASV38
CV	2.23051	0.734104	3.03841	0.00237829	ASV39
CC	-1.62924	1.14961	-1.41721	0.156421	ASV39
CC	5.51849	1.43637	3.84196	0.000122055	ASV4
CV	-1.68238	2.47193	-0.680595	0.496127	ASV4
CC	23.4189	19242.6	0.00121703	0.999029	ASV45
CV	-5.794	450541	-1.29e-05	0.99999	ASV45
CC	22.4479	16578.6	0.00135403	0.99892	ASV52
CV	-7.00691	711412	-9.85e-06	0.999992	ASV52
CC	-4.19777	1.05893	-3.96415	7.37e-05	ASV6
CV	-1.21557	0.531773	-2.28587	0.0222616	ASV6
CC	4.11894	1.37328	2.99934	0.00270568	ASV62
CV	-19.3583	18752.9	-0.00103228	0.999176	ASV62
CV	5.78115	1.41182	4.09483	4.22e-05	ASV65
CC	-19.7156	16685.4	-0.00118161	0.999057	ASV65
CC	22.4698	15788.3	0.0014232	0.998864	ASV66
CV	21.6339	15788.3	0.00137025	0.998907	ASV66
CV	2.83323	0.669041	4.23476	2.29e-05	ASV70
CC	-0.705291	0.892275	-0.790441	0.42927	ASV70
CV	3.90523	0.677581	5.76349	8.24e-09	ASV71
CC	0.898636	0.697379	1.28859	0.197541	ASV71
CV	2.9926	0.718095	4.16741	3.08e-05	ASV86
CC	-22.0562	17113	-0.00128886	0.998972	ASV86

## Sheet: Table S5
Table S5. Differentially expressed genes (DEGs). List of all expressed genes across gnotobiotic (GF), Conventionalized (CVZ), Conventional (CV), and Colony Controls (CC), including base mean, log2 fold change, fold change standard error (lfcSE), statistic (stat), unadjusted p-value (pvalue), adjusted p-values (padj), and associated annotations (external_gene_name).
ensembl_gene_id	baseMean	log2FoldChange	lfcSE	stat	pvalue	padj	external_gene_name	Differential_Expression	Group
ENSDARG00000009657	59.2015	-0.0623	0.3622	2.0382	0.5645	0.8161	fgfr1op2	Down	CVZ_GF
ENSDARG00000096156	0.9344	-1.1404	1.9355	2.732	0.4348	NA	NA	Down	CVZ_GF
ENSDARG00000117163	20.5977	0.1547	0.5285	0.9118	0.8226	0.9375	NA	Up	CVZ_GF
ENSDARG00000076014	117.288	0.3904	0.4323	3.5369	0.316	0.6312	ERC1	Up	CVZ_GF
ENSDARG00000098876	31.1167	0.0065	0.676	0.5106	0.9166	0.9709	NA	Up	CVZ_GF
ENSDARG00000103471	5.0247	0.7477	0.7975	1.2098	0.7507	0.9064	zgc:173716	Up	CVZ_GF
ENSDARG00000093665	2.6759	-0.9985	1.0412	1.542	0.6726	NA	NA	Down	CVZ_GF
ENSDARG00000098144	3.1403	0.4583	0.8999	1.1747	0.7591	0.9102	NA	Up	CVZ_GF
ENSDARG00000093658	27.0462	-0.0079	0.3823	6.0465	0.1094	0.3698	tm7sf3	Down	CVZ_GF
ENSDARG00000098510	37.5104	0.5285	0.4605	8.8414	0.0315	0.182	zgc:174650	Up	CVZ_GF
ENSDARG00000021336	0.6562	-2.4857	2.7087	1.236	0.7444	NA	pax4	Down	CVZ_GF
ENSDARG00000094646	129.921	-0.2386	0.4045	1.5806	0.6638	0.8663	dyrk2	Down	CVZ_GF
ENSDARG00000021595	257.515	-0.4203	0.5045	14.2671	0.0026	0.0384	lhfpl3	Down	CVZ_GF
ENSDARG00000096153	2.3918	-1.1132	1.2653	2.2446	0.5232	NA		Down	CVZ_GF
ENSDARG00000095200	4.3101	-0.3758	1.6222	1.4764	0.6877	0.8785		Down	CVZ_GF
ENSDARG00000096463	2.9118	0.5663	1.1452	1.8708	0.5997	0.8349		Up	CVZ_GF
ENSDARG00000102062	3.4673	1.5956	1.5714	6.3888	0.0942	0.3418	NA	Up	CVZ_GF
ENSDARG00000090116	11.2801	0.135	0.6217	0.6634	0.8818	0.9589	znf1136	Up	CVZ_GF
ENSDARG00000102464	21.0153	0.3522	0.5105	5.1206	0.1632	0.4587	wnt5b	Up	CVZ_GF
ENSDARG00000092714	6.9376	0.1344	1.0521	2.7672	0.4289	0.7256	si:ch211-266a5.12	Up	CVZ_GF
ENSDARG00000096462	0.5251	2.6815	3.1746	1.675	0.6425	NA	NA	Up	CVZ_GF
ENSDARG00000045801	115.446	-0.549	0.2972	14.4402	0.0024	0.0364	fbxl14b	Down	CVZ_GF
ENSDARG00000104074	1.5315	2.3099	1.6308	2.5093	0.4736	NA	NA	Up	CVZ_GF
ENSDARG00000097754	0.835	0.523	2.0938	1.9292	0.5872	NA	NA	Up	CVZ_GF
ENSDARG00000095103	1.132	1.957	2.2616	2.9649	0.3971	NA	NA	Up	CVZ_GF
ENSDARG00000015623	3.542	0.1726	1.2468	2.5355	0.4689	0.754	ada2b	Up	CVZ_GF
ENSDARG00000101202	0.8709	0.5667	2.8751	1.0639	0.7858	NA	NA	Up	CVZ_GF
ENSDARG00000102559	3.1212	-1.4494	1.4876	1.9487	0.5831	0.8256	NA	Down	CVZ_GF
ENSDARG00000030694	294.105	-0.4714	0.4499	7.2123	0.0654	0.2776	atp6v1e1b	Down	CVZ_GF
ENSDARG00000030598	52.2329	0.0692	0.4953	3.5296	0.3169	0.6321	nampt1	Up	CVZ_GF
ENSDARG00000101775	2.8114	-1.4835	1.3949	4.5106	0.2113	NA	zgc:172014	Down	CVZ_GF
ENSDARG00000090160	41.2247	-0.4102	0.7764	1.0083	0.7992	0.9276	NA	Down	CVZ_GF
ENSDARG00000045758	23.0119	0.3946	0.4781	7.5503	0.0563	0.2548	cracr2ab	Up	CVZ_GF
ENSDARG00000096491	0.8017	-0.9704	2.6075	1.5461	0.6717	NA	NA	Down	CVZ_GF
ENSDARG00000045760	80.1454	-0.5719	0.4349	11.9076	0.0077	0.077	prmt8b	Down	CVZ_GF
ENSDARG00000096484	3.2849	2.614	1.5879	5.1691	0.1598	0.4538	si:ch211-181p13.2	Up	CVZ_GF
ENSDARG00000031346	593.492	0.174	0.2848	1.6407	0.6502	0.8598	rbm17	Up	CVZ_GF
ENSDARG00000096461	8.0916	0.4341	0.797	2.7969	0.424	0.7227	NA	Up	CVZ_GF
ENSDARG00000099327	4.3779	0.2025	0.8869	5.0018	0.1717	0.4709	NA	Up	CVZ_GF
ENSDARG00000017661	694.376	0.1061	0.3453	0.444	0.931	0.9754	braf	Up	CVZ_GF
ENSDARG00000007523	833.29	0.2171	0.257	2.4944	0.4763	0.7595	KMT2E	Up	CVZ_GF
ENSDARG00000045672	0.666	0	3.3797	2.4137	0.4911	NA	il26	NA	CVZ_GF
ENSDARG00000091561	2.7248	-0.3295	1.3723	0.4992	0.9191	NA	NA	Down	CVZ_GF
ENSDARG00000026839	20.4294	-0.3669	0.5225	2.193	0.5333	0.7967	med21	Down	CVZ_GF
ENSDARG00000088961	1.5932	-0.0089	1.5657	0.9619	0.8105	NA	zgc:173619	Down	CVZ_GF
ENSDARG00000089179	1.4874	-2.824	2.4076	1.5127	0.6793	NA	si:dkey-156k2.1	Down	CVZ_GF
ENSDARG00000093424	15.03	0.0925	0.6665	0.0901	0.993	0.9977	NA	Up	CVZ_GF
ENSDARG00000101374	2.1484	1.3153	1.5602	1.479	0.6871	NA		Up	CVZ_GF
ENSDARG00000088616	2.0276	-2.0887	1.2427	6.0078	0.1112	NA	NA	Down	CVZ_GF
ENSDARG00000045544	11.3445	0.2513	0.6934	0.4571	0.9282	0.9747	hgfa	Up	CVZ_GF
ENSDARG00000115818	1.0565	0.2499	1.9156	1.0362	0.7925	NA	NA	Up	CVZ_GF
ENSDARG00000077356	6.6524	-0.0684	1.1446	4.9418	0.1761	0.4769	sypl1	Down	CVZ_GF
ENSDARG00000045673	1.2682	1.7113	1.9413	1.0781	0.7824	NA	il22	Up	CVZ_GF
ENSDARG00000097907	0.6337	0.3744	3.3149	1.6032	0.6587	NA	NA	Up	CVZ_GF
ENSDARG00000012684	3790.11	-0.257	0.2761	1.7407	0.6279	0.848	atp2b1a	Down	CVZ_GF
ENSDARG00000093557	23.0295	1.5058	0.6954	5.0995	0.1647	0.461	NA	Up	CVZ_GF
ENSDARG00000092583	5.7471	0.5321	0.8679	1.4913	0.6843	0.8768	NA	Up	CVZ_GF
ENSDARG00000101849	2574.09	0.2541	0.3507	1.8096	0.6129	0.8414	adipor2	Up	CVZ_GF
ENSDARG00000091477	6.4295	-0.5804	0.8586	0.6963	0.8741	0.9569	NA	Down	CVZ_GF
ENSDARG00000113005	1.5241	1.5069	1.4766	4.1294	0.2478	NA	NA	Up	CVZ_GF
ENSDARG00000045675	194.968	0.9973	0.3565	12.6009	0.0056	0.0631	mdm1	Up	CVZ_GF
ENSDARG00000001781	31.4944	0.2898	0.5237	3.388	0.3356	0.6489	tspan11	Up	CVZ_GF
ENSDARG00000069555	1.0868	0.1996	2.0354	1.5766	0.6647	NA	NA	Up	CVZ_GF
ENSDARG00000116546	1.4297	3.1878	1.5616	4.6255	0.2014	NA	NA	Up	CVZ_GF
ENSDARG00000016979	160.107	-0.711	0.4839	7.7647	0.0511	0.2397	pmpcb	Down	CVZ_GF
ENSDARG00000099595	1.4385	-1.4486	1.4893	2.5951	0.4583	NA	NA	Down	CVZ_GF
ENSDARG00000092596	3.3998	-3.0557	1.0981	10.0034	0.0185	0.1333	NA	Down	CVZ_GF
ENSDARG00000100479	137.918	0.1832	0.3422	4.8867	0.1803	0.4829	zgc:173720	Up	CVZ_GF
ENSDARG00000103186	15.6504	-0.396	0.6575	4.072	0.2538	0.5725		Down	CVZ_GF
ENSDARG00000098143	10.3669	-0.8855	0.8436	2.3622	0.5007	0.7759	NA	Down	CVZ_GF
ENSDARG00000070477	329.753	0.1168	0.287	1.9916	0.5742	0.8208	dnajc2	Up	CVZ_GF
ENSDARG00000094888	1.1004	2.897	2.0798	1.9329	0.5865	NA	NA	Up	CVZ_GF
ENSDARG00000117132	10.3522	-0.6995	0.6654	3.7416	0.2908	0.6086	NA	Down	CVZ_GF
ENSDARG00000110946	2.3372	-0.0097	1.2193	0.3811	0.9441	NA	NA	Down	CVZ_GF
ENSDARG00000045490	227.005	0.0377	0.3706	1.0317	0.7936	0.9254	ndufb2	Up	CVZ_GF
ENSDARG00000089860	9.3032	1.2099	0.6332	5.1062	0.1642	0.4602		Up	CVZ_GF
ENSDARG00000101960	6.1219	0.2177	0.9237	1.5059	0.6809	0.8754	NA	Up	CVZ_GF
ENSDARG00000039843	19.9551	0.6741	0.5918	8.4968	0.0368	0.1975	znf800b	Up	CVZ_GF
ENSDARG00000093994	2.2624	-0.3287	1.7217	0.354	0.9496	NA	NA	Down	CVZ_GF
ENSDARG00000089159	23.5489	0.5555	0.5245	1.1678	0.7607	0.9113	acot14	Up	CVZ_GF
ENSDARG00000104064	7.6832	0.3572	0.7419	1.1767	0.7586	0.9101	NA	Up	CVZ_GF
ENSDARG00000096037	13.784	1.3617	0.687	8.1056	0.0439	0.2189	si:ch211-214j24.14	Up	CVZ_GF
ENSDARG00000096222	13.549	-0.1316	0.4849	3.7935	0.2846	0.603	NA	Down	CVZ_GF
ENSDARG00000094034	26.8765	1.5576	0.7478	7.0555	0.0701	0.289	NA	Up	CVZ_GF
ENSDARG00000014804	106.144	0.1295	0.3552	6.5227	0.0888	0.3318	cacna2d1a	Up	CVZ_GF
ENSDARG00000018111	758.801	0.302	0.3923	0.7154	0.8696	0.9552	kdm7aa	Up	CVZ_GF
ENSDARG00000102370	8.4497	0.5029	0.7147	6.2077	0.1019	0.3567	NA	Up	CVZ_GF
ENSDARG00000101916	7.3552	0.1154	0.8146	0.2967	0.9606	0.9865	NA	Up	CVZ_GF
ENSDARG00000096131	0.7405	0.1787	3.2761	2.5445	0.4673	NA	NA	Up	CVZ_GF
ENSDARG00000088181	194.951	-0.2672	0.4738	5.3334	0.1489	0.4374	mpped1	Down	CVZ_GF
ENSDARG00000015931	200.582	-0.2862	0.4632	7.7829	0.0507	0.2387	snap91b	Down	CVZ_GF
ENSDARG00000094177	5.5952	0.302	0.7923	3.4409	0.3285	0.6429	NA	Up	CVZ_GF
ENSDARG00000102473	24.303	-0.2838	0.6238	5.6079	0.1323	0.4107	zgc:171673	Down	CVZ_GF
ENSDARG00000045850	42.823	0.2137	0.3563	2.0542	0.5612	0.8139	ccdc167	Up	CVZ_GF
ENSDARG00000110696	5.1977	2.2471	1.4408	3.4603	0.326	0.64	NA	Up	CVZ_GF
ENSDARG00000114172	5.2305	0.1822	0.9719	0.3533	0.9497	0.9831	NA	Up	CVZ_GF
ENSDARG00000103143	1.8643	-0.9558	1.2524	7.8496	0.0492	NA	NA	Down	CVZ_GF
ENSDARG00000101690	12.1734	-0.1664	0.8073	4.1898	0.2417	0.5595		Down	CVZ_GF
ENSDARG00000077220	1.8549	0.603	1.3988	1.6641	0.6449	NA	NA	Up	CVZ_GF
ENSDARG00000109821	1.2582	-1.8503	2.4343	2.5202	0.4716	NA	NA	Down	CVZ_GF
ENSDARG00000099475	1.4093	0.357	1.6568	0.5062	0.9175	NA	NA	Up	CVZ_GF
ENSDARG00000104211	0.8191	1.3309	2.2122	1.0599	0.7868	NA	NA	Up	CVZ_GF
ENSDARG00000103229	2.6781	-0.9911	1.2182	1.0143	0.7978	NA	NA	Down	CVZ_GF
ENSDARG00000099561	31.0123	0.7468	0.6428	5.1794	0.1591	0.4526	NA	Up	CVZ_GF
ENSDARG00000098071	6.1175	1.1776	0.9492	1.687	0.6398	0.8541	NA	Up	CVZ_GF
ENSDARG00000113626	8.8603	0.0303	0.7611	0.5884	0.8991	0.9656	NA	Up	CVZ_GF
ENSDARG00000100061	7.0511	-0.3161	0.7438	1.9081	0.5917	0.8301	NA	Down	CVZ_GF
ENSDARG00000101030	4.8422	0.0126	1.1143	8.1237	0.0435	0.218	mhc2d4b	Up	CVZ_GF
ENSDARG00000102316	1.703	-3.0592	1.5437	5.1462	0.1614	NA	NA	Down	CVZ_GF
ENSDARG00000077654	204.354	-0.4266	0.4096	5.9069	0.1162	0.3828	grm8a	Down	CVZ_GF
ENSDARG00000102098	4.0288	-1.3855	1.0205	3.3204	0.3448	0.6571	NA	Down	CVZ_GF
ENSDARG00000114894	22.6338	0.4675	0.6679	1.7903	0.6171	0.8435	NA	Up	CVZ_GF
ENSDARG00000102837	6.816	1.4022	0.9381	3.1475	0.3694	0.6791		Up	CVZ_GF
ENSDARG00000102542	1.5553	1.9718	1.7598	5.0633	0.1672	NA	NA	Up	CVZ_GF
ENSDARG00000057983	6.6343	0.5927	0.8626	1.5577	0.669	0.8689	svopl	Up	CVZ_GF
ENSDARG00000098281	1.7282	-0.9785	1.7937	4.393	0.222	NA	si:dkey-237m9.1	Down	CVZ_GF
ENSDARG00000070546	1.9737	-1.4134	1.2399	3.1719	0.3659	NA	msgn1	Down	CVZ_GF
ENSDARG00000102357	2.1346	0.0184	1.5735	0.7685	0.857	NA	NA	Up	CVZ_GF
ENSDARG00000045676	98.433	0.4587	0.342	1.8766	0.5984	0.8341	calua	Up	CVZ_GF
ENSDARG00000034300	20.6923	-0.1777	0.5256	11.643	0.0087	0.0832	SEMA3C	Down	CVZ_GF
ENSDARG00000045522	25.7479	-0.5097	0.5164	3.6909	0.2968	0.6134	NA	Down	CVZ_GF
ENSDARG00000020015	302.218	-0.1877	0.2891	3.8944	0.2731	0.5924	mrps33	Down	CVZ_GF
ENSDARG00000101675	4.1021	1.0915	1.1991	2.1476	0.5424	0.8025	zgc:123107	Up	CVZ_GF
ENSDARG00000019235	97.9711	-0.1141	0.3366	4.2679	0.2339	0.5496	sema3aa	Down	CVZ_GF
ENSDARG00000063097	33.7093	0.1745	0.5112	6.4583	0.0913	0.3361	scube1	Up	CVZ_GF
ENSDARG00000045914	407.432	-0.2083	0.4101	0.761	0.8588	0.9513	si:ch211-51e12.7	Down	CVZ_GF
ENSDARG00000100311	8.6974	0.5828	0.7688	2.071	0.5578	0.8121		Up	CVZ_GF
ENSDARG00000105724	3.3984	4.4503	3.9856	1.1236	NA	NA	NA	Up	CVZ_GF
ENSDARG00000105810	1.8808	1.0727	3.3422	1.853	0.6035	NA	NA	Up	CVZ_GF
ENSDARG00000102679	59.5223	-0.4703	0.4953	15.0589	0.0018	0.0304	si:ch73-158p21.7	Down	CVZ_GF
ENSDARG00000101883	37.2619	-0.3137	0.4495	2.1871	0.5345	0.7975	NA	Down	CVZ_GF
ENSDARG00000100294	21.7937	-0.1392	0.5621	8.8314	0.0316	0.1824	zgc:113209	Down	CVZ_GF
ENSDARG00000045677	4978.31	1.6068	0.6564	7.0487	0.0704	0.2895	opn1sw1	Up	CVZ_GF
ENSDARG00000100578	3.0737	1.4289	1.499	1.8366	0.607	0.8385		Up	CVZ_GF
ENSDARG00000006747	1353.99	-0.5621	0.4034	12.8603	0.0049	0.0584	tmem178bb	Down	CVZ_GF
ENSDARG00000104852	16.0647	-0.8257	0.7917	1.7657	0.6224	0.8453	si:ch211-142b24.8	Down	CVZ_GF
ENSDARG00000094980	2.8883	0.5037	1.1606	3.5381	0.3159	0.6311	si:ch211-9f20.4	Up	CVZ_GF
ENSDARG00000056938	31.8715	1.367	0.6547	5.3136	0.1502	0.4398	kera	Up	CVZ_GF
ENSDARG00000001912	81.7149	-0.0795	0.408	2.967	0.3967	0.7016	drd4-rs	Down	CVZ_GF
ENSDARG00000014572	104.519	-0.1914	0.4121	3.4531	0.3269	0.641	chpt1	Down	CVZ_GF
ENSDARG00000056950	99.3655	-1.7017	0.6275	11.1599	0.0109	0.0957	epyc	Down	CVZ_GF
ENSDARG00000104412	21.5855	0.2746	0.5341	4.8321	0.1845	0.4894	si:dkey-72l17.5	Up	CVZ_GF
ENSDARG00000032639	206.495	0.918	0.3934	66.2131	0	0	cd36	Up	CVZ_GF
ENSDARG00000100632	11.6305	0.0347	0.73	1.6351	0.6515	0.8605	NA	Up	CVZ_GF
ENSDARG00000103346	6.8857	0.2149	0.9265	2.4706	0.4806	0.7621	si:ch211-142b24.6	Up	CVZ_GF
ENSDARG00000033296	14.4491	0.7225	0.6624	2.787	0.4256	0.7234	gpr37b	Up	CVZ_GF
ENSDARG00000045878	21.1922	-0.1	0.5708	1.3894	0.708	0.8885	nudt4b	Down	CVZ_GF
ENSDARG00000100164	2.3816	-0.2902	1.2885	0.1595	0.9838	NA	NA	Down	CVZ_GF
ENSDARG00000056954	26.594	0.3571	0.4115	1.4406	0.6961	0.8828	si:dkeyp-38g8.5	Up	CVZ_GF
ENSDARG00000089142	15.96	-0.8117	0.6996	7.801	0.0503	0.2378	zgc:113119	Down	CVZ_GF
ENSDARG00000099626	1.3447	0.916	2.021	3.7614	0.2884	NA	NA	Up	CVZ_GF
ENSDARG00000045877	346.465	-0.3772	0.4237	2.7617	0.4298	0.7263	ube2nb	Down	CVZ_GF
ENSDARG00000098406	5.4197	0.1508	0.8901	1.7154	0.6335	0.8511	NA	Up	CVZ_GF
ENSDARG00000077205	14.6082	1.0359	0.6359	3.4667	0.3251	0.6393	zgc:153116	Up	CVZ_GF
ENSDARG00000029105	35.4358	-0.2957	0.5279	7.1574	0.067	0.2812	ftr51	Down	CVZ_GF
ENSDARG00000006283	180.932	-0.6021	0.2764	8.6096	0.035	0.1918	waslb	Down	CVZ_GF
ENSDARG00000068701	1536.15	-0.2415	0.3844	0.9727	0.8079	0.9315	gpr85	Down	CVZ_GF
ENSDARG00000097967	8.1307	-0.3549	0.7012	6.2707	0.0992	0.3518	NA	Down	CVZ_GF
ENSDARG00000110658	4.3922	0.0362	0.9337	1.9706	0.5785	0.8228	zgc:174696	Up	CVZ_GF
ENSDARG00000069292	26.5176	1.347	0.6215	7.5846	0.0554	0.2523		Up	CVZ_GF
ENSDARG00000103441	10.9056	0.4171	0.7733	3.2635	0.3528	0.6641		Up	CVZ_GF
ENSDARG00000101475	0.7403	-0.5283	2.4453	1.4586	0.6919	NA	NA	Down	CVZ_GF
ENSDARG00000045541	90.2027	0.7261	0.3535	4.5675	0.2063	0.5172	gcc1	Up	CVZ_GF
ENSDARG00000045542	44.5388	0.1744	0.3764	3.0893	0.3781	0.6867	lamtor4	Up	CVZ_GF
ENSDARG00000103675	7.0772	-0.8023	0.9726	4.3692	0.2243	0.5387	NA	Down	CVZ_GF
ENSDARG00000045543	84.4021	0.1212	0.491	2.2008	NA	NA	atp6v1f	Up	CVZ_GF
ENSDARG00000103689	7.6069	-0.3279	0.7851	1.2436	0.7426	0.9038	NA	Down	CVZ_GF
ENSDARG00000105173	1.3104	-0.9236	1.9283	1.8665	0.6006	NA	NA	Down	CVZ_GF
ENSDARG00000068705	16.302	0.3334	0.5892	2.3225	0.5082	0.7808	tmem168a	Up	CVZ_GF
ENSDARG00000045680	264.406	-0.2421	0.2221	17.9441	0.0005	0.0118	tnpo3	Down	CVZ_GF
ENSDARG00000012435	4.1146	-1.2372	1.1632	2.3343	0.506	0.7795	spic	Down	CVZ_GF
ENSDARG00000087438	2.214	-0.8429	1.2612	7.8379	0.0495	NA		Down	CVZ_GF
ENSDARG00000097601	2.6461	-2.5517	1.4204	6.7981	0.0786	NA	NA	Down	CVZ_GF
ENSDARG00000016886	16.9154	0.4067	0.6643	2.6822	0.4433	0.7347	dnajb9b	Up	CVZ_GF
ENSDARG00000102008	4.7248	0.3531	0.9977	1.9986	0.5727	0.8199	si:dkey-72l17.6	Up	CVZ_GF
ENSDARG00000045560	339.353	0.29	0.4035	11.276	0.0103	0.0923	mybpc1	Up	CVZ_GF
ENSDARG00000075731	3.9165	0.085	1.1157	0.6575	0.8831	0.9594		Up	CVZ_GF
ENSDARG00000007639	133.558	0.0789	0.3329	3.2296	0.3576	0.6693	cnot4b	Up	CVZ_GF
ENSDARG00000039681	99.1166	-0.404	0.5058	2.6436	0.4499	0.7395	samm50l	Down	CVZ_GF
ENSDARG00000011605	21.4517	-0.1536	0.4982	13.4658	0.0037	0.0487	dennd6b	Down	CVZ_GF
ENSDARG00000045864	1214.82	1.5151	0.521	10.8863	0.0124	0.1036	lmod2b	Up	CVZ_GF
ENSDARG00000113510	4.4241	-0.8643	1.0569	1.7861	0.618	0.8439	NA	Down	CVZ_GF
ENSDARG00000109251	5.7222	0.4483	0.9059	3.5512	0.3142	0.6298	NA	Up	CVZ_GF
ENSDARG00000063299	3729.66	0.0926	0.3584	0.5076	0.9172	0.971	PCLO	Up	CVZ_GF
ENSDARG00000098390	13.6715	-0.6754	0.4991	4.6762	0.1971	0.5067	NA	Down	CVZ_GF
ENSDARG00000079391	31.2258	0.0484	0.4485	3.4847	0.3228	0.6367	mrpl42	Up	CVZ_GF
ENSDARG00000045913	97.9425	-0.0959	0.4124	6.7597	0.08	0.3118	mrps10	Down	CVZ_GF
ENSDARG00000098985	0.5192	-3.2299	3.1163	2.1851	0.5349	NA	NA	Down	CVZ_GF
ENSDARG00000109740	1.5795	-0.7155	1.4865	4.4347	0.2182	NA	NA	Down	CVZ_GF
ENSDARG00000105244	1.8652	0.6689	1.2012	3.4137	0.3321	NA	NA	Up	CVZ_GF
ENSDARG00000101046	1.7218	-1.2887	1.8938	4.1172	0.2491	NA	NA	Down	CVZ_GF
ENSDARG00000099145	0.9313	-1.5895	1.7852	0.8726	0.832	NA	NA	Down	CVZ_GF
ENSDARG00000100112	14.1326	-0.4101	0.4782	0.892	0.8274	0.9388	NA	Down	CVZ_GF
ENSDARG00000101447	7.7292	0.0609	0.7104	0.1789	0.9809	0.9936	NA	Up	CVZ_GF
ENSDARG00000073915	15.1928	0.0798	0.6111	0.5936	0.8979	0.9652	NA	Up	CVZ_GF
ENSDARG00000095293	3.502	2.582	1.5079	5.0248	0.17	0.4685	NA	Up	CVZ_GF
ENSDARG00000045863	18.5209	1.1765	0.6248	4.2911	0.2317	0.5464	asb15b	Up	CVZ_GF
ENSDARG00000091746	1.3436	-1.682	1.763	3.231	0.3574	NA	NA	Down	CVZ_GF
ENSDARG00000021647	315.09	-0.2357	0.4001	3.1648	0.3669	0.6769	gnai1	Down	CVZ_GF
ENSDARG00000057974	110.729	-0.5291	0.417	10.1889	0.017	0.1267	parp12b	Down	CVZ_GF
ENSDARG00000100995	15.797	0.7669	0.6326	5.1197	0.1632	0.4588	NA	Up	CVZ_GF
ENSDARG00000102994	1.8275	0.792	1.4097	1.3067	0.7275	NA		Up	CVZ_GF
ENSDARG00000101829	3.5692	2.8178	1.395	4.1982	0.2408	0.5583	NA	Up	CVZ_GF
ENSDARG00000063008	135.3	-0.0783	0.3815	2.8574	0.4141	0.7143		Down	CVZ_GF
ENSDARG00000093470	3.5595	0.2621	1.695	0.6619	0.8821	0.9589	NA	Up	CVZ_GF
ENSDARG00000068708	423.879	-0.6108	0.4198	15.5379	0.0014	0.026	ifrd1	Down	CVZ_GF
ENSDARG00000015921	831.79	0.0257	0.4984	2.3138	0.5099	0.7821	pwp1	Up	CVZ_GF
ENSDARG00000045681	14.0589	0.4602	0.6319	0.7099	0.8709	0.9557	irf5	Up	CVZ_GF
ENSDARG00000045594	4.7195	0.0658	0.9523	1.7861	0.618	0.8439	shisal1a	Up	CVZ_GF
ENSDARG00000045911	56.3631	0.0222	0.3968	2.1763	0.5366	0.7988	tulp4a	Up	CVZ_GF
ENSDARG00000045540	587.563	0.1771	0.3053	1.8726	0.5993	0.8347	ppp6r2a	Up	CVZ_GF
ENSDARG00000045595	6.7188	1.0853	0.8679	2.1174	0.5484	0.806	si:dkey-14k9.3	Up	CVZ_GF
ENSDARG00000105162	12.5245	-0.7395	0.8287	6.1327	0.1053	0.363		Down	CVZ_GF
ENSDARG00000088524	27.7923	0.4925	0.5871	2.5344	0.4691	0.7541	acot17	Up	CVZ_GF
ENSDARG00000063481	57.8696	-0.7166	0.4727	2.5364	0.4687	0.7539	si:ch211-214j24.15	Down	CVZ_GF
ENSDARG00000045847	351.635	-0.4727	0.3281	12.3145	0.0064	0.0684	si:ch211-214j24.10	Down	CVZ_GF
ENSDARG00000105137	0.6608	0.5763	2.4375	1.5656	0.6672	NA	zgc:173705	Up	CVZ_GF
ENSDARG00000105306	5.9473	0.1881	0.9163	1.4287	0.6988	0.884	si:dkeyp-44b5.5	Up	CVZ_GF
ENSDARG00000088245	0.6956	-0.9628	2.1611	2.7819	0.4265	NA	NA	Down	CVZ_GF
ENSDARG00000089814	26.453	1.0578	0.5872	4.3026	0.2306	0.545		Up	CVZ_GF
ENSDARG00000096499	2.6677	-1.3541	1.3304	9.3134	0.0254	NA	NA	Down	CVZ_GF
ENSDARG00000070230	42.6361	0.4575	0.5021	2.103	0.5513	0.8075	ALDH1L2	Up	CVZ_GF
ENSDARG00000098514	2.5637	-3.1039	1.3688	12.2493	0.0066	NA	NA	Down	CVZ_GF
ENSDARG00000006215	117.934	0.5826	0.4001	4.9373	0.1764	0.4775	akr1b1.1	Up	CVZ_GF
ENSDARG00000016691	104.641	0.2933	0.3327	11.4563	0.0095	0.088	cd9b	Up	CVZ_GF
ENSDARG00000041665	430.366	-0.0219	0.3742	24.4056	0	0.0014	mkrn1	Down	CVZ_GF
ENSDARG00000098515	12.0914	-0.1698	0.6941	11.5414	0.0091	0.0856	NA	Down	CVZ_GF
ENSDARG00000045598	238.216	0.8888	0.4415	11.0877	0.0113	0.0977	akr1b1.2	Up	CVZ_GF
ENSDARG00000087319	1.9175	0.1574	1.5771	0.1242	0.9888	NA	tmem121b	Up	CVZ_GF
ENSDARG00000098270	16.4612	0.8612	0.6214	4.4902	0.2132	0.5262	znf1053	Up	CVZ_GF
ENSDARG00000016010	132.651	-0.0463	0.3044	0.1473	0.9856	0.9955	nup107	Down	CVZ_GF
ENSDARG00000045910	75.311	-0.2516	0.4908	4.6055	0.2031	0.5136	tmem181	Down	CVZ_GF
ENSDARG00000043796	3.018	1.2888	1.3812	1.8516	0.6038	0.8368	ms4a17a.7	Up	CVZ_GF
ENSDARG00000091970	3.5018	0.5839	1.0891	9.3861	0.0246	0.1579	ms4a17a.3	Up	CVZ_GF
ENSDARG00000089304	7.9749	0.182	1.1401	1.4304	0.6984	0.8837	NA	Up	CVZ_GF
ENSDARG00000045683	20.6521	0.409	0.4897	1.7684	0.6218	0.8453	ccdc87	Up	CVZ_GF
ENSDARG00000007018	1.4157	0.9347	2.275	0.2307	0.9725	NA	ms4a17a.6	Up	CVZ_GF
ENSDARG00000045846	22.9433	0.1052	0.5384	2.6143	0.455	0.7435	osgep	Up	CVZ_GF
ENSDARG00000024874	245.29	-0.2124	0.3001	5.1557	0.1607	0.4552	dock4b	Down	CVZ_GF
ENSDARG00000095695	2.1195	-0.6472	1.1625	2.5501	0.4663	NA	ms4a17a.10	Down	CVZ_GF
ENSDARG00000086650	2.3918	-0.2267	1.3925	4.2704	0.2337	NA		Down	CVZ_GF
ENSDARG00000092775	1.2834	-1.9977	1.6684	3.4176	0.3316	NA	NA	Down	CVZ_GF
ENSDARG00000056152	48.269	0.3915	0.4668	1.7601	0.6236	0.8458	fam3c	Up	CVZ_GF
ENSDARG00000053563	8.2265	-0.4689	1.2846	8.5031	0.0367	0.1971	ms4a17a.12	Down	CVZ_GF
ENSDARG00000096138	1.1577	0.3287	1.8955	1.4517	0.6935	NA	NA	Up	CVZ_GF
ENSDARG00000014024	4.9817	-0.9129	1.1104	9.6604	0.0217	0.147	ms4a17a.4	Down	CVZ_GF
ENSDARG00000098879	1.8771	-0.0035	1.2483	1.985	0.5755	NA	NA	Down	CVZ_GF
ENSDARG00000045580	165.296	0.3456	0.6067	5.0258	0.1699	0.4684	lum	Up	CVZ_GF
ENSDARG00000099520	1.0889	-0.8836	2.4978	1.758	0.6241	NA	NA	Down	CVZ_GF
ENSDARG00000058244	16.6342	1.1515	0.5917	5.0246	0.17	0.4685	il17ra1a	Up	CVZ_GF
ENSDARG00000095997	2.4716	-1.3727	1.279	2.0566	0.5607	NA		Down	CVZ_GF
ENSDARG00000093546	14.3638	0.8624	0.7921	21.3263	0.0001	0.0041	si:ch73-56d11.5	Up	CVZ_GF
ENSDARG00000095596	8.226	1.4121	0.9815	3.8238	0.2811	0.5998	NA	Up	CVZ_GF
ENSDARG00000056145	21.9358	0.2403	0.4907	0.5615	0.9052	0.9677	NA	Up	CVZ_GF
ENSDARG00000003822	10.9404	-0.9121	0.6445	2.399	0.4938	0.7711	ankrd16	Down	CVZ_GF
ENSDARG00000078745	124.268	-0.0003	0.2548	0.3783	0.9447	0.9815	PNPLA8	Down	CVZ_GF
ENSDARG00000045909	441.651	-0.6479	0.2905	28.632	0	0.0004	dynlt1b	Down	CVZ_GF
ENSDARG00000105458	0.4807	0.7095	3.2034	1.3891	0.7081	NA	si:dkeyp-81f3.4	Up	CVZ_GF
ENSDARG00000097527	5.4074	3.8363	1.3587	11.1649	0.0109	0.0956	si:ch73-56d11.3	Up	CVZ_GF
ENSDARG00000094484	0.8834	0.6304	1.7792	1.3392	0.7198	NA	NA	Up	CVZ_GF
ENSDARG00000094308	2.4336	-0.0906	1.165	0.0695	0.9952	NA	NA	Down	CVZ_GF
ENSDARG00000096226	0.9657	3.5257	3.403	2.2479	0.5226	NA	znf1072	Up	CVZ_GF
ENSDARG00000096186	1.4657	-1.4809	1.4457	1.7279	0.6307	NA	NA	Down	CVZ_GF
ENSDARG00000096189	1.5708	-0.1241	1.4518	0.7447	0.8626	NA		Down	CVZ_GF
ENSDARG00000088378	1.4049	0.0666	1.8923	0.6831	0.8772	NA	NA	Up	CVZ_GF
ENSDARG00000012066	497.826	0.1109	0.6527	3.3604	0.3393	0.6521	dcn	Up	CVZ_GF
ENSDARG00000062983	136.251	0.3498	0.3529	5.7063	0.1268	0.401	fbxo18	Up	CVZ_GF
ENSDARG00000099099	25.8537	0.1952	0.537	0.4619	0.9272	0.9745	NA	Up	CVZ_GF
ENSDARG00000105694	1.9882	-1.7358	1.6884	1.6436	0.6495	NA	NA	Down	CVZ_GF
ENSDARG00000105800	26.5224	0.5334	0.5782	1.0612	0.7864	0.9229	NA	Up	CVZ_GF
ENSDARG00000105743	3.2975	1.2434	1.1106	1.6714	0.6433	0.8561	NA	Up	CVZ_GF
ENSDARG00000098776	23.9876	0.338	0.6433	19.402	0.0002	0.0075	NA	Up	CVZ_GF
ENSDARG00000057942	9.8423	0.6162	0.7375	1.547	0.6715	0.8702	glt8d2	Up	CVZ_GF
ENSDARG00000017366	154.408	0.7079	0.4714	6.9116	0.0748	0.3002	prdm4	Up	CVZ_GF
ENSDARG00000086449	8.9875	1.1631	0.8066	6.107	0.1065	0.3652	NA	Up	CVZ_GF
ENSDARG00000025073	4389.9	0.1642	0.3428	2.1124	0.5494	0.8064	rpl18a	Up	CVZ_GF
ENSDARG00000003570	1278.58	0.3362	0.2408	6.4827	0.0903	0.3343	hsp90b1	Up	CVZ_GF
ENSDARG00000096011	0.9169	3.6039	2.3075	3.7863	0.2855	NA	NA	Up	CVZ_GF
ENSDARG00000106998	2.6678	1.0187	1.201	3.3404	0.3421	NA		Up	CVZ_GF
ENSDARG00000077926	10.9088	0.831	0.8389	1.4403	0.6961	0.8828	nopchap1	Up	CVZ_GF
ENSDARG00000105675	2.1209	2.3176	1.6986	4.5359	0.2091	NA	NA	Up	CVZ_GF
ENSDARG00000033413	39.1103	0.0297	0.3862	0.2868	0.9625	0.9871	acot18	Up	CVZ_GF
ENSDARG00000109558	1.7247	0.1689	1.5746	0.0558	0.9966	NA	NA	Up	CVZ_GF
ENSDARG00000101292	0.6314	3.3815	2.7041	2.3405	0.5048	NA		Up	CVZ_GF
ENSDARG00000089296	82.5114	-0.0591	0.3308	7.2666	0.0639	0.2739	NA	Down	CVZ_GF
ENSDARG00000095521	2.9529	-0.9418	1.3023	1.6913	0.6389	0.8535	NA	Down	CVZ_GF
ENSDARG00000101236	24.4766	-0.1091	0.4176	0.1711	0.9821	0.9939	cep83	Down	CVZ_GF
ENSDARG00000061544	60.1545	-0.5212	0.4657	3.528	0.3171	0.6324	ano6	Down	CVZ_GF
ENSDARG00000104584	6.5956	0.5299	0.8069	1.1368	0.7682	0.9144	NA	Up	CVZ_GF
ENSDARG00000090366	3.3878	-0.7144	1.1669	1.3037	0.7283	0.8978		Down	CVZ_GF
ENSDARG00000094017	7.7291	0.6374	0.7974	1.2799	0.7339	0.8999	NA	Up	CVZ_GF
ENSDARG00000076690	0.6701	2.8054	2.8657	3.1746	0.3655	NA	avpr2l	Up	CVZ_GF
ENSDARG00000076252	0.6129	-1.7865	2.4233	1.1792	0.758	NA	NA	Down	CVZ_GF
ENSDARG00000101363	289.448	-0.0027	0.3676	0.6372	0.8879	0.9612	ano2b	Down	CVZ_GF
ENSDARG00000093165	8.7616	-0.9029	0.8366	8.0098	0.0458	0.2242		Down	CVZ_GF
ENSDARG00000103538	6.1324	0.0818	0.7055	3.6483	0.302	0.6183	NA	Up	CVZ_GF
ENSDARG00000073881	32.8934	0.209	0.4336	0.2356	0.9717	0.99	slc41a2b	Up	CVZ_GF
ENSDARG00000100412	2.7979	-1.4389	1.1854	3.8214	0.2814	NA	NA	Down	CVZ_GF
ENSDARG00000088836	9.4521	0.0529	0.8398	1.1257	0.7709	0.9162	NA	Up	CVZ_GF
ENSDARG00000037960	49.1617	0.0072	0.4792	0.3632	0.9477	0.9822	lrrc17	Up	CVZ_GF
ENSDARG00000094215	114.356	-0.5207	0.595	3.7996	0.2839	0.6027		Down	CVZ_GF
ENSDARG00000095013	10.5261	-0.1415	0.7414	1.5399	0.6731	0.8709	NA	Down	CVZ_GF
ENSDARG00000090947	3.3194	-2.1865	1.5911	8.2426	0.0413	0.2115	NA	Down	CVZ_GF
ENSDARG00000096005	1.0425	0.3704	2.0775	0.4156	0.937	NA	NA	Up	CVZ_GF
ENSDARG00000091013	2.0103	1.5589	1.6272	1.8736	0.599	NA	NA	Up	CVZ_GF
ENSDARG00000102461	1.6512	1.1224	1.5817	1.1341	0.7688	NA	NA	Up	CVZ_GF
ENSDARG00000027249	7379.06	-0.1434	0.4114	5.4757	0.1401	0.4233	btg1	Down	CVZ_GF
ENSDARG00000101296	1.244	2.0922	1.6114	2.1211	0.5477	NA		Up	CVZ_GF
ENSDARG00000006396	701.217	0.5735	0.4014	3.9772	0.2639	0.5832	nrcama	Up	CVZ_GF
ENSDARG00000005451	1594.19	-0.2518	0.3035	1.4277	0.6991	0.884	gdi2	Down	CVZ_GF
ENSDARG00000095951	4.7105	-0.1506	1.1582	0.8125	0.8465	0.9468		Down	CVZ_GF
ENSDARG00000100590	0.9222	-0.9462	2.1756	3.7765	0.2866	NA	NA	Down	CVZ_GF
ENSDARG00000093924	2.3904	-1.073	1.3533	0.8533	0.8367	NA	NA	Down	CVZ_GF
ENSDARG00000099076	6.0309	0.7032	1.0293	0.6958	0.8742	0.9569		Up	CVZ_GF
ENSDARG00000092241	3.2039	-0.1084	1.1692	3.0215	0.3883	0.6943	NA	Down	CVZ_GF
ENSDARG00000034375	16.426	0.3527	0.6957	2.2574	0.5207	0.7892	chst11	Up	CVZ_GF
ENSDARG00000079698	12.8974	-0.3275	0.7239	4.6938	0.1956	0.5055	asb13a.1	Down	CVZ_GF
ENSDARG00000102027	24.3448	-0.0248	0.562	4.0609	0.255	0.5739	NA	Down	CVZ_GF
ENSDARG00000099945	8.4515	-0.3435	0.7111	0.829	0.8425	0.9457	NA	Down	CVZ_GF
ENSDARG00000105689	101.051	-0.3066	0.3575	5.431	0.1428	0.4279	NA	Down	CVZ_GF
ENSDARG00000105831	54.6594	-0.1945	0.3426	2.222	0.5276	0.7936	NA	Down	CVZ_GF
ENSDARG00000095717	17.6654	-1.354	0.513	16.0358	0.0011	0.0221	NA	Down	CVZ_GF
ENSDARG00000096001	10.208	-0.3848	0.7029	9.0514	0.0286	0.1723	NA	Down	CVZ_GF
ENSDARG00000021239	172.374	0.0372	0.2753	0.7746	0.8555	0.95	apaf1	Up	CVZ_GF
ENSDARG00000098610	2.9318	0.222	1.2834	0.3759	0.9452	0.9815	NA	Up	CVZ_GF
ENSDARG00000104678	12.8305	0.0603	0.8874	2.0585	0.5604	0.8134		Up	CVZ_GF
ENSDARG00000102480	32.2012	0.2139	0.4502	12.662	0.0054	0.0619		Up	CVZ_GF
ENSDARG00000105712	1.302	2.0253	1.686	3.2999	0.3477	NA		Up	CVZ_GF
ENSDARG00000095696	10.9658	-0.1783	0.6949	4.8295	0.1847	0.4895		Down	CVZ_GF
ENSDARG00000045481	19.7398	0.0666	0.573	0.322	0.9558	0.985	GSAP	Up	CVZ_GF
ENSDARG00000004794	16.5065	0.0004	0.631	0.9686	0.8088	0.9317	ccdc146	Up	CVZ_GF
ENSDARG00000045482	194.525	-0.2523	0.3413	12.1538	0.0069	0.0722	stk38l	Down	CVZ_GF
ENSDARG00000076476	4.2376	1.1007	1.0715	1.2344	0.7448	0.9047	zgc:173770	Up	CVZ_GF
ENSDARG00000099870	116.117	0.0883	0.446	0.2596	0.9674	0.9884	tnni4a	Up	CVZ_GF
ENSDARG00000021590	74.1197	0.3488	0.3503	2.4537	0.4837	0.7636	magi2a	Up	CVZ_GF
ENSDARG00000095486	0.5569	1.3712	3.5435	0.709	0.8711	NA	si:dkey-172k15.19	Up	CVZ_GF
ENSDARG00000094558	1.1354	0.9344	1.599	1.4048	0.7044	NA	NA	Up	CVZ_GF
ENSDARG00000045843	471.796	-0.0382	0.308	0.2282	0.9729	0.9905	apex1	Down	CVZ_GF
ENSDARG00000096000	8.6881	-0.3362	0.8702	4.9774	0.1735	0.4727	NA	Down	CVZ_GF
ENSDARG00000096072	35.6775	0.5368	0.6782	0.8179	0.8452	0.9465	NA	Up	CVZ_GF
ENSDARG00000022424	69.9384	0.0548	0.3895	4.3288	0.2281	0.542	slc26a5	Up	CVZ_GF
ENSDARG00000096091	40.1085	-0.0367	0.713	3.7	0.2957	0.6128		Down	CVZ_GF
ENSDARG00000031737	170.496	0.5382	0.4658	14.7273	0.0021	0.0335	pthlha	Up	CVZ_GF
ENSDARG00000019861	91.0782	0.2106	0.4469	6.7623	0.0799	0.3116	fgl2a	Up	CVZ_GF
ENSDARG00000087293	1.5034	-1.8752	2.1448	2.609	0.4559	NA	si:dkey-84h14.1	Down	CVZ_GF
ENSDARG00000017163	6.7191	1.6215	0.9419	3.7116	0.2943	0.6115	sinup	Up	CVZ_GF
ENSDARG00000059043	2.5088	1.0903	1.368	2.3213	0.5084	NA	ntf3	Up	CVZ_GF
ENSDARG00000095993	2.2163	-0.3925	1.3122	3.1156	0.3741	NA	NA	Down	CVZ_GF
ENSDARG00000103310	10.2884	0.3567	0.8668	2.1911	0.5337	0.7969		Up	CVZ_GF
ENSDARG00000039185	142.677	-0.2204	0.2563	1.6303	0.6525	0.8608	nfyba	Down	CVZ_GF
ENSDARG00000102635	13.5167	-0.1554	0.7979	3.5169	0.3186	0.6336	NA	Down	CVZ_GF
ENSDARG00000020101	225.254	0.3283	0.2792	1.7652	0.6225	0.8453	psmc2	Up	CVZ_GF
ENSDARG00000090461	1.1948	0.9072	1.8079	3.5417	0.3154	NA	NA	Up	CVZ_GF
ENSDARG00000099652	86.6722	-0.0458	0.4072	1.3452	0.7184	0.8935	xpot	Down	CVZ_GF
ENSDARG00000059196	0.857	0	3.0642	3.9458	0.2674	NA	NA	NA	CVZ_GF
ENSDARG00000095440	0.3843	2.1447	3.0671	1.2175	0.7488	NA	NA	Up	CVZ_GF
ENSDARG00000020749	36.8646	0.9207	0.6195	4.3997	0.2214	0.5356	caprin2	Up	CVZ_GF
ENSDARG00000098177	0.6777	0.9528	2.5731	1.1156	0.7733	NA	NA	Up	CVZ_GF
ENSDARG00000102595	3.5657	-3.8602	1.4186	9.6844	0.0214	0.1462	NA	Down	CVZ_GF
ENSDARG00000109604	21.773	-0.0822	0.5663	0.7136	0.87	0.9553	NA	Down	CVZ_GF
ENSDARG00000113192	1.8217	-0.0657	1.6659	0.719	0.8687	NA	NA	Down	CVZ_GF
ENSDARG00000114935	30.698	0.5008	0.5127	1.5017	0.6819	0.8761	NA	Up	CVZ_GF
ENSDARG00000009262	51.2018	-0.0003	0.474	0.493	0.9204	0.9722	FAR2	Down	CVZ_GF
ENSDARG00000087714	9.2552	0.4781	0.6288	1.2104	0.7505	0.9064		Up	CVZ_GF
ENSDARG00000075281	64.4233	0.5151	0.5198	3.9691	0.2648	0.584	tbc1d30	Up	CVZ_GF
ENSDARG00000089875	2.7735	0.3553	1.5763	0.0983	0.992	NA	zgc:173705	Up	CVZ_GF
ENSDARG00000113896	17.2505	-1.026	0.7185	4.679	0.1969	0.5065	NA	Down	CVZ_GF
ENSDARG00000068161	0.6802	0.9188	2.5838	1.3638	0.714	NA	NA	Up	CVZ_GF
ENSDARG00000101948	1.7918	0.0917	1.4385	0.0369	0.9981	NA	NA	Up	CVZ_GF
ENSDARG00000105246	0.5052	0.4468	3.6471	0.8497	0.8375	NA		Up	CVZ_GF
ENSDARG00000094023	0.7198	-1.7953	2.7366	0.7206	0.8683	NA	NA	Down	CVZ_GF
ENSDARG00000045493	6.3126	0.5876	0.6861	1.1969	0.7537	0.9082	slc35e3	Up	CVZ_GF
ENSDARG00000099751	2.4652	-1.5866	1.2208	5.5964	0.133	NA	NA	Down	CVZ_GF
ENSDARG00000099432	2.7279	-1.124	1.2104	1.1085	0.775	NA	NA	Down	CVZ_GF
ENSDARG00000070314	4035.46	0.4708	0.3362	11.8848	0.0078	0.0775	cald1a	Up	CVZ_GF
ENSDARG00000045524	54.1676	-0.5107	0.3836	2.4925	0.4766	0.7596	lamb1b	Down	CVZ_GF
ENSDARG00000102941	20.6859	0.7969	0.6196	2.106	0.5507	0.8074	NA	Up	CVZ_GF
ENSDARG00000043781	44.2649	0.4371	0.4556	10.3981	0.0155	0.1193	psmb10	Up	CVZ_GF
ENSDARG00000097086	45.5556	0.002	0.5123	1.5679	0.6667	0.8679		Up	CVZ_GF
ENSDARG00000097215	11.317	-0.0087	0.568	3.5987	0.3082	0.6243	si:dkey-172k15.3	Down	CVZ_GF
ENSDARG00000058127	31.664	0.1943	0.378	5.9006	0.1166	0.3834	hcfc2	Up	CVZ_GF
ENSDARG00000087518	8.7046	-0.0401	0.6543	0.6412	0.8869	0.9608	NA	Down	CVZ_GF
ENSDARG00000045685	211.144	0.8359	0.4949	3.5845	0.31	0.6259	cntn1b	Up	CVZ_GF
ENSDARG00000045708	5.3919	-2.0599	0.9222	6.4231	0.0927	0.3389	adm2a	Down	CVZ_GF
ENSDARG00000111465	12.0461	-0.4947	1.0425	0.9038	0.8245	0.9384	NA	Down	CVZ_GF
ENSDARG00000070126	23.1511	1.6877	0.8951	9.5904	0.0224	0.1499	NA	Up	CVZ_GF
ENSDARG00000045765	4.0333	0.1253	1.1218	0.9377	0.8163	0.9347	asb13a.2	Up	CVZ_GF
ENSDARG00000023766	88.3164	0.2599	0.509	8.6704	0.034	0.1893	gnsa	Up	CVZ_GF
ENSDARG00000105063	1.9952	-0.8648	1.4931	0.7733	0.8558	NA	NA	Down	CVZ_GF
ENSDARG00000097286	0.5839	-1.9722	3.1459	1.2092	0.7508	NA	NA	Down	CVZ_GF
ENSDARG00000102716	2.1577	0.1389	1.2156	0.1373	0.987	NA	NA	Up	CVZ_GF
ENSDARG00000099899	6.5399	0.9897	1.2035	12.9944	0.0046	0.0561	NA	Up	CVZ_GF
ENSDARG00000032653	1084.6	0.2025	0.5087	5.025	0.17	0.4685	sinhcaf	Up	CVZ_GF
ENSDARG00000019396	52.2808	-0.4337	0.4451	4.1718	0.2435	0.5615	rergla	Down	CVZ_GF
ENSDARG00000102904	6.4557	1.0957	0.8768	3.5522	0.3141	0.6298	NA	Up	CVZ_GF
ENSDARG00000045842	315.246	0.0903	0.5021	6.5595	0.0873	0.3289	zgc:113263	Up	CVZ_GF
ENSDARG00000095332	12.5815	-0.0043	0.5423	1.2169	0.749	0.9056	si:dkey-14d8.1	Down	CVZ_GF
ENSDARG00000102104	2.1861	-1.7834	1.2555	4.6246	0.2014	NA	NA	Down	CVZ_GF
ENSDARG00000101047	167.264	-0.4587	0.3581	5.5433	0.1361	0.4172	rtcb	Down	CVZ_GF
ENSDARG00000018618	425.855	0.0548	0.2152	0.5545	0.9068	0.9677	cpsf6	Up	CVZ_GF
ENSDARG00000003512	657.329	-0.3571	0.2739	11.0485	0.0115	0.0989	anks1b	Down	CVZ_GF
ENSDARG00000033443	92.8969	-0.4749	0.324	3.2042	0.3612	0.6729	mdm2	Down	CVZ_GF
ENSDARG00000003789	310.286	-0.0265	0.2744	0.6443	0.8862	0.9605	dennd5b	Down	CVZ_GF
ENSDARG00000100780	10.2297	-0.485	0.7642	0.6116	0.8938	0.9636	slco1e1	Down	CVZ_GF
ENSDARG00000113690	2.0663	0.8972	1.2313	0.9334	0.8174	NA	NA	Up	CVZ_GF
ENSDARG00000062968	263.563	-0.2163	0.3327	6.417	0.093	0.3393	sbf1	Down	CVZ_GF
ENSDARG00000078167	12.8065	0.4754	0.8448	1.3221	0.7239	0.8955	si:dkeyp-100h4.1	Up	CVZ_GF
ENSDARG00000104108	83.1421	-1.0798	0.5438	3.9241	0.2698	0.5894	slco1d1	Down	CVZ_GF
ENSDARG00000099825	11.8584	0.6224	0.7377	6.413	0.0932	0.3397	NA	Up	CVZ_GF
ENSDARG00000045788	12.7124	0.7443	0.59	16.7485	0.0008	0.0175	avpr1ab	Up	CVZ_GF
ENSDARG00000115094	217.649	0.0134	0.3901	1.4274	0.6991	0.8841		Up	CVZ_GF
ENSDARG00000025046	143.031	-1.4267	1.0981	1.66	0.6459	0.8575	NA	Down	CVZ_GF
ENSDARG00000032765	354.044	-0.2535	0.4386	3.7614	0.2884	0.6066	net1	Down	CVZ_GF
ENSDARG00000068857	1.5267	1.4201	1.8476	2.2435	0.5234	NA	gbp4	Up	CVZ_GF
ENSDARG00000045789	147.419	-0.0826	0.4205	1.2312	0.7455	0.9051	srgap1b	Down	CVZ_GF
ENSDARG00000013476	27.5279	-0.9684	0.5391	18.2909	0.0004	0.0106	arhgef39	Down	CVZ_GF
ENSDARG00000099833	35.1797	-0.4255	0.5006	4.9347	0.1766	0.4777	fbxo7	Down	CVZ_GF
ENSDARG00000103265	3.2677	0.0801	1.2956	5.0156	0.1707	0.4694	NA	Up	CVZ_GF
ENSDARG00000068874	4.3333	0.9823	1.2987	3.3756	0.3373	0.65	NA	Up	CVZ_GF
ENSDARG00000096726	1.33	-2.1111	1.9399	1.6066	0.6579	NA	hspa12a.2	Down	CVZ_GF
ENSDARG00000068869	3.3824	-3.5638	1.6959	9.0796	0.0283	0.1709	hspa12a.3	Down	CVZ_GF
ENSDARG00000068865	25.4007	-1.0158	0.9293	4.015	0.2598	0.5791	si:dkey-61p9.7	Down	CVZ_GF
ENSDARG00000045525	95.1627	0.388	0.2873	3.9749	0.2642	0.5834	tmcc3	Up	CVZ_GF
ENSDARG00000045483	111.415	0.2425	0.5174	0.7061	0.8718	0.9562	lrtm2a	Up	CVZ_GF
ENSDARG00000099785	2.2547	3.6562	1.5325	8.4044	0.0384	NA	NA	Up	CVZ_GF
ENSDARG00000092759	6.9165	1.579	0.9585	9.7153	0.0211	0.1451	si:dkey-61p9.9	Up	CVZ_GF
ENSDARG00000096762	5.895	0.6261	0.8819	6.7459	0.0805	0.313	fasn2	Up	CVZ_GF
ENSDARG00000092471	21.5747	-0.0429	0.5869	1.5263	0.6762	0.8726	NA	Down	CVZ_GF
ENSDARG00000097091	2.3148	-2.8276	1.5524	3.3769	0.3371	NA	NA	Down	CVZ_GF
ENSDARG00000103870	7.8585	-0.8414	0.9614	9.4978	0.0234	0.153		Down	CVZ_GF
ENSDARG00000088640	5.7883	0.0334	0.8509	0.8096	0.8472	0.947	NA	Up	CVZ_GF
ENSDARG00000117156	3.5289	0.2324	0.9687	0.6912	0.8753	0.9576	NA	Up	CVZ_GF
ENSDARG00000039356	4.8276	0.9836	1.0733	2.4023	0.4932	0.7705	zgc:194209	Up	CVZ_GF
ENSDARG00000090192	2.2139	-1.021	1.4892	3.8262	0.2809	NA		Down	CVZ_GF
ENSDARG00000109466	15.6407	-0.877	0.9262	9.9436	0.0191	0.1354	NA	Down	CVZ_GF
ENSDARG00000113564	1.5099	-3.7235	2.0291	4.3377	0.2272	NA	NA	Down	CVZ_GF
ENSDARG00000096046	6.1566	-2.2246	1.1543	4.8976	0.1794	0.4814	NA	Down	CVZ_GF
ENSDARG00000023026	59.7359	0.246	0.3474	2.9979	0.392	0.6975	pkp2	Up	CVZ_GF
ENSDARG00000116587	1.8352	-1.2318	1.6152	0.8992	0.8256	NA	NA	Down	CVZ_GF
ENSDARG00000045822	2498.37	0.2963	0.4461	8.907	0.0306	0.1789	tnnt2e	Up	CVZ_GF
ENSDARG00000086296	4.6125	-1.4406	1.3386	1.4433	0.6954	0.8828	znf1137	Down	CVZ_GF
ENSDARG00000045687	54.8419	0.3649	0.3702	3.0761	0.38	0.6883	pdzrn4	Up	CVZ_GF
ENSDARG00000109358	23.6816	0.9479	0.448	6.0049	0.1114	0.373	TRHDE	Up	CVZ_GF
ENSDARG00000045900	35.5472	-0.2728	0.4079	1.7262	0.6311	0.85	agbl5	Down	CVZ_GF
ENSDARG00000042469	141.236	0.1002	0.355	2.0701	0.558	0.8123	ndufa12	Up	CVZ_GF
ENSDARG00000095275	1.5116	0.8343	1.7493	1.9023	0.5929	NA	NA	Up	CVZ_GF
ENSDARG00000096118	89.5869	-0.2157	0.3166	1.5149	0.6788	0.8739	ost4	Down	CVZ_GF
ENSDARG00000113431	7.6015	1.2209	0.9678	2.6281	0.4526	0.7416	NA	Up	CVZ_GF
ENSDARG00000026855	119.406	-0.2469	0.5137	0.3503	0.9503	0.9833	CACNA2D4	Down	CVZ_GF
ENSDARG00000104968	4.1824	0.6508	1.0373	1.7954	0.6159	0.8429	NA	Up	CVZ_GF
ENSDARG00000015966	405.5	0.1176	0.3632	0.664	0.8816	0.9589	yaf2	Up	CVZ_GF
ENSDARG00000101459	12.9926	0.5786	0.6598	1.6968	0.6376	0.8528	NA	Up	CVZ_GF
ENSDARG00000014395	12.1754	0.4308	0.6145	2.7419	0.4331	0.7284	selenoo2	Up	CVZ_GF
ENSDARG00000115299	5.1573	-0.2889	0.8294	0.1606	0.9837	0.9946	NA	Down	CVZ_GF
ENSDARG00000045790	15.8434	0.049	0.6331	1.0711	0.7841	0.922	kics2	Up	CVZ_GF
ENSDARG00000059064	35.4722	0.2264	0.519	13.9451	0.003	0.0422	rassf3	Up	CVZ_GF
ENSDARG00000045691	196.822	0.3335	0.4287	4.08	0.253	0.5715	zcrb1	Up	CVZ_GF
ENSDARG00000099725	0.5402	2.0995	3.1627	2.3197	0.5087	NA	NA	Up	CVZ_GF
ENSDARG00000045692	114.693	-0.2848	0.3263	6.0578	0.1088	0.3692	pphln1	Down	CVZ_GF
ENSDARG00000089852	3.7509	-0.8901	0.9401	1.2613	0.7384	0.9026	si:dkey-51d8.1	Down	CVZ_GF
ENSDARG00000004497	19.0697	0.7348	0.5178	3.0134	0.3896	0.6951	tspan33a	Up	CVZ_GF
ENSDARG00000045527	47.6436	-0.2642	0.3911	5.177	0.1593	0.4529	nr2c1	Down	CVZ_GF
ENSDARG00000045874	103.999	-0.0865	0.3654	0.7883	0.8523	0.9489	yeats4	Down	CVZ_GF
ENSDARG00000045873	2.8328	0.2713	1.2726	0.9151	0.8218	0.937	frs2a	Up	CVZ_GF
ENSDARG00000057468	51.3622	-0.0095	0.532	0.4802	0.9232	0.9734	kcnc2	Down	CVZ_GF
ENSDARG00000022550	8.6329	-0.3325	0.7165	12.6887	0.0054	0.0613	gxylt1b	Down	CVZ_GF
ENSDARG00000008720	464.475	-0.1609	0.5297	7.1334	0.0678	0.2829	lmo3	Down	CVZ_GF
ENSDARG00000111837	19.5327	1.2907	0.5243	6.2437	0.1003	0.3543	TRHDE	Up	CVZ_GF
ENSDARG00000027316	49.4261	-0.1919	0.5595	0.1935	0.9786	0.9928	tcp11l2	Down	CVZ_GF
ENSDARG00000078520	52.8531	0.2054	0.4914	3.7419	0.2907	0.6086	ikbip	Up	CVZ_GF
ENSDARG00000063563	42.2922	-0.1228	0.3703	0.9265	0.819	0.9359	creb3l2	Down	CVZ_GF
ENSDARG00000045484	30.96	0.0414	0.4043	5.0374	0.1691	0.4673	dcp1b	Up	CVZ_GF
ENSDARG00000100654	1.2303	-0.129	1.8168	0.1788	0.9809	NA	NA	Down	CVZ_GF
ENSDARG00000057929	16.6201	-0.5719	0.5912	2.5162	0.4724	0.7565	naf1	Down	CVZ_GF
ENSDARG00000101992	3.3433	-0.0031	1.0019	0.66	0.8826	0.9591	NA	Down	CVZ_GF
ENSDARG00000032405	91.1609	0.9357	0.4769	30.1265	0	0.0002	ckap4	Up	CVZ_GF
ENSDARG00000097583	61.9012	-0.5739	0.4505	12.848	0.005	0.0585	arfgap3	Down	CVZ_GF
ENSDARG00000004055	152.322	-0.0017	0.2751	1.2207	0.748	0.9053	bltp3b	Down	CVZ_GF
ENSDARG00000016968	164.632	-0.0246	0.2551	9.4351	0.024	0.1557	tmem214	Down	CVZ_GF
ENSDARG00000093371	0.7224	2.1754	2.2451	1.9996	0.5725	NA	NA	Up	CVZ_GF
ENSDARG00000087206	58.2915	0.3845	0.4453	12.3603	0.0062	0.0676	NA	Up	CVZ_GF
ENSDARG00000039302	55.4106	-0.0755	0.4914	0.3072	0.9587	0.9859	terfa	Down	CVZ_GF
ENSDARG00000011769	42.691	0.3559	0.3914	3.6185	0.3057	0.6221	cpm	Up	CVZ_GF
ENSDARG00000022795	39.2342	0.0138	0.4365	1.1766	0.7586	0.9101	golt1ba	Up	CVZ_GF
ENSDARG00000004904	24.2953	0.0407	0.6057	13.5299	0.0036	0.0477	gys2	Up	CVZ_GF
ENSDARG00000087597	3.8862	-1.2498	1.2431	2.9311	0.4024	0.7048	si:dkey-51d8.3	Down	CVZ_GF
ENSDARG00000099493	2.7221	0.4906	1.1491	2.8148	0.4211	NA		Up	CVZ_GF
ENSDARG00000039350	56.805	0.3678	0.457	1.1439	0.7665	0.9138	ssbp1	Up	CVZ_GF
ENSDARG00000095132	15.5408	0.0031	0.5812	0.6893	0.8757	0.9578	NA	Up	CVZ_GF
ENSDARG00000101469	6.2362	0.1895	0.8026	3.1317	0.3718	0.6806	NA	Up	CVZ_GF
ENSDARG00000096147	109	-0.4555	0.3991	1.9651	0.5797	0.8231	NA	Down	CVZ_GF
ENSDARG00000116197	17.8567	-0.2177	0.6661	0.205	0.9768	0.9923		Down	CVZ_GF
ENSDARG00000093461	2.3531	0.4834	1.2556	0.4577	0.9281	NA	NA	Up	CVZ_GF
ENSDARG00000103420	4.8892	-0.7027	1.2308	0.367	0.947	0.9819	NA	Down	CVZ_GF
ENSDARG00000058159	191.218	-0.8243	0.413	32.2986	0	0.0001	ipo8	Down	CVZ_GF
ENSDARG00000097353	9.9997	-0.1383	0.8037	4.2258	0.2381	0.5542	NA	Down	CVZ_GF
ENSDARG00000093058	102.262	-0.4539	0.4364	4.3068	0.2302	0.5446	stmp1	Down	CVZ_GF
ENSDARG00000097507	7.8091	-0.8498	0.9579	8.0157	0.0457	0.2239		Down	CVZ_GF
ENSDARG00000045837	45.1921	-0.202	0.3842	4.235	0.2372	0.5533	NA	Down	CVZ_GF
ENSDARG00000104380	2.7657	0.868	1.8091	3.7046	0.2952	NA	NA	Up	CVZ_GF
ENSDARG00000095099	2.1163	-1.4054	1.4654	4.1249	0.2483	NA	NA	Down	CVZ_GF
ENSDARG00000056859	3.9803	-1.0094	1.2021	3.1483	0.3693	0.6791	spx	Down	CVZ_GF
ENSDARG00000099932	1.2118	1.4219	2.1972	0.9731	0.8078	NA		Up	CVZ_GF
ENSDARG00000096078	1.9093	0.6295	1.4858	4.5509	0.2078	NA	NA	Up	CVZ_GF
ENSDARG00000098426	1.1952	-1.0387	2.2557	2.5886	0.4595	NA	NA	Down	CVZ_GF
ENSDARG00000099384	1.0185	2.463	2.1447	2.2833	0.5157	NA	NA	Up	CVZ_GF
ENSDARG00000096986	1.6952	0.2027	1.7731	0.168	0.9826	NA	NA	Up	CVZ_GF
ENSDARG00000100669	1.6283	0.9045	1.5059	0.7334	0.8653	NA		Up	CVZ_GF
ENSDARG00000078014	105.29	0.1727	0.3829	3.9938	0.2621	0.581	pacsin2	Up	CVZ_GF
ENSDARG00000098167	3.6554	0.1333	1.1533	0.2594	0.9675	0.9884	NA	Up	CVZ_GF
ENSDARG00000057921	618.453	0.6433	0.3511	8.975	0.0296	0.1755		Up	CVZ_GF
ENSDARG00000100961	4.6115	0.0851	0.8158	0.3296	0.9544	0.9844	NA	Up	CVZ_GF
ENSDARG00000101463	3.2054	0.4907	1.2307	1.6273	0.6532	0.8608	NA	Up	CVZ_GF
ENSDARG00000008398	521.575	0.6236	0.3434	18.5755	0.0003	0.0097	cacna1c	Up	CVZ_GF
ENSDARG00000098409	1.5941	-1.0125	1.5465	2.2697	0.5184	NA	NA	Down	CVZ_GF
ENSDARG00000104038	4.9442	-1.2972	1.207	2.781	0.4266	0.7244	NA	Down	CVZ_GF
ENSDARG00000114908	3.4114	0.097	1.0155	0.5772	0.9016	0.9665	NA	Up	CVZ_GF
ENSDARG00000090778	119.295	-0.2942	0.4482	5.2198	0.1564	0.4492	ttll1	Down	CVZ_GF
ENSDARG00000002952	195.327	0.212	0.3431	3.8097	0.2828	0.6016	smo	Up	CVZ_GF
ENSDARG00000022187	247.953	0.5519	0.3343	4.5007	0.2122	0.5252	usp6nl	Up	CVZ_GF
ENSDARG00000073963	15.2725	0.3234	0.4777	7.878	0.0486	0.2326		Up	CVZ_GF
ENSDARG00000022165	63.1194	0.153	0.3915	21.7893	0.0001	0.0035	mgst1.2	Up	CVZ_GF
ENSDARG00000032618	101.586	-0.153	0.3848	0.2775	0.9642	0.9877	mgst1.1	Down	CVZ_GF
ENSDARG00000079143	20.5866	0.7662	0.5166	3.2698	0.3519	0.6635		Up	CVZ_GF
ENSDARG00000015278	44.5519	-0.0052	0.3283	4.3553	0.2256	0.5403	PLXNC1	Down	CVZ_GF
ENSDARG00000102878	240.905	-0.4137	0.3689	13.3521	0.0039	0.0503	mapre3b	Down	CVZ_GF
ENSDARG00000045528	77.2328	0.0722	0.4462	2.6627	0.4466	0.7368	fgd6	Up	CVZ_GF
ENSDARG00000115564	3.7775	0.5673	1.0303	0.5008	0.9187	0.9713	NA	Up	CVZ_GF
ENSDARG00000099255	3.1588	0.1447	1.4448	0.5503	0.9077	0.9677	NA	Up	CVZ_GF
ENSDARG00000069607	22.2515	0.4087	0.501	1.828	0.6089	0.8394	zgc:162331	Up	CVZ_GF
ENSDARG00000098213	4.4548	-0.7672	0.8335	5.5815	0.1338	0.4134	NA	Down	CVZ_GF
ENSDARG00000099277	2.3008	-1.2712	1.313	1.1162	0.7732	NA	NA	Down	CVZ_GF
ENSDARG00000101623	4.3229	0.1094	0.9614	8.5673	0.0356	0.194	NA	Up	CVZ_GF
ENSDARG00000100386	3.159	-0.7756	1.5781	3.1286	0.3722	0.6812	NA	Down	CVZ_GF
ENSDARG00000111046	14.827	-0.0267	0.5783	0.0357	0.9982	0.9993	NA	Down	CVZ_GF
ENSDARG00000102256	1.8603	-1.2949	1.4789	1.5573	0.6691	NA	NA	Down	CVZ_GF
ENSDARG00000101997	2.6631	-0.7696	1.6651	5.883	0.1174	NA		Down	CVZ_GF
ENSDARG00000057714	26.2806	0.5348	0.6022	9.7938	0.0204	0.1417	cmah	Up	CVZ_GF
ENSDARG00000098193	7.8778	-0.2489	0.9396	0.088	0.9932	0.9977	NA	Down	CVZ_GF
ENSDARG00000099152	1.197	0.3395	1.8025	0.7639	0.8581	NA	NA	Up	CVZ_GF
ENSDARG00000002131	782.517	-0.4508	0.3784	3.103	0.376	0.6849	celf2	Down	CVZ_GF
ENSDARG00000025576	110.425	-0.0082	0.292	4.215	0.2392	0.5556	mkln1	Down	CVZ_GF
ENSDARG00000045601	25.6888	0.8029	0.7369	1.6416	0.65	0.8597	cax1	Up	CVZ_GF
ENSDARG00000063149	191.563	-0.4831	0.3659	4.5862	0.2047	0.5156	tmtc1	Down	CVZ_GF
ENSDARG00000100099	0.6818	-0.3368	2.5902	1.1773	0.7585	NA	NA	Down	CVZ_GF
ENSDARG00000028192	5.2907	0.1599	0.9415	1.0187	0.7967	0.9266	cradd	Up	CVZ_GF
ENSDARG00000090769	17.0293	0.2548	0.5297	1.5898	0.6617	0.865	NA	Up	CVZ_GF
ENSDARG00000098452	4.0351	-0.0742	1.4067	1.8201	0.6106	0.8404	si:dkey-151g22.1	Down	CVZ_GF
ENSDARG00000005897	37.203	0.242	0.4297	1.1651	0.7614	0.9115	dera	Up	CVZ_GF
ENSDARG00000045835	41.3937	0.4469	0.7898	12.9601	0.0047	0.0568	si:dkey-14d8.6	Up	CVZ_GF
ENSDARG00000045224	0.7206	0.3268	2.5056	2.2071	0.5306	NA		Up	CVZ_GF
ENSDARG00000059311	277.575	-0.4503	0.4597	7.5076	0.0574	0.2575	dpysl5b	Down	CVZ_GF
ENSDARG00000007764	65.6795	-0.3468	0.3357	1.144	0.7665	0.9138	klhdc10	Down	CVZ_GF
ENSDARG00000045834	12.0309	0.4085	0.916	5.1674	0.1599	0.4539	si:dkey-14d8.7	Up	CVZ_GF
ENSDARG00000116216	7.1528	0.545	0.7322	1.4413	0.6959	0.8828		Up	CVZ_GF
ENSDARG00000045836	56.1132	-0.482	0.6265	13.5377	0.0036	0.0477	mapk11	Down	CVZ_GF
ENSDARG00000104681	0.7102	0.9486	2.2327	0.6897	0.8756	NA		Up	CVZ_GF
ENSDARG00000092677	136.356	-0.2349	0.355	5.4975	0.1388	0.4213	coa6	Down	CVZ_GF
ENSDARG00000103473	1.1279	0.2835	1.9917	0.2821	0.9634	NA	NA	Up	CVZ_GF
ENSDARG00000006409	10.1918	0.8123	0.6008	4.3229	0.2286	0.5422	mapk12b	Up	CVZ_GF
ENSDARG00000020871	197.568	-0.2094	0.3577	17.2477	0.0006	0.0148	ptprz1b	Down	CVZ_GF
ENSDARG00000093254	2.1966	-1.8593	1.7055	5.9497	0.1141	NA		Down	CVZ_GF
ENSDARG00000096217	15.1131	0.1017	0.6066	1.6713	0.6433	0.8561	si:dkey-51d8.9	Up	CVZ_GF
ENSDARG00000096107	18.93	-0.2688	0.544	2.3623	0.5007	0.7759	NA	Down	CVZ_GF
ENSDARG00000059053	33.2574	0.172	0.5162	2.9894	0.3933	0.6988	slc13a4	Up	CVZ_GF
ENSDARG00000011246	120.237	-0.0051	0.3708	5.5547	0.1354	0.4164	krr1	Down	CVZ_GF
ENSDARG00000103031	5.4892	0.1582	0.8842	0.2676	0.966	0.9882	NA	Up	CVZ_GF
ENSDARG00000019644	1299.39	-0.274	0.3497	6.6567	0.0837	0.3205	ldhba	Down	CVZ_GF
ENSDARG00000096012	52.0177	0.5029	0.4223	3.0385	0.3857	0.6926	NA	Up	CVZ_GF
ENSDARG00000088861	30.0773	0.3883	0.577	2.0878	0.5544	0.8096	NA	Up	CVZ_GF
ENSDARG00000045557	29.3889	0.0585	0.4177	4.2458	0.2361	0.5521	socs2	Up	CVZ_GF
ENSDARG00000117096	1.4953	-0.5633	1.7653	1.3526	0.7167	NA	NA	Down	CVZ_GF
ENSDARG00000097434	2.7513	0.3288	1.1585	0.4027	0.9397	NA	NA	Up	CVZ_GF
ENSDARG00000096041	2.1016	-1.6715	1.1518	3.1774	0.3651	NA	si:ch211-162i8.2	Down	CVZ_GF
ENSDARG00000009252	19.1861	-0.727	0.5815	4.0041	0.261	0.5802	napepld	Down	CVZ_GF
ENSDARG00000045555	13.5272	-0.4823	0.5871	1.2124	0.75	0.9063	sco2	Down	CVZ_GF
ENSDARG00000098430	1.6514	-0.1684	1.7604	0.1584	0.984	NA	znf1076	Down	CVZ_GF
ENSDARG00000033757	46.4622	0.0481	0.482	3.928	0.2693	0.5888	ncaph2	Up	CVZ_GF
ENSDARG00000105304	8.4469	-0.0938	0.7631	0.3622	0.9479	0.9823		Down	CVZ_GF
ENSDARG00000032799	193.457	-0.5153	0.3609	25.7174	0	0.0009	kcnd2	Down	CVZ_GF
ENSDARG00000053127	105.6	0.6555	0.4737	2.3065	0.5113	0.7831	helb	Up	CVZ_GF
ENSDARG00000062651	36.5819	-0.0944	0.5275	1.1444	0.7664	0.9138	zc3hc1	Down	CVZ_GF
ENSDARG00000099670	6.6268	0.0545	0.7411	0.0172	0.9994	0.9996	NA	Up	CVZ_GF
ENSDARG00000045898	75.2948	0.8185	0.5306	7.6071	0.0549	0.2508	NA	Up	CVZ_GF
ENSDARG00000100214	2.4221	0.0182	1.7213	1.3219	0.7239	NA	NA	Up	CVZ_GF
ENSDARG00000017386	147.027	0.4898	0.3925	8.6162	0.0349	0.1915	sobpb	Up	CVZ_GF
ENSDARG00000075215	23.8198	0.6245	0.4688	2.5273	0.4704	0.7551	vezt	Up	CVZ_GF
ENSDARG00000111716	5.1188	-0.3705	0.8617	1.0557	0.7878	0.9235		Down	CVZ_GF
ENSDARG00000027424	52.1559	0.435	0.6675	0.8311	0.842	0.9455	slc25a3a	Up	CVZ_GF
ENSDARG00000090033	4.1006	-0.2151	1.2475	3.4273	0.3303	0.6441	NA	Down	CVZ_GF
ENSDARG00000073965	1.1794	-1.8199	1.6724	4.5949	0.204	NA	NA	Down	CVZ_GF
ENSDARG00000011764	1043.15	0.6827	0.3971	5.4165	0.1437	0.429	ints13	Up	CVZ_GF
ENSDARG00000053709	1.6674	0.3634	1.6615	0.1208	0.9892	NA		Up	CVZ_GF
ENSDARG00000087168	0.9434	-3.2398	2.7949	1.8391	0.6065	NA	NA	Down	CVZ_GF
ENSDARG00000101213	26.1251	1.6513	0.7213	7.6417	0.054	0.248	NA	Up	CVZ_GF
ENSDARG00000016538	36.2276	-0.3776	0.5885	7.21	0.0655	0.2778	ovch1	Down	CVZ_GF
ENSDARG00000016526	340.609	-0.2042	0.5715	12.4715	0.0059	0.0651	gata3	Down	CVZ_GF
ENSDARG00000109749	2.9723	-1.395	1.3842	4.1008	0.2508	0.569	NA	Down	CVZ_GF
ENSDARG00000045552	3.6944	-2.1809	1.0671	9.0513	0.0286	0.1723	NA	Down	CVZ_GF
ENSDARG00000032389	62.1804	0.5554	0.7207	3.1521	0.3688	0.6786	tspan12	Up	CVZ_GF
ENSDARG00000045694	63.6724	0.5472	0.3359	3.4159	0.3318	0.6454	prickle1b	Up	CVZ_GF
ENSDARG00000070441	107.025	0.3307	0.3421	11.8363	0.008	0.0785	zdhhc17	Up	CVZ_GF
ENSDARG00000093713	1.5452	-1.0003	1.6708	0.5143	0.9157	NA	NA	Down	CVZ_GF
ENSDARG00000111237	6.0705	0.1976	1.0223	3.2318	0.3572	0.6691	NA	Up	CVZ_GF
ENSDARG00000000019	312.992	-0.2797	0.2783	7.5451	0.0564	0.2553	ube2h	Down	CVZ_GF
ENSDARG00000101517	2.4678	1.565	1.5902	2.4488	0.4846	NA	NA	Up	CVZ_GF
ENSDARG00000031228	268.103	-0.8394	0.3542	9.2262	0.0264	0.1638	podxl	Down	CVZ_GF
ENSDARG00000097579	5.8351	0.8152	0.8215	1.7484	0.6262	0.8469	NA	Up	CVZ_GF
ENSDARG00000069261	435.368	0.4336	0.2483	5.8438	0.1195	0.3893	metap2a	Up	CVZ_GF
ENSDARG00000006060	197.082	0.5711	0.3136	11.8887	0.0078	0.0774		Up	CVZ_GF
ENSDARG00000045513	3824.82	0.1458	0.3783	0.5002	0.9189	0.9713	taf3	Up	CVZ_GF
ENSDARG00000114893	0.7625	-0.7794	2.309	2.4866	0.4777	NA	NA	Down	CVZ_GF
ENSDARG00000098878	7.2037	-0.4431	0.9217	3.2328	0.3571	0.6691	NA	Down	CVZ_GF
ENSDARG00000007315	60.9798	-0.0709	0.3308	1.0006	0.8011	0.9284	tmpoa	Down	CVZ_GF
ENSDARG00000101695	15.5262	0.2644	0.6629	9.0289	0.0289	0.1733		Up	CVZ_GF
ENSDARG00000034326	161.791	0.0162	0.2315	18.0992	0.0004	0.0113	ing3	Up	CVZ_GF
ENSDARG00000099829	1.468	-1.6885	1.7886	4.4038	0.221	NA	NA	Down	CVZ_GF
ENSDARG00000104925	0.9199	-0.9355	2.8356	1.6981	0.6374	NA	NA	Down	CVZ_GF
ENSDARG00000102848	5.276	-0.4358	0.9673	4.4375	0.2179	0.5318	NA	Down	CVZ_GF
ENSDARG00000101598	15.2629	0.5341	0.6154	0.7902	0.8518	0.9489	NA	Up	CVZ_GF
ENSDARG00000025859	87.5009	-0.0272	0.3649	0.1849	0.98	0.9934	lmf2b	Down	CVZ_GF
ENSDARG00000101450	2.0636	0.0092	1.5105	1.0423	0.791	NA		Up	CVZ_GF
ENSDARG00000101689	3.3198	-0.673	1.2233	5.8314	0.1201	0.3903	NA	Down	CVZ_GF
ENSDARG00000113022	10.9063	-0.056	0.601	4.1417	0.2466	0.5649	NA	Down	CVZ_GF
ENSDARG00000093427	2.3225	0.0438	1.5711	0.7508	0.8612	NA	NA	Up	CVZ_GF
ENSDARG00000104893	3.6527	-0.5932	1.0256	4.8565	0.1826	0.487		Down	CVZ_GF
ENSDARG00000096099	4.3689	0.7799	0.9339	2.462	0.4822	0.7631	NA	Up	CVZ_GF
ENSDARG00000102455	24.6259	-0.5803	0.5257	7.4038	0.0601	0.2645	NA	Down	CVZ_GF
ENSDARG00000101312	8.7021	0.1697	0.8305	6.441	0.092	0.3377	NA	Up	CVZ_GF
ENSDARG00000101351	6.361	-1.2137	0.8861	4.8482	0.1833	0.4876	NA	Down	CVZ_GF
ENSDARG00000053136	106.571	0.3435	0.3891	21.6297	0.0001	0.0036	b2m	Up	CVZ_GF
ENSDARG00000098569	10.7073	-0.1821	0.6956	0.6466	0.8857	0.9603	NA	Down	CVZ_GF
ENSDARG00000110323	48.0363	0.6562	0.599	1.8222	0.6101	0.8403	NA	Up	CVZ_GF
ENSDARG00000045514	588.846	0.2169	0.418	3.8784	0.2749	0.5938	atp5f1c	Up	CVZ_GF
ENSDARG00000045485	112.475	-0.4863	0.444	15.1777	0.0017	0.0291	rassf8b	Down	CVZ_GF
ENSDARG00000095980	1.4478	-1.5892	1.9258	0.7548	0.8602	NA	NA	Down	CVZ_GF
ENSDARG00000086259	6.2731	0.6989	0.8315	5.7716	0.1233	0.3958	NA	Up	CVZ_GF
ENSDARG00000053131	17.2936	0.4006	0.7622	3.4401	0.3286	0.6429	irak3	Up	CVZ_GF
ENSDARG00000007405	116.687	-0.1275	0.3882	0.8959	0.8264	0.9387	strap	Down	CVZ_GF
ENSDARG00000005547	23.3835	-0.7752	0.4306	6.8559	0.0766	0.305	rint1	Down	CVZ_GF
ENSDARG00000105079	7.114	1.2276	0.9441	2.4991	0.4755	0.759		Up	CVZ_GF
ENSDARG00000006029	97.5161	0.4317	0.3586	14.0107	0.0029	0.0416	lta4h	Up	CVZ_GF
ENSDARG00000090957	3.3028	-0.7249	1.0359	14.5181	0.0023	0.0356	NA	Down	CVZ_GF
ENSDARG00000096149	4.3821	-0.3427	1.1215	0.1612	0.9836	0.9946	NA	Down	CVZ_GF
ENSDARG00000100896	9.2192	-0.5374	1.0308	0.6184	0.8922	0.9632	znf973	Down	CVZ_GF
ENSDARG00000111731	3.4534	2.2723	1.162	3.9004	0.2724	0.5922	NA	Up	CVZ_GF
ENSDARG00000070535	0.6268	-2.3357	2.5123	1.7249	0.6314	NA	ripply2	Down	CVZ_GF
ENSDARG00000101254	5.7975	-0.5117	0.9643	1.8664	0.6006	0.8352		Down	CVZ_GF
ENSDARG00000097195	12.5905	0.5943	0.8562	0.5723	0.9027	0.967	NA	Up	CVZ_GF
ENSDARG00000029018	86.0014	-0.3436	0.4585	3.6807	0.2981	0.6145	cdkn1ba	Down	CVZ_GF
ENSDARG00000058042	37.0048	-0.1176	0.4375	1.0145	0.7978	0.9271	kitlgb	Down	CVZ_GF
ENSDARG00000011961	100.262	0.0915	0.3069	2.0026	0.5719	0.8196	csrp2	Up	CVZ_GF
ENSDARG00000092083	0.7243	-3.0196	2.6688	1.9031	0.5928	NA	NA	Down	CVZ_GF
ENSDARG00000000018	210.204	0.0368	0.2709	2.0093	0.5705	0.819	nrf1	Up	CVZ_GF
ENSDARG00000098221	96.2196	0.0115	0.3679	8.6808	0.0339	0.1889	st8sia1	Up	CVZ_GF
ENSDARG00000094299	19.3143	-0.3937	0.7088	0.5041	0.918	0.9711	NA	Down	CVZ_GF
ENSDARG00000045747	32.2001	-0.2238	0.4688	1.1085	0.775	0.9179	cped1	Down	CVZ_GF
ENSDARG00000088044	6.3997	2.7451	0.85	15.9544	0.0012	0.0227	si:ch73-139j3.4	Up	CVZ_GF
ENSDARG00000094534	0.3784	2.2708	3.8585	1.1656	0.7613	NA	NA	Up	CVZ_GF
ENSDARG00000100492	6.4562	-0.648	0.8085	4.6414	0.2	0.5101	NA	Down	CVZ_GF
ENSDARG00000073766	105.202	0.9325	0.5394	11.5411	0.0091	0.0856	tnni1d	Up	CVZ_GF
ENSDARG00000095705	66.6896	0.116	0.3497	2.878	0.4108	0.7116	cdpf1	Up	CVZ_GF
ENSDARG00000099845	23.1905	0.2487	0.4884	6.1699	0.1036	0.3602	zgc:174275	Up	CVZ_GF
ENSDARG00000098585	1.2978	-1.5501	1.8645	1.815	0.6117	NA		Down	CVZ_GF
ENSDARG00000103405	2.7062	-0.7598	1.5961	0.4039	0.9394	NA	NA	Down	CVZ_GF
ENSDARG00000098179	1.4338	0.8441	1.5794	4.613	0.2024	NA	NA	Up	CVZ_GF
ENSDARG00000005476	286.32	-0.2449	0.3473	0.9624	0.8103	0.9319	nav3	Down	CVZ_GF
ENSDARG00000104476	0.8836	-0.1655	1.9265	3.0126	0.3897	NA	NA	Down	CVZ_GF
ENSDARG00000078749	12.8285	0.7143	0.8294	2.6101	0.4557	0.744	b4galnt3a	Up	CVZ_GF
ENSDARG00000013789	2.808	0.0719	1.2258	1.0173	0.7971	NA	sim1b	Up	CVZ_GF
ENSDARG00000005891	38.8728	-0.02	0.455	2.2683	0.5186	0.788	cyb5r3	Down	CVZ_GF
ENSDARG00000097023	8.6273	-0.8681	0.9021	1.7045	0.6359	0.8521	NA	Down	CVZ_GF
ENSDARG00000062808	1.9055	2.1647	1.5498	2.101	0.5517	NA	NA	Up	CVZ_GF
ENSDARG00000097419	1.0623	-3.1124	2.0007	5.4348	0.1426	NA	NA	Down	CVZ_GF
ENSDARG00000091656	51.4015	-0.6488	0.4281	3.358	0.3397	0.6523	lsm8	Down	CVZ_GF
ENSDARG00000092341	264.859	0.9163	0.5409	5.1905	0.1584	0.4519	NA	Up	CVZ_GF
ENSDARG00000098958	1.3137	0.4847	1.8415	0.2049	0.9768	NA	NA	Up	CVZ_GF
ENSDARG00000069912	128.256	0.0758	0.4592	2.1441	0.543	0.8027	hmga2	Up	CVZ_GF
ENSDARG00000045516	189.026	-1.5268	0.5357	12.6855	0.0054	0.0614	itih2	Down	CVZ_GF
ENSDARG00000034700	176.449	-0.1777	0.3978	4.3464	0.2264	0.5408	vegfab	Down	CVZ_GF
ENSDARG00000008986	15.9434	-0.1275	0.5641	0.6824	0.8773	0.9581	e2f7	Down	CVZ_GF
ENSDARG00000105570	2.2721	2.624	1.5153	4.1223	0.2486	NA	crestin	Up	CVZ_GF
ENSDARG00000093247	11.0805	0.9853	0.7854	1.6679	0.6441	0.8563	NA	Up	CVZ_GF
ENSDARG00000019328	518.056	-0.3452	0.3354	3.5335	0.3164	0.6315	plxna4	Down	CVZ_GF
ENSDARG00000045515	36.8433	-0.2834	0.3745	1.1393	0.7676	0.9144	kin	Down	CVZ_GF
ENSDARG00000031777	16.9761	1.2708	0.6616	5.8009	0.1217	0.3931	pparaa	Up	CVZ_GF
ENSDARG00000102475	3.1189	-0.2171	1.2106	0.3884	0.9426	0.9805	NA	Down	CVZ_GF
ENSDARG00000099444	15.6427	-0.6661	0.8152	1.038	0.7921	0.9249	NA	Down	CVZ_GF
ENSDARG00000099850	771.825	0.5393	0.3371	13.3811	0.0039	0.0498	IQSEC3	Up	CVZ_GF
ENSDARG00000103946	13.1678	-0.2231	0.7953	0.5681	0.9037	0.9674	NA	Down	CVZ_GF
ENSDARG00000098986	5.4883	-0.4983	0.7893	2.4978	0.4757	0.7591	znf1040	Down	CVZ_GF
ENSDARG00000099046	2.9464	2.7311	1.461	8.0679	0.0446	0.2206		Up	CVZ_GF
ENSDARG00000094973	7.517	-0.1071	0.632	1.3408	0.7195	0.8937	wnt16	Down	CVZ_GF
ENSDARG00000030614	6031.08	-0.3949	0.4086	1.3957	0.7066	0.8876	syt1a	Down	CVZ_GF
ENSDARG00000098884	26.0413	0.2183	0.5426	1.6795	0.6415	0.8549		Up	CVZ_GF
ENSDARG00000113769	5.9263	-0.4246	0.9217	0.236	0.9716	0.99		Down	CVZ_GF
ENSDARG00000103119	3.8621	-0.1848	1.1847	0.2877	0.9623	0.9871	NA	Down	CVZ_GF
ENSDARG00000063054	96.7465	0.4217	0.3344	2.2826	0.5159	0.7863	SHANK3	Up	CVZ_GF
ENSDARG00000063255	59.4959	-0.2213	0.4482	2.5441	0.4674	0.7529	btbd11a	Down	CVZ_GF
ENSDARG00000045658	104.397	-0.2629	0.3544	4.4625	0.2157	0.5294	msrb3	Down	CVZ_GF
ENSDARG00000094457	3.5252	-1.465	1.1691	3.9074	0.2716	0.5916	NA	Down	CVZ_GF
ENSDARG00000104018	455.614	-0.2611	0.3663	1.5007	0.6821	0.8762	mtpn	Down	CVZ_GF
ENSDARG00000113660	8.1381	0.1406	0.7235	4.1512	0.2456	0.5639		Up	CVZ_GF
ENSDARG00000114124	1.5341	-0.9459	1.5561	0.4757	0.9242	NA	NA	Down	CVZ_GF
ENSDARG00000024465	60.6545	-0.3502	0.4569	0.7204	0.8684	0.9547	mrps18a	Down	CVZ_GF
ENSDARG00000103417	6.0699	0.4391	0.8369	0.8099	0.8471	0.947	NA	Up	CVZ_GF
ENSDARG00000022858	5.1472	-0.3706	0.9176	0.9459	0.8143	0.9338	wnt7ba	Down	CVZ_GF
ENSDARG00000101688	3.949	1.3334	1.1646	2.2295	0.5262	0.7925		Up	CVZ_GF
ENSDARG00000041205	74.6326	0.3964	0.4481	2.131	0.5457	0.8044	slc6a1l	Up	CVZ_GF
ENSDARG00000104704	6.9253	0.9873	1.0623	6.44	0.0921	0.3377	NA	Up	CVZ_GF
ENSDARG00000098612	17.9568	0.9151	0.6664	2.8783	0.4108	0.7116	chrm2a	Up	CVZ_GF
ENSDARG00000100341	5.4473	0.8382	1.2752	1.0397	0.7916	0.9248	NA	Up	CVZ_GF
ENSDARG00000102157	55.4849	1.1353	0.5771	4.1495	0.2458	0.564	NA	Up	CVZ_GF
ENSDARG00000008439	15.2392	-0.6355	0.6205	2.1615	0.5396	0.8006	atxn10	Down	CVZ_GF
ENSDARG00000069780	6.6208	0.2485	0.7775	3.747	0.2901	0.6079	pus7l	Up	CVZ_GF
ENSDARG00000098928	2.8521	0.1232	1.1037	1.8141	0.6119	0.8411		Up	CVZ_GF
ENSDARG00000095106	6.1038	0.3055	0.8405	3.7355	0.2915	0.6087	NA	Up	CVZ_GF
ENSDARG00000008235	17.8335	0.4951	0.6235	0.6848	0.8768	0.9581	cog5	Up	CVZ_GF
ENSDARG00000112648	11.562	1.8978	0.9958	4.3521	0.2259	0.5403	NA	Up	CVZ_GF
ENSDARG00000101245	15.2307	0.7664	0.6914	1.3194	0.7245	0.8958		Up	CVZ_GF
ENSDARG00000103103	9.9917	-0.3344	0.6628	0.3264	0.955	0.9847	NA	Down	CVZ_GF
ENSDARG00000004592	90.3382	0.0201	0.503	0.8222	0.8441	0.9461	gpr22a	Up	CVZ_GF
ENSDARG00000100655	5.9123	0.0504	0.8652	3.2578	0.3536	0.6649	NA	Up	CVZ_GF
ENSDARG00000116992	8.6979	0.384	0.8273	0.9398	0.8158	0.9345	znf1051	Up	CVZ_GF
ENSDARG00000113548	5.4265	0.7856	0.9519	4.2653	0.2342	0.5499	NA	Up	CVZ_GF
ENSDARG00000092000	9.754	0.1486	0.6393	5.1857	0.1587	0.4524	NA	Up	CVZ_GF
ENSDARG00000094597	15.1455	-0.0774	0.6486	0.1493	0.9853	0.9954	NA	Down	CVZ_GF
ENSDARG00000100865	0.8207	-0.3367	2.2425	1.7367	0.6288	NA	NA	Down	CVZ_GF
ENSDARG00000045748	111.467	-0.147	0.3082	10.5903	0.0142	0.1131	stab2	Down	CVZ_GF
ENSDARG00000102340	1123.54	-0.3292	0.4169	0.7431	0.863	0.9528	ptn	Down	CVZ_GF
ENSDARG00000101664	1.8598	0.4305	1.493	0.9856	0.8047	NA	NA	Up	CVZ_GF
ENSDARG00000101137	8.9399	0.7202	0.6997	2.2522	0.5217	0.79	NA	Up	CVZ_GF
ENSDARG00000045486	363.659	0.5478	0.381	4.0434	0.2568	0.5753	pawr	Up	CVZ_GF
ENSDARG00000029071	80.0179	-0.0604	0.3681	0.2048	0.9768	0.9923	creld2	Down	CVZ_GF
ENSDARG00000017355	3.1154	-0.7271	1.0543	12.1091	0.007	0.0731	rsph9	Down	CVZ_GF
ENSDARG00000096172	2.6901	0.2452	1.1125	4.7546	0.1907	NA	znf1113	Up	CVZ_GF
ENSDARG00000075501	14.4403	2.8868	0.9497	9.2352	0.0263	0.1635	cdnf	Up	CVZ_GF
ENSDARG00000103400	10.6021	0.1042	0.8001	4.1335	0.2474	0.5657	NA	Up	CVZ_GF
ENSDARG00000098621	2.0194	2.9596	1.8824	3.0355	0.3862	NA	NA	Up	CVZ_GF
ENSDARG00000087645	14.5322	0.1528	0.5963	3.196	0.3624	0.6738		Up	CVZ_GF
ENSDARG00000101760	0.7513	-1.2497	2.5863	2.8877	0.4093	NA	NA	Down	CVZ_GF
ENSDARG00000034717	71.0684	0.3813	0.5071	2.8425	0.4165	0.7159		Up	CVZ_GF
ENSDARG00000039346	262.136	-0.1493	0.4192	1.3417	0.7193	0.8937	ndufa5	Down	CVZ_GF
ENSDARG00000100777	0.7957	-0.5283	2.6584	3.2271	0.3579	NA	NA	Down	CVZ_GF
ENSDARG00000093041	1.0379	-2.4144	1.8701	2.7588	0.4303	NA		Down	CVZ_GF
ENSDARG00000093615	17.4006	-0.019	0.5736	1.2571	0.7393	0.9028	NA	Down	CVZ_GF
ENSDARG00000094443	4.0416	1.3388	0.8685	2.5243	0.4709	0.7554	NA	Up	CVZ_GF
ENSDARG00000100229	5.1238	0.3413	0.9427	0.5898	0.8988	0.9656	NA	Up	CVZ_GF
ENSDARG00000069431	1.6828	-1.5581	1.5785	1.1702	0.7602	NA	slc26a4	Down	CVZ_GF
ENSDARG00000112450	7.6271	1.1153	0.8999	4.7414	0.1917	0.4995	si:ch211-238e22.2	Up	CVZ_GF
ENSDARG00000094500	3.0923	-1.1295	1.5782	0.5239	0.9136	0.9698		Down	CVZ_GF
ENSDARG00000115628	4.6989	-1.4178	1.5053	5.2999	0.1511	0.441	NA	Down	CVZ_GF
ENSDARG00000099355	32.7806	-0.3091	0.6226	9.9165	0.0193	0.1365	NA	Down	CVZ_GF
ENSDARG00000031956	70.4634	-0.2678	0.2663	1.3986	0.7059	0.8873	tmem63a	Down	CVZ_GF
ENSDARG00000116117	1.5062	1.2241	1.483	0.8929	0.8271	NA	NA	Up	CVZ_GF
ENSDARG00000010784	2892.79	0.4187	0.4022	1.2989	0.7294	0.8983	ppp1r12a	Up	CVZ_GF
ENSDARG00000019420	299.018	-0.5209	0.3762	18.4078	0.0004	0.0102	etnk1	Down	CVZ_GF
ENSDARG00000096215	0.8675	-0.9512	3.0402	2.3614	0.5009	NA	NA	Down	CVZ_GF
ENSDARG00000109844	2.2501	-0.3362	1.3876	4.4073	0.2207	NA		Down	CVZ_GF
ENSDARG00000112541	2.6674	-0.2766	1.1853	0.2108	0.9758	NA	NA	Down	CVZ_GF
ENSDARG00000041199	45.0487	-0.7691	0.4772	23.133	0	0.0023	alg12	Down	CVZ_GF
ENSDARG00000058030	56.2969	-0.3444	0.46	2.6773	0.4441	0.7351	hspa14	Down	CVZ_GF
ENSDARG00000086130	3.2047	-1.228	1.3849	2.0844	0.5551	0.8101	NA	Down	CVZ_GF
ENSDARG00000100221	1.4515	-0.8796	1.9171	3.2422	0.3558	NA	NA	Down	CVZ_GF
ENSDARG00000018688	87.7401	0.196	0.305	14.3623	0.0025	0.0373	elk3	Up	CVZ_GF
ENSDARG00000098357	11.8443	1.5099	0.7924	3.7129	0.2942	0.6114	NA	Up	CVZ_GF
ENSDARG00000011661	107.41	-0.1949	0.3438	1.029	0.7942	0.9257	twf1b	Down	CVZ_GF
ENSDARG00000033179	35.6745	0.0909	0.3867	3.3542	0.3402	0.6527	tmem243b	Up	CVZ_GF
ENSDARG00000104124	9.3822	0.6182	0.6952	0.8871	0.8286	0.9397	znf1069	Up	CVZ_GF
ENSDARG00000103721	6.0409	0.6971	1.0502	3.4167	0.3317	0.6453	NA	Up	CVZ_GF
ENSDARG00000103597	1.6699	2.3214	1.4497	3.6993	0.2958	NA		Up	CVZ_GF
ENSDARG00000101565	2.9595	0.9599	1.2812	3.5958	0.3086	0.6244		Up	CVZ_GF
ENSDARG00000103636	8.0733	0.702	0.7383	4.764	0.1899	0.4974	NA	Up	CVZ_GF
ENSDARG00000045705	6.0645	0.5516	0.8945	1.0644	0.7857	0.9227	meig1	Up	CVZ_GF
ENSDARG00000045704	62.7353	-0.4309	0.4463	18.0571	0.0004	0.0115	dclre1c	Down	CVZ_GF
ENSDARG00000018149	353.205	-0.5475	0.4314	1.6855	0.6402	0.8544	slc38a4	Down	CVZ_GF
ENSDARG00000110426	5.8295	0.212	0.973	5.4579	0.1412	0.4255		Up	CVZ_GF
ENSDARG00000097044	4.0889	-1.1804	0.9408	6.3113	0.0974	0.348	NA	Down	CVZ_GF
ENSDARG00000079470	35.1758	0.7739	0.4642	4.5242	0.2101	0.5223	cdk17	Up	CVZ_GF
ENSDARG00000110670	5.1862	0.1764	0.9291	0.2919	0.9616	0.9869	NA	Up	CVZ_GF
ENSDARG00000003615	32.1282	0.0553	0.5773	8.9413	0.0301	0.177	slc26a3.2	Up	CVZ_GF
ENSDARG00000101977	0.9173	1.9429	2.0726	1.622	0.6544	NA	NA	Up	CVZ_GF
ENSDARG00000113527	133.42	0.3696	0.3991	10.7324	0.0133	0.1084		Up	CVZ_GF
ENSDARG00000015824	34.8914	-0.2133	0.4966	2.6433	0.4499	0.7395	lemd3	Down	CVZ_GF
ENSDARG00000011582	138.109	0.3743	0.2981	1.9698	0.5787	0.8229	sox5	Up	CVZ_GF
ENSDARG00000116211	3.057	-2.8041	1.1332	6.8245	0.0777	0.3075	NA	Down	CVZ_GF
ENSDARG00000045768	321.588	-0.6032	0.376	10.8741	0.0124	0.104	cry1a	Down	CVZ_GF
ENSDARG00000006567	16.0102	-0.2875	0.6706	0.5564	0.9063	0.9677	dus4l	Down	CVZ_GF
ENSDARG00000116855	1.5232	2.5575	1.7851	7.6905	0.0529	NA	NA	Up	CVZ_GF
ENSDARG00000095446	2.6351	-1.4193	1.3667	1.3027	0.7285	NA	NA	Down	CVZ_GF
ENSDARG00000024306	63.4357	0.0887	0.3365	4.3275	0.2282	0.542	zbed4	Up	CVZ_GF
ENSDARG00000013596	146.43	0.1073	0.2639	2.6795	0.4437	0.7349	brd1a	Up	CVZ_GF
ENSDARG00000114577	50.0105	-1.1908	0.7877	3.2968	0.3481	0.6601		Down	CVZ_GF
ENSDARG00000045517	28.3336	-0.1129	0.6799	9.3483	0.025	0.1591	ITIH5	Down	CVZ_GF
ENSDARG00000016231	61.6416	0.2219	0.384	1.0799	0.7819	0.9214	bcap29	Up	CVZ_GF
ENSDARG00000069160	73.106	-0.9549	0.5945	13.9289	0.003	0.0424	tafa5a	Down	CVZ_GF
ENSDARG00000059003	67.6811	0.1923	0.4134	3.7763	0.2867	0.6048	strip2	Up	CVZ_GF
ENSDARG00000099382	173.853	1.3398	0.6662	7.7133	0.0523	0.243	si:ch211-209n20.1	Up	CVZ_GF
ENSDARG00000005541	16.1073	0.1034	0.586	0.1076	0.9909	0.9974	wif1	Up	CVZ_GF
ENSDARG00000070220	47.7828	-0.2195	0.602	16.5544	0.0009	0.0186	pou3f2a	Down	CVZ_GF
ENSDARG00000104976	1.2726	2.4112	1.7269	2.1778	0.5363	NA	teni.2	Up	CVZ_GF
ENSDARG00000086740	280.649	-0.6164	0.4805	4.407	0.2207	0.5349	phyh	Down	CVZ_GF
ENSDARG00000075956	16.3669	-0.3277	0.6921	1.6464	0.6489	0.8591	faxca	Down	CVZ_GF
ENSDARG00000009607	41.5163	-0.0499	0.4758	5.3714	0.1465	0.4333	ccnc	Down	CVZ_GF
ENSDARG00000062797	524.848	-0.4652	0.4484	8.9567	0.0299	0.1764	nell2b	Down	CVZ_GF
ENSDARG00000007371	8.6089	0.4596	0.7968	0.5619	0.9051	0.9677	slc26a3.1	Up	CVZ_GF
ENSDARG00000095920	1.4535	1.3193	2.1965	0.8134	0.8463	NA		Up	CVZ_GF
ENSDARG00000045518	20.6042	0.0137	0.5034	4.0419	0.257	0.5754	tmem110l	Up	CVZ_GF
ENSDARG00000016815	24.4504	-0.4663	0.5694	2.2614	0.52	0.789	dnai7	Down	CVZ_GF
ENSDARG00000093478	0.7129	-0.5231	2.5074	2.0836	0.5552	NA	NA	Down	CVZ_GF
ENSDARG00000032919	249.936	0.5175	0.3174	5.1996	0.1578	0.4511	chchd3a	Up	CVZ_GF
ENSDARG00000034095	1.8615	0.3799	1.1008	5.4763	0.1401	NA	NA	Up	CVZ_GF
ENSDARG00000097713	0.6001	1.4064	2.5729	1.4536	0.693	NA	NA	Up	CVZ_GF
ENSDARG00000027799	101.516	0.859	0.7595	8.1817	0.0424	0.2144	ucmaa	Up	CVZ_GF
ENSDARG00000097059	1.2933	1.9814	2.3651	2.1109	0.5497	NA	NA	Up	CVZ_GF
ENSDARG00000045487	3571.78	0.0732	0.3422	1.5103	0.6799	0.8747	rps16	Up	CVZ_GF
ENSDARG00000045815	98.5957	0.5661	0.4493	4.054	0.2557	0.5744	mcm10	Up	CVZ_GF
ENSDARG00000096967	1.21	-1.6478	2.3092	0.5792	0.9012	NA	NA	Down	CVZ_GF
ENSDARG00000045749	77.9681	0.2189	0.4252	9.6195	0.0221	0.1488	ppfibp1a	Up	CVZ_GF
ENSDARG00000045510	200.065	0.141	0.2663	4.4226	0.2193	0.533	tbc1d22a	Up	CVZ_GF
ENSDARG00000045886	461.8	-0.3239	0.3108	10.6694	0.0137	0.1102	slc38a2	Down	CVZ_GF
ENSDARG00000004336	63.5648	-0.0241	0.3176	1.4056	0.7042	0.8866	exoc4	Down	CVZ_GF
ENSDARG00000093014	0.5727	1.4154	3.1963	1.3572	0.7156	NA	NA	Up	CVZ_GF
ENSDARG00000095994	12.3291	1.4712	0.6909	6.9638	0.0731	0.296	NA	Up	CVZ_GF
ENSDARG00000114236	11.3713	0.0074	0.663	0.7823	0.8537	0.9495	NA	Up	CVZ_GF
ENSDARG00000088000	9.4246	0.4181	0.775	3.2671	0.3522	0.6637		Up	CVZ_GF
ENSDARG00000094584	0.8742	0.9624	2.5201	1.4987	0.6826	NA	si:ch211-92l17.1	Up	CVZ_GF
ENSDARG00000110433	3.8466	-0.8162	0.9794	1.9753	0.5775	0.8225	NA	Down	CVZ_GF
ENSDARG00000092926	5.7469	-0.251	0.9548	1.6081	0.6576	0.8629	NA	Down	CVZ_GF
ENSDARG00000097427	23.9797	-0.3972	0.6661	0.4606	0.9275	0.9746	NA	Down	CVZ_GF
ENSDARG00000092717	1.2223	1.5843	1.8503	0.7117	0.8704	NA		Up	CVZ_GF
ENSDARG00000097775	4.1169	-0.0664	1.2571	0.1849	0.98	0.9934	NA	Down	CVZ_GF
ENSDARG00000069169	43.7767	0.1766	0.3998	0.8273	0.8429	0.9457	cerk	Up	CVZ_GF
ENSDARG00000016749	45.278	-0.0877	0.5199	2.0849	0.555	0.81	slco1c1	Down	CVZ_GF
ENSDARG00000029830	4.3705	4.2036	1.4036	11.8447	0.0079	0.0783	myf6	Up	CVZ_GF
ENSDARG00000100257	0.655	-1.8287	2.9933	1.417	0.7015	NA	zgc:174314	Down	CVZ_GF
ENSDARG00000093747	1.9563	-0.4862	1.6976	0.5139	0.9158	NA	si:dkey-122c11.1	Down	CVZ_GF
ENSDARG00000078613	4.7028	0.396	0.996	0.4911	0.9208	0.9724	vhll	Up	CVZ_GF
ENSDARG00000098244	2.5862	0.1206	1.585	0.5365	0.9108	NA	NA	Up	CVZ_GF
ENSDARG00000087070	1.1235	3.5571	2.4502	3.8796	0.2748	NA	NA	Up	CVZ_GF
ENSDARG00000007277	10.6996	2.0187	1.0611	20.9283	0.0001	0.0046	myf5	Up	CVZ_GF
ENSDARG00000015222	35.3094	-0.1998	0.3856	4.7578	0.1904	0.498	cbll1	Down	CVZ_GF
ENSDARG00000115506	2.2629	-0.1907	1.2595	0.7256	0.8672	NA	NA	Down	CVZ_GF
ENSDARG00000014361	163.238	-0.4129	0.6039	5.8657	0.1183	0.3875	tmbim4	Down	CVZ_GF
ENSDARG00000078728	5.4975	-0.3847	0.7849	0.9266	0.819	0.9359	znf1068	Down	CVZ_GF
ENSDARG00000087788	9.3706	-0.1402	0.8551	1.6225	0.6543	0.8614	si:ch211-22k7.9	Down	CVZ_GF
ENSDARG00000086615	5.9509	-0.0801	0.8712	2.1163	0.5486	0.8061	NA	Down	CVZ_GF
ENSDARG00000016613	1.9572	0.9682	1.4821	0.6608	0.8824	NA	mcat	Up	CVZ_GF
ENSDARG00000039343	371.715	-0.2626	0.2485	4.5929	0.2041	0.5149	ahcyl2b	Down	CVZ_GF
ENSDARG00000090734	2.6444	-0.972	1.4435	1.301	0.7289	NA	NA	Down	CVZ_GF
ENSDARG00000045549	42.259	0.5757	0.4232	6.4282	0.0925	0.3386	bik	Up	CVZ_GF
ENSDARG00000100723	12.0753	-0.0793	0.5438	1.6878	0.6396	0.854	NA	Down	CVZ_GF
ENSDARG00000013414	290.263	-0.71	0.5168	7.9856	0.0463	0.2258	lin7a	Down	CVZ_GF
ENSDARG00000058366	49.1848	0.5901	0.4996	10.8419	0.0126	0.1051	si:dkey-222f8.3	Up	CVZ_GF
ENSDARG00000104697	11.2227	1.1692	0.6189	3.885	0.2742	0.5933	si:dkey-57k17.1	Up	CVZ_GF
ENSDARG00000105266	1.0256	-0.547	1.7883	0.8154	0.8458	NA	NA	Down	CVZ_GF
ENSDARG00000045519	16.9756	-0.4951	0.5389	1.2465	0.7419	0.9037	SFMBT2	Down	CVZ_GF
ENSDARG00000032242	16.5556	-0.2835	0.5523	22.2025	0.0001	0.0031	tnnt2c	Down	CVZ_GF
ENSDARG00000103381	12.2071	-0.5596	0.7799	6.4304	0.0924	0.3384	NA	Down	CVZ_GF
ENSDARG00000094119	1.5363	4.0551	1.9144	6.1273	0.1056	NA	NA	Up	CVZ_GF
ENSDARG00000069171	179.112	-0.0468	0.4376	1.2922	0.731	0.8988	GRAMD4	Down	CVZ_GF
ENSDARG00000078073	64.5917	-0.4404	0.3517	2.3763	0.4981	0.7741	nudt5	Down	CVZ_GF
ENSDARG00000092784	4.8415	-0.3037	1.1357	4.0682	0.2542	0.5729	NA	Down	CVZ_GF
ENSDARG00000095998	23.9143	0.0492	0.7129	8.5534	0.0359	0.1949	NA	Up	CVZ_GF
ENSDARG00000115017	8.1006	-0.1501	0.8981	2.1962	0.5327	0.7964	NA	Down	CVZ_GF
ENSDARG00000018744	2.1962	-2.6854	1.4575	3.4893	0.3221	NA	prl2	Down	CVZ_GF
ENSDARG00000096024	6.5894	1.3768	0.8739	4.5363	0.2091	0.5208	NA	Up	CVZ_GF
ENSDARG00000032218	33.565	-0.0854	0.4575	1.6277	0.6531	0.8608	ACSS3	Down	CVZ_GF
ENSDARG00000101301	0.9383	0.3528	2.1127	0.5509	0.9076	NA	NA	Up	CVZ_GF
ENSDARG00000020086	24.5676	0.0253	0.5851	5.714	0.1264	0.4004	nuak1a	Up	CVZ_GF
ENSDARG00000102358	1.6004	0.4185	2.1765	0.2933	0.9613	NA	NA	Up	CVZ_GF
ENSDARG00000094001	3.0842	1.1882	1.2165	1.3987	0.7058	0.8873	si:dkey-6a5.3	Up	CVZ_GF
ENSDARG00000097457	1.4298	-0.4213	1.3882	0.855	0.8363	NA	NA	Down	CVZ_GF
ENSDARG00000102927	1.381	-0.9759	1.5672	2.5492	0.4665	NA	NA	Down	CVZ_GF
ENSDARG00000045574	78.8976	0.3565	0.3405	8.2093	0.0419	0.2133	lrmp	Up	CVZ_GF
ENSDARG00000101524	4.7211	-0.3365	0.8896	0.434	0.9331	0.9762	NA	Down	CVZ_GF
ENSDARG00000045885	570.663	0.4952	0.3373	3.7961	0.2843	0.6029	scaf11	Up	CVZ_GF
ENSDARG00000092161	11.3153	0.8142	0.8143	1.561	0.6683	0.8687	si:dkey-261e22.4	Up	CVZ_GF
ENSDARG00000099036	0.9314	-1.526	1.8228	2.1939	0.5331	NA	NA	Down	CVZ_GF
ENSDARG00000103439	3.3782	2.6057	1.5167	2.93	0.4025	0.7049	NA	Up	CVZ_GF
ENSDARG00000103343	1.8458	-0.8165	1.7629	3.7475	0.2901	NA	NA	Down	CVZ_GF
ENSDARG00000102917	0.8238	1.0398	1.9841	2.7697	0.4285	NA		Up	CVZ_GF
ENSDARG00000112070	6.9182	0.1754	0.6728	0.4793	0.9234	0.9735	NA	Up	CVZ_GF
ENSDARG00000110637	6.4024	0.178	0.8325	1.9423	0.5845	0.8262	NA	Up	CVZ_GF
ENSDARG00000098095	34.7682	-1.8819	0.5438	36.1861	0	0	NA	Down	CVZ_GF
ENSDARG00000004227	919.773	0.8641	0.4624	5.5793	0.134	0.4136	pde3a	Up	CVZ_GF
ENSDARG00000104523	0.5428	0.0924	2.6221	1.0738	0.7834	NA	NA	Up	CVZ_GF
ENSDARG00000110611	2.0724	1.0438	1.5672	2.0587	0.5603	NA	NA	Up	CVZ_GF
ENSDARG00000104423	1.8429	-2.0835	1.7287	7.3612	0.0612	NA	NA	Down	CVZ_GF
ENSDARG00000105144	5.9512	0.0336	0.8833	0.2128	0.9755	0.9917	NA	Up	CVZ_GF
ENSDARG00000101272	2.7747	1.1814	1.0317	1.5372	0.6737	NA	NA	Up	CVZ_GF
ENSDARG00000045750	25.4221	-0.0547	0.7046	9.326	0.0253	0.16	syt10	Down	CVZ_GF
ENSDARG00000102931	15.4016	0.6423	1.3624	1.3643	0.7139	0.8915	NA	Up	CVZ_GF
ENSDARG00000069185	78.1591	-0.0003	0.3416	0.1948	0.9784	0.9927	celsr1a	Down	CVZ_GF
ENSDARG00000069698	6.0745	1.0572	0.7486	5.004	0.1715	0.4707	lrguk	Up	CVZ_GF
ENSDARG00000104335	1.1754	-1.9839	1.9698	7.1157	0.0683	NA	si:ch211-212k5.4	Down	CVZ_GF
ENSDARG00000100699	6.7712	1.5315	1.2813	3.4904	0.322	0.6361	NA	Up	CVZ_GF
ENSDARG00000103755	6.0087	1.4811	1.151	1.6995	0.637	0.8528	si:dkeyp-4c4.1	Up	CVZ_GF
ENSDARG00000096135	2.7747	-0.5958	1.1535	0.9537	0.8125	NA	NA	Down	CVZ_GF
ENSDARG00000034173	83.6985	0.9279	0.47	4.2268	0.238	0.5542	prkcq	Up	CVZ_GF
ENSDARG00000103371	35.1761	-0.1638	1.5271	0.8089	0.8473	0.9471	NA	Down	CVZ_GF
ENSDARG00000112027	0.6061	0.5403	2.2087	0.1987	0.9778	NA	NA	Up	CVZ_GF
ENSDARG00000101382	0.6774	-0.988	2.2788	0.6759	0.8789	NA	NA	Down	CVZ_GF
ENSDARG00000013000	136.548	-0.1031	0.4206	1.1477	0.7656	0.9138	ppfia2	Down	CVZ_GF
ENSDARG00000101304	13.4418	0.4177	0.8604	7.8739	0.0487	0.2327	NA	Up	CVZ_GF
ENSDARG00000089934	6.5262	-1.481	0.8292	5.6264	0.1313	0.409	NA	Down	CVZ_GF
ENSDARG00000095198	0.7166	1.2765	2.545	1.0664	0.7852	NA	NA	Up	CVZ_GF
ENSDARG00000104416	1.6063	2.4817	1.5719	3.6009	0.3079	NA		Up	CVZ_GF
ENSDARG00000093220	2.1054	-0.3094	1.481	0.7173	0.8691	NA	NA	Down	CVZ_GF
ENSDARG00000007413	315.184	-0.191	0.2142	6.6123	0.0853	0.3245	arid2	Down	CVZ_GF
ENSDARG00000104888	3.2984	-1.8402	1.2187	5.7593	0.1239	0.3969	NA	Down	CVZ_GF
ENSDARG00000054321	85.6713	-0.5549	0.5097	8.2376	0.0413	0.2118	ngs	Down	CVZ_GF
ENSDARG00000098536	0.761	-0.2024	2.9784	1.0282	0.7944	NA	NA	Down	CVZ_GF
ENSDARG00000075025	63.7961	-0.0485	0.3255	3.3833	0.3362	0.6494	cdc123	Down	CVZ_GF
ENSDARG00000096999	4.4185	-0.5263	1.0986	0.6	0.8964	0.9644	NA	Down	CVZ_GF
ENSDARG00000008867	1136.45	-0.4838	0.3581	6.9985	0.0719	0.2935	rap1b	Down	CVZ_GF
ENSDARG00000095981	11.9706	-0.3174	0.7539	0.2119	0.9756	0.9917		Down	CVZ_GF
ENSDARG00000103003	5.2846	0.1529	1.2377	3.2351	0.3568	0.6686	NA	Up	CVZ_GF
ENSDARG00000109211	0.7739	2.3166	2.3914	1.6255	0.6536	NA	NA	Up	CVZ_GF
ENSDARG00000094799	3.8773	-0.7651	1.0399	1.3992	0.7057	0.8873	NA	Down	CVZ_GF
ENSDARG00000003811	281.68	0.1294	0.2524	1.6684	0.644	0.8563	plxnb2a.1	Up	CVZ_GF
ENSDARG00000045752	11.4082	0.1933	0.7165	1.9443	0.584	0.826	NA	Up	CVZ_GF
ENSDARG00000088301	6.8271	2.2202	0.868	7.1692	0.0667	0.2805	NA	Up	CVZ_GF
ENSDARG00000045753	27.2275	-0.2684	0.4294	9.5873	0.0224	0.15	tmtc2a	Down	CVZ_GF
ENSDARG00000104850	2.4135	-0.4143	1.4852	1.4176	0.7014	NA	NA	Down	CVZ_GF
ENSDARG00000092989	14.6579	0.4614	0.6916	1.9137	0.5905	0.8298		Up	CVZ_GF
ENSDARG00000097341	24.4855	0.6244	0.4748	2.3971	0.4942	0.7712	NA	Up	CVZ_GF
ENSDARG00000006038	209.418	-0.1451	0.1818	8.4488	0.0376	0.2001	aebp2	Down	CVZ_GF
ENSDARG00000045880	13.5745	0.2089	0.5769	2.3041	0.5117	0.7831	gas2l3	Up	CVZ_GF
ENSDARG00000043734	40.0631	-0.3394	0.4058	1.3897	0.7079	0.8885	trmu	Down	CVZ_GF
ENSDARG00000074905	31.4853	-0.2559	0.5101	1.9758	0.5774	0.8225	camk1da	Down	CVZ_GF
ENSDARG00000015053	115.065	0.4786	0.3829	5.5294	0.1369	0.4184	grip1	Up	CVZ_GF
ENSDARG00000095155	9.3461	0.6728	0.7792	0.9808	0.8059	0.9303	NA	Up	CVZ_GF
ENSDARG00000092080	3.408	0.6983	1.2889	1.9938	0.5737	0.8206		Up	CVZ_GF
ENSDARG00000093803	2.0705	0.4025	1.505	1.6451	0.6492	NA	NA	Up	CVZ_GF
ENSDARG00000094428	45.9491	0.413	0.4293	23.1602	0	0.0022	NA	Up	CVZ_GF
ENSDARG00000102839	5.3424	0.7278	0.9042	1.257	0.7394	0.9028	si:ch211-211k8.4	Up	CVZ_GF
ENSDARG00000104986	0.7978	2.8998	2.5758	2.6437	0.4499	NA	NA	Up	CVZ_GF
ENSDARG00000093135	115.88	0.2932	0.4799	9.8605	0.0198	0.1388	NA	Up	CVZ_GF
ENSDARG00000092944	110.309	0.2714	0.5122	17.4802	0.0006	0.0137	NA	Up	CVZ_GF
ENSDARG00000113582	4.6197	-0.0663	0.9519	0.0902	0.993	0.9977	NA	Down	CVZ_GF
ENSDARG00000069692	1271.4	0.0927	0.4594	15.0707	0.0018	0.0303		Up	CVZ_GF
ENSDARG00000095126	13.4062	0.9431	0.5808	2.6971	0.4407	0.7333	NA	Up	CVZ_GF
ENSDARG00000097347	4.5139	-0.2618	0.976	0.5519	0.9073	0.9677	NA	Down	CVZ_GF
ENSDARG00000101842	2.7333	0.4333	1.0492	0.6435	0.8864	NA	NA	Up	CVZ_GF
ENSDARG00000025824	52.1674	-0.3114	0.3884	3.1157	0.3741	0.6832	dmtf1	Down	CVZ_GF
ENSDARG00000076255	6.5929	0.4054	0.6852	7.4746	0.0582	0.2598	NA	Up	CVZ_GF
ENSDARG00000095571	0.923	2.2485	2.231	3.4005	0.3339	NA	NA	Up	CVZ_GF
ENSDARG00000077697	5.4553	0.1044	0.9518	2.0202	0.5682	0.8178	NA	Up	CVZ_GF
ENSDARG00000055360	131.154	0.1094	0.3627	2.1268	0.5465	0.8047	llph	Up	CVZ_GF
ENSDARG00000077090	1.5345	-2.5047	1.9503	9.8893	0.0195	NA	plxnb2a.2	Down	CVZ_GF
ENSDARG00000092064	425.853	0.3452	0.4949	22.1395	0.0001	0.0031	NA	Up	CVZ_GF
ENSDARG00000026052	4.8117	-0.6187	0.942	4.3736	0.2238	0.5384	ccdc3a	Down	CVZ_GF
ENSDARG00000096210	0.9718	1.3005	1.8771	2.1927	0.5334	NA	NA	Up	CVZ_GF
ENSDARG00000091062	1.9434	-0.5354	1.6562	4.0661	0.2544	NA	NA	Down	CVZ_GF
ENSDARG00000053917	3.3426	0.676	1.1589	1.7169	0.6332	0.8509	alg10	Up	CVZ_GF
ENSDARG00000096045	13.8418	-0.4363	0.6677	3.218	0.3592	0.671	srr	Down	CVZ_GF
ENSDARG00000014941	15.685	-0.4942	0.5758	3.2068	0.3608	0.6727	tprkb	Down	CVZ_GF
ENSDARG00000001953	284.253	0.164	0.4538	5.0791	0.1661	0.4628	pfkfb3	Up	CVZ_GF
ENSDARG00000101817	3.2611	1.3428	1.1379	1.834	0.6076	0.8388	NA	Up	CVZ_GF
ENSDARG00000088915	2.6662	-2.4357	1.4661	12.021	0.0073	NA	NA	Down	CVZ_GF
ENSDARG00000109840	3.7543	-0.696	1.0214	1.8636	0.6012	0.8355	NA	Down	CVZ_GF
ENSDARG00000105161	10.0389	0.2972	1.0547	5.8209	0.1207	0.3912	NA	Up	CVZ_GF
ENSDARG00000024654	27.3562	-0.0281	0.5957	3.3593	0.3395	0.6521	pgm3	Down	CVZ_GF
ENSDARG00000100930	10.3111	0.5787	0.6973	2.5712	0.4626	0.7486	NA	Up	CVZ_GF
ENSDARG00000029524	154.64	-0.1233	0.3512	0.6022	0.8959	0.9641	impdh1b	Down	CVZ_GF
ENSDARG00000039340	35.9297	0.5706	0.359	8.0356	0.0453	0.2224	tmem209	Up	CVZ_GF
ENSDARG00000096026	9.9774	0.2034	0.7208	1.5955	0.6604	0.8647	NA	Up	CVZ_GF
ENSDARG00000045568	118.429	-0.5985	0.4568	11.9819	0.0074	0.0752	bcat1	Down	CVZ_GF
ENSDARG00000094195	2.1914	-0.2854	1.4008	0.5425	0.9094	NA	NA	Down	CVZ_GF
ENSDARG00000109864	3.5992	0.7394	1.3501	1.7173	0.6331	0.8508	NA	Up	CVZ_GF
ENSDARG00000079892	1.8996	-2.6731	1.5219	4.2532	0.2354	NA	plxnb2a.3	Down	CVZ_GF
ENSDARG00000077794	4.5722	0.6696	1.224	1.5948	0.6606	0.8647	NA	Up	CVZ_GF
ENSDARG00000101728	3.4883	-0.0637	1.1905	0.9652	0.8097	0.9318		Down	CVZ_GF
ENSDARG00000105279	25.9297	-0.5957	0.5836	8.8167	0.0318	0.183	si:ch211-108c17.2	Down	CVZ_GF
ENSDARG00000045870	274.674	-0.663	0.4169	16.8931	0.0007	0.0167	plekha5	Down	CVZ_GF
ENSDARG00000093576	10.5551	1.2748	0.9165	2.0485	0.5624	0.8145	NA	Up	CVZ_GF
ENSDARG00000094615	25.5505	0.9522	0.7849	2.2248	0.5271	0.7932	NA	Up	CVZ_GF
ENSDARG00000101087	6.6295	-0.0881	0.9338	0.1254	0.9886	0.9962	NA	Down	CVZ_GF
ENSDARG00000101071	0.6409	-0.4832	2.5408	1.3973	0.7062	NA	NA	Down	CVZ_GF
ENSDARG00000102673	7.0468	0.3507	0.7058	2.9092	0.4058	0.7074	zgc:174690	Up	CVZ_GF
ENSDARG00000002663	839.248	0.521	0.4991	1.8186	0.6109	0.8405	optn	Up	CVZ_GF
ENSDARG00000100421	7.9366	0.1533	0.6524	0.8301	0.8422	0.9456	NA	Up	CVZ_GF
ENSDARG00000096083	38.3644	0.2038	0.6187	1.0661	0.7853	0.9226	NA	Up	CVZ_GF
ENSDARG00000101421	2.0821	-0.6127	1.3546	9.7858	0.0205	NA	NA	Down	CVZ_GF
ENSDARG00000045754	8.8481	0.0461	0.6386	0.8959	0.8264	0.9387	mettl25	Up	CVZ_GF
ENSDARG00000103324	4.3289	0.0217	1.0573	2.0713	0.5577	0.8121	NA	Up	CVZ_GF
ENSDARG00000094653	12.2421	1.4475	0.7452	5.8565	0.1188	0.3883	NA	Up	CVZ_GF
ENSDARG00000114536	3.5336	0.6518	1.2291	1.4249	0.6997	0.8842	NA	Up	CVZ_GF
ENSDARG00000045755	684.623	0.1501	0.4836	5.1936	0.1582	0.4515	ccdc59	Up	CVZ_GF
ENSDARG00000104897	1.0209	0.3374	2.1316	2.8384	0.4172	NA	NA	Up	CVZ_GF
ENSDARG00000099698	2.1843	0.1649	1.1126	2.3784	0.4977	NA	NA	Up	CVZ_GF
ENSDARG00000100335	1.8171	0.1201	1.3871	0.4179	0.9365	NA	NA	Up	CVZ_GF
ENSDARG00000101756	7.2862	-0.0165	1.0498	4.3522	0.2259	0.5403	im:7141269	Down	CVZ_GF
ENSDARG00000012729	438.527	0.6682	0.3867	3.6774	0.2985	0.615	hcls1	Up	CVZ_GF
ENSDARG00000103254	149.091	-0.1449	0.6373	2.2682	0.5186	0.788		Down	CVZ_GF
ENSDARG00000104006	2.5872	0.9558	1.4887	1.237	0.7441	NA	NA	Up	CVZ_GF
ENSDARG00000100329	11.0995	0.6309	0.6701	4.547	0.2081	0.5197	NA	Up	CVZ_GF
ENSDARG00000098094	3.7276	-0.8529	1.0572	5.8526	0.119	0.3886	NA	Down	CVZ_GF
ENSDARG00000029944	32.5007	1.0695	0.5522	5.0834	0.1658	0.4622	parpbp	Up	CVZ_GF
ENSDARG00000112725	1.5553	0.8229	2.0303	1.4212	0.7006	NA	NA	Up	CVZ_GF
ENSDARG00000094191	38.7768	0.1327	0.4405	1.344	0.7187	0.8936	nup37	Up	CVZ_GF
ENSDARG00000040610	17.3703	0.2957	0.4937	2.7451	0.4326	0.7279	si:ch73-352p4.8	Up	CVZ_GF
ENSDARG00000076272	12.6907	0.2286	0.4961	0.3748	0.9454	0.9815	znf1041	Up	CVZ_GF
ENSDARG00000077488	9.1195	-0.4897	0.7534	4.7634	0.19	0.4974		Down	CVZ_GF
ENSDARG00000112874	8.0765	0.0573	0.7536	0.3659	0.9472	0.982	znf1067	Up	CVZ_GF
ENSDARG00000075820	2.3179	-0.7311	1.5719	3.632	0.304	NA	NA	Down	CVZ_GF
ENSDARG00000073959	5.4336	-2.8068	1.1158	6.4478	0.0917	0.3369	pmch	Down	CVZ_GF
ENSDARG00000094132	164.335	0.3228	0.3264	16.4818	0.0009	0.0191	igf1	Up	CVZ_GF
ENSDARG00000091026	1.2213	-1.3708	1.9981	1.8272	0.609	NA	NA	Down	CVZ_GF
ENSDARG00000104004	4.8446	-1.0053	1.0122	1.1417	0.767	0.914		Down	CVZ_GF
ENSDARG00000061951	2359.32	0.1519	0.339	1.025	0.7952	0.926		Up	CVZ_GF
ENSDARG00000074547	52.1282	1.3017	1.0315	16.9637	0.0007	0.0163	si:ch211-240l19.8	Up	CVZ_GF
ENSDARG00000096493	2.3139	0.694	1.5012	3.8241	0.2811	NA		Up	CVZ_GF
ENSDARG00000101682	5.6306	-2.9887	1.1278	6.8483	0.0769	0.3055	NA	Down	CVZ_GF
ENSDARG00000096478	4.7507	0.7034	1.1169	1.3006	0.729	0.898		Up	CVZ_GF
ENSDARG00000096434	5.1638	-0.2632	0.824	5.0411	0.1688	0.4672	NA	Down	CVZ_GF
ENSDARG00000096486	16.3132	0.1997	0.6331	1.9407	0.5848	0.8263	NA	Up	CVZ_GF
ENSDARG00000076313	4.2127	-0.9084	1.3249	9.0263	0.0289	0.1733	si:ch211-240l19.7	Down	CVZ_GF
ENSDARG00000074613	7.4531	-0.4205	0.9774	11.8863	0.0078	0.0774	si:ch211-240l19.6	Down	CVZ_GF
ENSDARG00000039393	10.732	-1.3496	0.8597	11.9763	0.0075	0.0754	si:ch211-240l19.5	Down	CVZ_GF
ENSDARG00000045706	33.2372	0.8422	0.3903	6.8076	0.0783	0.3087	tspan9b	Up	CVZ_GF
ENSDARG00000074009	22.0727	0.4037	0.4851	2.2256	0.5269	0.7932	znf1059	Up	CVZ_GF
ENSDARG00000094732	260.264	0.3537	0.2466	27.1283	0	0.0006	mical3b	Up	CVZ_GF
ENSDARG00000003200	16.6628	-1.1151	0.7968	2.081	0.5558	0.8105	foxm1	Down	CVZ_GF
ENSDARG00000010454	24.6517	2.9421	0.6677	18.7945	0.0003	0.009	guca1aa	Up	CVZ_GF
ENSDARG00000089318	12.7158	0.4132	0.5572	4.4561	0.2162	0.5298	NA	Up	CVZ_GF
ENSDARG00000004386	299.156	-0.1213	0.4612	13.7954	0.0032	0.0442	elapor2b	Down	CVZ_GF
ENSDARG00000039392	702.881	0.1321	0.2236	0.9459	0.8143	0.9338	WNK1	Up	CVZ_GF
ENSDARG00000079222	20.9096	0.8171	0.5444	3.2029	0.3614	0.673	zgc:174315	Up	CVZ_GF
ENSDARG00000088214	12.4	-0.6345	0.6715	1.2955	0.7302	0.8984	NA	Down	CVZ_GF
ENSDARG00000017841	598.143	-0.2848	0.2266	3.1914	0.363	0.6745	cand1	Down	CVZ_GF
ENSDARG00000070203	37.7195	-0.0825	0.6419	0.2851	0.9628	0.9872	si:dkey-13e3.1	Down	CVZ_GF
ENSDARG00000057334	138.647	-0.0844	0.4461	1.6604	0.6458	0.8575	cmasa	Down	CVZ_GF
ENSDARG00000093846	10.7994	-0.3133	0.7879	0.3186	0.9565	0.9852	NA	Down	CVZ_GF
ENSDARG00000104026	2.9493	0.1186	1.0501	1.457	0.6922	0.8812	si:dkeyp-35e5.5	Up	CVZ_GF
ENSDARG00000045669	2.9935	-1.4054	1.2186	3.7084	0.2947	0.6121	si:dkey-39a18.1	Down	CVZ_GF
ENSDARG00000089831	1.4164	-0.5978	1.662	3.5204	0.3181	NA	NA	Down	CVZ_GF
ENSDARG00000045589	1.5864	0.8533	1.7293	3.6795	0.2982	NA	kcnj8	Up	CVZ_GF
ENSDARG00000015985	32.1418	1.2202	0.5573	5.0308	0.1696	0.4679	abcc9	Up	CVZ_GF
ENSDARG00000017757	42.3874	0.2389	0.383	5.6859	0.1279	0.4029	pik3cg	Up	CVZ_GF
ENSDARG00000107425	0.9803	-1.8647	2.1861	1.2525	0.7404	NA	NA	Down	CVZ_GF
ENSDARG00000099346	10.1772	-0.1198	0.662	2.6747	0.4445	0.7353	znf1079	Down	CVZ_GF
ENSDARG00000100911	1.5938	-0.9143	1.8165	2.0733	0.5573	NA	NA	Down	CVZ_GF
ENSDARG00000116692	3.5928	-0.4413	1.0648	1.4723	0.6887	0.8793	NA	Down	CVZ_GF
ENSDARG00000099544	2.3945	-0.4818	1.359	2.1354	0.5448	NA	NA	Down	CVZ_GF
ENSDARG00000099812	24.5654	-0.2309	0.7473	7.9782	0.0465	0.2262	prrt4b	Down	CVZ_GF
ENSDARG00000096010	0.7046	1.1974	2.9584	3.562	0.3128	NA	NA	Up	CVZ_GF
ENSDARG00000023036	56.0132	-0.4629	0.3801	1.9056	0.5922	0.8305	si:dkey-23a23.2	Down	CVZ_GF
ENSDARG00000116367	2.2794	2.6508	1.4425	5.1099	0.1639	NA	NA	Up	CVZ_GF
ENSDARG00000079824	8.1083	-1.2221	0.8056	6.2542	0.0999	0.3534	ninj2	Down	CVZ_GF
ENSDARG00000098077	0.7955	-2.7897	2.3068	2.9048	0.4065	NA	NA	Down	CVZ_GF
ENSDARG00000096184	5.4022	-0.3174	1.3199	1.3631	0.7142	0.8915		Down	CVZ_GF
ENSDARG00000100110	1.6757	0.7241	1.4119	8.5207	0.0364	NA	NA	Up	CVZ_GF
ENSDARG00000070408	40.0774	0.2388	0.5732	0.272	0.9652	0.9881	ccnd2b	Up	CVZ_GF
ENSDARG00000104822	0.7263	-0.9654	2.8888	2.2526	0.5217	NA	NA	Down	CVZ_GF
ENSDARG00000110878	6.6227	-1.1034	0.6892	5.368	0.1467	0.4336	NA	Down	CVZ_GF
ENSDARG00000097728	11.3781	2.2334	0.9082	8.8149	0.0319	0.183	NA	Up	CVZ_GF
ENSDARG00000096684	4.3311	-1.591	1.1236	2.418	0.4903	0.7687	NA	Down	CVZ_GF
ENSDARG00000094824	2.675	-2.9495	1.5635	3.8382	0.2795	NA		Down	CVZ_GF
ENSDARG00000089640	14.1645	0.2656	0.7043	2.6032	0.4569	0.745	si:dkey-117n7.5	Up	CVZ_GF
ENSDARG00000045548	14.8039	-1.8198	0.7789	6.0868	0.1075	0.3668	lepb	Down	CVZ_GF
ENSDARG00000087241	3.714	-0.3569	1.3899	9.7805	0.0205	0.1421	ucn3l	Down	CVZ_GF
ENSDARG00000021579	14.8524	-0.9986	0.5843	9.6386	0.0219	0.148	orc5	Down	CVZ_GF
ENSDARG00000109327	10.6154	0.5845	0.7385	2.1933	0.5333	0.7967	znf1140	Up	CVZ_GF
ENSDARG00000045858	23.7389	0.0435	0.4609	0.4894	0.9212	0.9725	tigarb	Up	CVZ_GF
ENSDARG00000088082	8.6367	0.4271	0.9778	0.3492	0.9505	0.9833	NA	Up	CVZ_GF
ENSDARG00000096047	2.066	1.6715	1.264	1.8324	0.6079	NA	NA	Up	CVZ_GF
ENSDARG00000101902	3.1028	-1.6686	1.1436	3.6798	0.2982	0.6146	NA	Down	CVZ_GF
ENSDARG00000100240	1.6017	-1.7008	1.6359	3.8021	0.2836	NA		Down	CVZ_GF
ENSDARG00000102713	13.0727	0.5176	0.9792	1.1114	0.7743	0.9178	NA	Up	CVZ_GF
ENSDARG00000116086	1.8625	1.8842	1.4125	3.1182	0.3738	NA		Up	CVZ_GF
ENSDARG00000091381	16.8405	0.5365	0.6414	1.2951	0.7303	0.8984	NA	Up	CVZ_GF
ENSDARG00000102225	2.8704	-0.9462	1.2017	0.963	0.8102	0.9319		Down	CVZ_GF
ENSDARG00000102638	2.3012	-2.1882	1.5517	2.9175	0.4045	NA	NA	Down	CVZ_GF
ENSDARG00000100464	3.2933	0.3261	1.123	1.1624	0.762	0.9117	NA	Up	CVZ_GF
ENSDARG00000091640	9.0573	-0.1613	0.908	0.0653	0.9956	0.9983	rhno1	Down	CVZ_GF
ENSDARG00000100460	3.3337	-0.9868	1.3081	0.7745	0.8556	0.95	NA	Down	CVZ_GF
ENSDARG00000034823	181.926	0.0359	0.3518	0.2629	0.9668	0.9884	copg2	Up	CVZ_GF
ENSDARG00000073858	23.5394	-0.3472	0.4459	1.3267	0.7228	0.8951	pex26	Down	CVZ_GF
ENSDARG00000094603	22.7238	-0.1624	0.9542	1.0598	0.7868	0.9229	NA	Down	CVZ_GF
ENSDARG00000116181	11.9772	0.0447	0.58	0.0344	0.9983	0.9993	znf1119	Up	CVZ_GF
ENSDARG00000099180	0.8265	1.2348	2.4105	2.0462	0.5629	NA	NA	Up	CVZ_GF
ENSDARG00000088078	18.6384	0.3666	0.5209	0.6612	0.8823	0.9589	usp18	Up	CVZ_GF
ENSDARG00000105119	3.1566	0.2786	1.2329	0.7624	0.8584	0.9513		Up	CVZ_GF
ENSDARG00000111518	3.692	2.3607	1.3231	5.9876	0.1122	0.3746		Up	CVZ_GF
ENSDARG00000110769	9.1782	0.4033	0.9213	2.9297	0.4026	0.7049	NA	Up	CVZ_GF
ENSDARG00000038384	16.5527	-0.977	0.5833	13.2216	0.0042	0.0524	th2	Down	CVZ_GF
ENSDARG00000094903	1.2895	-3.8344	1.7403	8.1505	0.043	NA	NA	Down	CVZ_GF
ENSDARG00000069402	454.272	-0.1884	0.4506	5.2794	0.1524	0.4435	lrrc4.1	Down	CVZ_GF
ENSDARG00000093831	10.8163	0.1222	0.7037	2.2469	0.5228	0.7906	NA	Up	CVZ_GF
ENSDARG00000006766	520.184	0.559	0.2454	11.6377	0.0087	0.0833	snd1	Up	CVZ_GF
ENSDARG00000045856	1.5906	-1.6777	1.9831	1.5671	0.6669	NA	fgf6b	Down	CVZ_GF
ENSDARG00000110852	5.3217	0.0425	0.8958	0.902	0.8249	0.9386	NA	Up	CVZ_GF
ENSDARG00000092968	22.0912	0.2962	0.496	3.9602	0.2658	0.5848		Up	CVZ_GF
ENSDARG00000043792	17.6906	-0.0693	0.7398	0.8101	0.847	0.947		Down	CVZ_GF
ENSDARG00000091994	4.656	0.588	0.9986	1.9736	0.5779	0.8225	NA	Up	CVZ_GF
ENSDARG00000101946	1.9637	0.0493	1.384	3.8444	0.2788	NA	NA	Up	CVZ_GF
ENSDARG00000115029	8.2175	-0.1147	0.7904	4.0113	0.2602	0.5794	si:dkeyp-123a12.2	Down	CVZ_GF
ENSDARG00000098087	2.4919	-0.7725	1.233	1.7353	0.6291	NA	NA	Down	CVZ_GF
ENSDARG00000088870	5.3438	-0.2171	1.0989	7.4377	0.0592	0.2624		Down	CVZ_GF
ENSDARG00000020143	63.115	-0.4702	0.4642	1.0956	0.7781	0.9197	pah	Down	CVZ_GF
ENSDARG00000099560	43.9751	0.2725	0.3374	5.1943	0.1581	0.4515	lyrm5a	Up	CVZ_GF
ENSDARG00000087120	2.401	0.0695	1.3869	0.0678	0.9954	NA	SLC5A8	Up	CVZ_GF
ENSDARG00000100434	11.113	-0.6654	0.7062	1.3551	0.7161	0.8921	NA	Down	CVZ_GF
ENSDARG00000117113	0.8925	-1.8377	1.9208	1.2713	0.736	NA	zgc:173607	Down	CVZ_GF
ENSDARG00000045854	1.0687	-0.5478	2.4693	3.0962	0.377	NA	fgf23	Down	CVZ_GF
ENSDARG00000045851	1.3388	0.2117	2.1769	3.1323	0.3717	NA	galnt8b.1	Up	CVZ_GF
ENSDARG00000102262	0.7317	2.1806	2.2672	1.1474	0.7656	NA	NA	Up	CVZ_GF
ENSDARG00000089582	16.2956	1.9216	0.7562	6.4311	0.0924	0.3384		Up	CVZ_GF
ENSDARG00000045853	78.3739	-0.4883	0.3846	20.6271	0.0001	0.005	rad51ap1	Down	CVZ_GF
ENSDARG00000101843	1.0218	0.1483	1.8351	0.6371	0.8879	NA	NA	Up	CVZ_GF
ENSDARG00000113713	3.4898	-0.17	1.4741	1.0125	0.7982	0.9271	NA	Down	CVZ_GF
ENSDARG00000103172	1.0017	3.1377	2.7783	3.415	0.332	NA	NA	Up	CVZ_GF
ENSDARG00000098305	1.258	1.1795	2.3039	1.6988	0.6372	NA	NA	Up	CVZ_GF
ENSDARG00000088847	0.8666	-0.0342	1.8699	0.6851	0.8767	NA	NA	Down	CVZ_GF
ENSDARG00000114558	1.8938	-0.6074	1.3949	1.4112	0.7029	NA	NA	Down	CVZ_GF
ENSDARG00000038386	28.1188	-0.847	0.5495	5.1081	0.164	0.46	ascl1a	Down	CVZ_GF
ENSDARG00000099789	15.5053	-0.3908	1.0304	17.0202	0.0007	0.016		Down	CVZ_GF
ENSDARG00000101772	4.9191	0.0387	0.944	2.7188	0.4371	0.7309	NA	Up	CVZ_GF
ENSDARG00000100652	2.2938	-0.4601	1.5465	3.8014	0.2837	NA	znf1147	Down	CVZ_GF
ENSDARG00000101497	12.8636	0.1873	0.7237	0.6682	0.8807	0.9587	NA	Up	CVZ_GF
ENSDARG00000100142	15.3239	0.2957	0.5077	1.5322	0.6749	0.8718	NA	Up	CVZ_GF
ENSDARG00000104239	30.33	-0.6691	0.4278	6.5404	0.0881	0.3302	NA	Down	CVZ_GF
ENSDARG00000099837	26.3254	-0.2299	0.4967	1.4557	0.6925	0.8812	NA	Down	CVZ_GF
ENSDARG00000104890	19.497	-0.1056	0.8407	3.7533	0.2894	0.6075	NA	Down	CVZ_GF
ENSDARG00000005453	981.66	-0.3416	0.379	2.6893	0.4421	0.7341	foxp2	Down	CVZ_GF
ENSDARG00000098892	4.4831	0.5591	0.9511	1.1501	0.765	0.9134	NA	Up	CVZ_GF
ENSDARG00000100338	1.8267	1.4202	1.6789	4.4	0.2214	NA	NA	Up	CVZ_GF
ENSDARG00000100006	3.093	-1.3918	1.0104	2.5986	0.4577	0.7456	NA	Down	CVZ_GF
ENSDARG00000100671	2.5991	0.5503	1.5267	0.6945	0.8745	NA	NA	Up	CVZ_GF
ENSDARG00000032319	47.5395	-0.2025	0.4166	14.8816	0.0019	0.0319	mest	Down	CVZ_GF
ENSDARG00000090468	53.5366	-0.9994	0.5438	6.3564	0.0955	0.3446	ppp1r3aa	Down	CVZ_GF
ENSDARG00000091974	20.5789	-0.3154	0.5984	3.3759	0.3372	0.65		Down	CVZ_GF
ENSDARG00000099281	110.645	0.0555	0.3219	5.7219	0.126	0.4001	NA	Up	CVZ_GF
ENSDARG00000007175	66.9453	-0.2068	0.3053	1.0542	0.7881	0.9235	recql	Down	CVZ_GF
ENSDARG00000074223	66.8109	-0.1471	0.5011	1.924	0.5883	0.8282	mdfic	Down	CVZ_GF
ENSDARG00000104819	6.7213	0.1405	1.0216	2.1432	0.5432	0.8028	NA	Up	CVZ_GF
ENSDARG00000104887	32.4572	1.0223	0.5551	6.2118	0.1018	0.3564	NA	Up	CVZ_GF
ENSDARG00000100262	4.9389	-0.6016	0.9178	0.4541	0.9289	0.9747	NA	Down	CVZ_GF
ENSDARG00000101828	33.9498	-0.0706	0.7038	5.2609	0.1537	0.4456	NA	Down	CVZ_GF
ENSDARG00000104737	0.8982	-0.5629	2.0633	0.5734	0.9025	NA	NA	Down	CVZ_GF
ENSDARG00000100842	4.2222	-0.2303	1.2568	1.5314	0.675	0.8719	si:ch211-223a21.4	Down	CVZ_GF
ENSDARG00000111998	11.7209	-0.1326	1.0036	2.7641	0.4294	0.7259	NA	Down	CVZ_GF
ENSDARG00000002174	38.6864	-0.1297	0.3617	0.9377	0.8163	0.9347	itfg2	Down	CVZ_GF
ENSDARG00000099381	1.4709	-0.1578	1.444	0.3734	0.9457	NA	NA	Down	CVZ_GF
ENSDARG00000098628	2.399	-1.089	1.2741	5.999	0.1117	NA	NA	Down	CVZ_GF
ENSDARG00000101757	30.9966	0.0246	0.7315	0.3199	0.9562	0.9851	NA	Up	CVZ_GF
ENSDARG00000110860	1.0466	3.1295	2.1451	2.7047	0.4394	NA	NA	Up	CVZ_GF
ENSDARG00000079985	132.147	0.3786	0.3452	5.3764	0.1462	0.4329	nrip2	Up	CVZ_GF
ENSDARG00000103218	2.3287	-1.3391	1.4383	1.8043	0.614	NA	NA	Down	CVZ_GF
ENSDARG00000099293	8.2166	0.4908	0.9507	1.3723	0.712	0.8904	NA	Up	CVZ_GF
ENSDARG00000113141	5.1638	-0.6779	0.8911	0.8492	0.8377	0.9442	NA	Down	CVZ_GF
ENSDARG00000109255	1.1351	-1.0987	2.7692	2.8403	0.4169	NA	NA	Down	CVZ_GF
ENSDARG00000105219	5.7924	1.9076	1.1637	3.1046	0.3758	0.6848	NA	Up	CVZ_GF
ENSDARG00000006011	8.879	-1.6508	0.7769	6.0683	0.1083	0.3682	klhl42	Down	CVZ_GF
ENSDARG00000098199	0.9611	3.2153	1.8732	5.7174	0.1262	NA	NA	Up	CVZ_GF
ENSDARG00000103306	64.5027	-0.927	1.056	12.7728	0.0052	0.06		Down	CVZ_GF
ENSDARG00000102156	1.5251	1.532	1.812	4.8204	0.1854	NA	NA	Up	CVZ_GF
ENSDARG00000098066	2.207	0.1631	1.4636	0.45	0.9297	NA	NA	Up	CVZ_GF
ENSDARG00000114142	56.0498	-0.7324	0.5808	5.0683	0.1669	0.4637	NA	Down	CVZ_GF
ENSDARG00000099711	1.8358	0.3313	1.3385	0.1568	0.9842	NA	NA	Up	CVZ_GF
ENSDARG00000112586	0.8045	1.6767	2.0544	0.7654	0.8577	NA	NA	Up	CVZ_GF
ENSDARG00000114396	47.1199	0.5776	1.0863	2.6132	0.4552	0.7436	NA	Up	CVZ_GF
ENSDARG00000030153	73.22	-0.1469	0.2952	0.3498	0.9504	0.9833	gnptab	Down	CVZ_GF
ENSDARG00000045563	27.1558	-0.1225	0.5046	1.7651	0.6226	0.8453	washc3	Down	CVZ_GF
ENSDARG00000045561	5.2857	0.7778	0.989	4.9597	0.1748	0.4744	dram1	Up	CVZ_GF
ENSDARG00000002128	43.4758	-0.0512	0.3556	9.1911	0.0269	0.1656	cwf19l1	Down	CVZ_GF
ENSDARG00000104088	3.7301	-0.8841	1.0256	1.179	0.758	0.9098	NA	Down	CVZ_GF
ENSDARG00000101528	9.2763	0.7626	1.1175	2.1466	0.5425	0.8027	NA	Up	CVZ_GF
ENSDARG00000098991	15.316	-0.349	0.6726	0.4668	0.9261	0.9743	NA	Down	CVZ_GF
ENSDARG00000098383	1.2848	1.993	1.7404	5.3175	0.15	NA		Up	CVZ_GF
ENSDARG00000094175	2.1801	0.3825	1.3535	1.9243	0.5883	NA	NA	Up	CVZ_GF
ENSDARG00000104892	2.945	-1.2523	1.1926	3.0659	0.3816	0.6892	NA	Down	CVZ_GF
ENSDARG00000105756	6.9239	0.3512	0.8563	8.5782	0.0355	0.1936	NA	Up	CVZ_GF
ENSDARG00000091393	7.7936	-0.4252	0.7167	0.8918	0.8274	0.9388	si:ch211-161m3.6	Down	CVZ_GF
ENSDARG00000113804	1.6388	1.7622	1.8272	3.6254	0.3049	NA		Up	CVZ_GF
ENSDARG00000100556	4.072	0.2303	1.1965	0.8314	0.8419	0.9455	NA	Up	CVZ_GF
ENSDARG00000105731	12.3519	1.9387	1.0391	3.4839	0.3229	0.6368		Up	CVZ_GF
ENSDARG00000075417	8.2915	0.6411	0.7181	4.8311	0.1846	0.4894	zgc:175107	Up	CVZ_GF
ENSDARG00000103375	18.3351	-0.1303	0.5494	0.9769	0.8068	0.9308	si:ch211-161m3.4	Down	CVZ_GF
ENSDARG00000098324	4.1181	0.4049	1.0637	0.7329	0.8654	0.9537	si:cabz01054394.6	Up	CVZ_GF
ENSDARG00000089598	11.9005	-0.9934	0.7099	3.9467	0.2673	0.5862	si:cabz01054396.2	Down	CVZ_GF
ENSDARG00000089092	5.2047	0.0395	0.8528	1.5517	0.6704	0.8697	si:cabz01054394.5	Up	CVZ_GF
ENSDARG00000089715	3.0531	-1.3813	1.2381	4.3634	0.2248	0.5395	si:cabz01054394.7	Down	CVZ_GF
ENSDARG00000100864	1.8887	0.6301	1.6769	0.2851	0.9628	NA	NA	Up	CVZ_GF
ENSDARG00000104266	4.9294	-1.3443	1.2394	2.9737	0.3957	0.7004	NA	Down	CVZ_GF
ENSDARG00000099864	57.3325	0.6373	0.6403	4.2727	0.2335	0.5489	si:ch73-170d6.2	Up	CVZ_GF
ENSDARG00000098721	1.4196	-0.5391	1.8797	6.9408	0.0738	NA	NA	Down	CVZ_GF
ENSDARG00000098351	4.6013	0.0911	0.9915	8.4844	0.037	0.1982		Up	CVZ_GF
ENSDARG00000102460	7.2717	1.1287	1.0428	1.7533	0.6251	0.8463	si:ch73-170d6.4	Up	CVZ_GF
ENSDARG00000113826	8.6438	0.0757	0.744	1.4841	0.686	0.8778	NA	Up	CVZ_GF
ENSDARG00000116915	9.9102	-2.0923	1.0589	5.0512	0.1681	0.466	NA	Down	CVZ_GF
ENSDARG00000100302	1.1993	-2.8988	1.7997	3.5117	0.3193	NA		Down	CVZ_GF
ENSDARG00000105696	181.064	-0.2129	0.2631	3.4424	0.3283	0.6426	si:cabz01021433.2	Down	CVZ_GF
ENSDARG00000103865	29.0961	0.0704	0.4246	2.9636	0.3973	0.7024	wu:fc30c06	Up	CVZ_GF
ENSDARG00000103850	24.4598	-0.6189	0.5688	2.9782	0.395	0.7001	si:cabz01021426.2	Down	CVZ_GF
ENSDARG00000105781	2.1841	0.8881	1.2832	0.8981	0.8259	NA	zgc:171727	Up	CVZ_GF
ENSDARG00000101365	14.5059	0.7293	0.5938	2.4176	0.4904	0.7687	si:cabz01021430.2	Up	CVZ_GF
ENSDARG00000099262	3.3221	0.9574	1.1303	2.7316	0.4349	0.7292	NA	Up	CVZ_GF
ENSDARG00000098189	7.5579	0.5303	0.8543	2.511	0.4733	0.757	NA	Up	CVZ_GF
ENSDARG00000091869	17.0687	0.1832	0.6299	0.9092	0.8232	0.9378	NA	Up	CVZ_GF
ENSDARG00000095030	17.8193	-0.0572	0.5728	2.4467	0.485	0.7644	si:ch73-120g24.5	Down	CVZ_GF
ENSDARG00000105728	46.9287	0.0634	0.4876	0.9807	0.8059	0.9303		Up	CVZ_GF
ENSDARG00000095135	25.5742	-0.0605	0.5065	6.2092	0.1019	0.3565	zgc:171604	Down	CVZ_GF
ENSDARG00000105713	47.4469	-0.5733	0.4488	4.2177	0.2389	0.5553	si:ch73-266f23.4	Down	CVZ_GF
ENSDARG00000074298	97.0723	-0.2131	0.3134	1.6107	0.657	0.8625	znf1015	Down	CVZ_GF
ENSDARG00000101389	0.9559	3.4134	2.3477	3.1142	0.3744	NA	zgc:174180	Up	CVZ_GF
ENSDARG00000098389	14.9892	0.0712	0.641	5.6428	0.1303	0.4073	NA	Up	CVZ_GF
ENSDARG00000054957	12.605	0.0453	0.6495	1.2724	0.7357	0.9011	NA	Up	CVZ_GF
ENSDARG00000114364	2.7222	0.3349	1.4824	0.4282	0.9344	NA	NA	Up	CVZ_GF
ENSDARG00000100219	2.6969	0.545	1.1134	1.2269	0.7466	NA	NA	Up	CVZ_GF
ENSDARG00000077239	1.9116	2.8363	2.0625	1.9559	0.5816	NA	si:ch211-165i18.2	Up	CVZ_GF
ENSDARG00000096120	24.5059	0.0304	0.4901	2.7853	0.4259	0.7238	si:ch73-266f23.3	Up	CVZ_GF
ENSDARG00000075470	5.5786	-0.6268	0.9847	4.6239	0.2015	0.5116	znf989	Down	CVZ_GF
ENSDARG00000096030	3.3878	0.1178	0.9574	2.0385	0.5644	0.816	zgc:173624	Up	CVZ_GF
ENSDARG00000096141	11.1772	-0.4616	0.5528	3.5253	0.3175	0.6325	zgc:173624	Down	CVZ_GF
ENSDARG00000101193	6.6755	-0.2571	0.8037	0.5286	0.9126	0.9698	NA	Down	CVZ_GF
ENSDARG00000073708	0.5322	-1.1388	2.3392	1.5037	0.6814	NA	zgc:171551	Down	CVZ_GF
ENSDARG00000105816	22.9549	-0.8075	0.5069	13.7096	0.0033	0.0455	NA	Down	CVZ_GF
ENSDARG00000095670	7.4955	0.9365	0.9788	1.0775	0.7825	0.9215	NA	Up	CVZ_GF
ENSDARG00000103751	35.012	0.4595	0.4045	5.0203	0.1703	0.4688	NA	Up	CVZ_GF
ENSDARG00000102154	14.7775	0.0178	0.7846	3.1984	0.362	0.6736	si:dkey-262g12.10	Up	CVZ_GF
ENSDARG00000104502	10.3993	0.7516	0.6933	1.3058	0.7278	0.8977		Up	CVZ_GF
ENSDARG00000094612	9.0111	-0.8848	0.6812	8.3927	0.0386	0.2034	si:dkey-262g12.3	Down	CVZ_GF
ENSDARG00000094551	17.1114	0.2996	0.6587	3.8424	0.279	0.5972	si:dkey-262g12.9	Up	CVZ_GF
ENSDARG00000101484	7.1074	1.1183	0.7365	3.3837	0.3362	0.6494		Up	CVZ_GF
ENSDARG00000098220	2.4171	0.9856	1.3589	2.562	0.4642	NA	NA	Up	CVZ_GF
ENSDARG00000092608	133.094	0.506	0.3519	5.4844	0.1396	0.4225	si:dkey-262g12.12	Up	CVZ_GF
ENSDARG00000080016	9.5185	-0.2777	0.6516	2.7757	0.4275	0.7249	si:cabz01032454.3	Down	CVZ_GF
ENSDARG00000105692	7.5232	0.2221	0.9709	0.0854	0.9935	0.9978	si:cabz01069022.1	Up	CVZ_GF
ENSDARG00000105806	8.7843	0.693	0.627	5.2618	0.1536	0.4455	si:cabz01069020.1	Up	CVZ_GF
ENSDARG00000100568	12.8563	0.1289	0.5796	1.2108	0.7504	0.9064	NA	Up	CVZ_GF
ENSDARG00000099337	8.7561	-0.3118	0.7884	21.9279	0.0001	0.0033		Down	CVZ_GF
ENSDARG00000101634	0.9687	-2.1717	1.94	1.6187	0.6552	NA	NA	Down	CVZ_GF
ENSDARG00000113780	20.8004	0.1662	0.4331	4.072	0.2538	0.5725		Up	CVZ_GF
ENSDARG00000115655	3.0944	0.5441	1.4677	0.7767	0.855	0.9499	NA	Up	CVZ_GF
ENSDARG00000102999	8.7062	-0.3745	0.6908	2.246	0.5229	0.7907	NA	Down	CVZ_GF
ENSDARG00000103497	3.8529	-1.4505	0.9407	4.6605	0.1984	0.5085	NA	Down	CVZ_GF
ENSDARG00000109697	8.2523	0.1662	0.6132	11.9246	0.0076	0.0766		Up	CVZ_GF
ENSDARG00000112878	5.2144	-0.0164	0.8019	1.2987	0.7294	0.8983	NA	Down	CVZ_GF
ENSDARG00000109319	11.5674	0.4622	0.6822	1.0681	0.7848	0.9225	NA	Up	CVZ_GF
ENSDARG00000101807	2.3663	1.4017	1.592	1.7552	0.6247	NA		Up	CVZ_GF
ENSDARG00000105091	1.6727	-0.1215	1.4017	0.5154	0.9155	NA	NA	Down	CVZ_GF
ENSDARG00000103283	1.1668	0.2168	2.0322	1.5667	0.667	NA	NA	Up	CVZ_GF
ENSDARG00000099090	1.8561	1.8123	1.5216	4.9148	0.1781	NA	NA	Up	CVZ_GF
ENSDARG00000105242	5.8989	-0.6216	0.7494	0.9467	0.8142	0.9338	NA	Down	CVZ_GF
ENSDARG00000104561	10.197	-0.1931	0.6868	0.3921	0.9419	0.9802	NA	Down	CVZ_GF
ENSDARG00000104341	3.5779	1.2392	1.4226	3.6325	0.304	0.62	NA	Up	CVZ_GF
ENSDARG00000100752	300.989	0.066	0.2746	4.1987	0.2408	0.5582	rab21	Up	CVZ_GF
ENSDARG00000105760	2.6779	1.6064	1.2351	2.0655	0.5589	NA	NA	Up	CVZ_GF
ENSDARG00000105744	96.719	-0.2849	0.4005	14.4403	0.0024	0.0364	PTPRR	Down	CVZ_GF
ENSDARG00000114716	5.3273	-0.2707	0.9049	0.189	0.9793	0.993	znf1117	Down	CVZ_GF
ENSDARG00000102884	4.8313	0.1327	0.8945	0.3134	0.9575	0.9856	NA	Up	CVZ_GF
ENSDARG00000101327	2.0531	1.1097	1.2885	1.357	0.7157	NA	NA	Up	CVZ_GF
ENSDARG00000017108	10.8946	0.6427	0.6743	2.9777	0.3951	0.7001	kcna1b	Up	CVZ_GF
ENSDARG00000105822	98.9699	-0.6227	0.4829	36.1022	0	0	NA	Down	CVZ_GF
ENSDARG00000110810	2.6542	-1.9229	1.4542	3.7469	0.2901	NA		Down	CVZ_GF
ENSDARG00000086179	2.0866	-0.3789	1.2038	0.3625	0.9479	NA	NA	Down	CVZ_GF
ENSDARG00000098444	0.7009	2.3252	3.034	1.3803	0.7101	NA	NA	Up	CVZ_GF
ENSDARG00000100743	5.6706	-0.0944	0.8317	0.6366	0.888	0.9612	NA	Down	CVZ_GF
ENSDARG00000017454	316.733	-0.1813	0.268	0.4765	0.924	0.9737	nup50	Down	CVZ_GF
ENSDARG00000104619	4.5452	0.5267	1.0441	0.3223	0.9558	0.985		Up	CVZ_GF
ENSDARG00000101388	6.3679	1.8288	0.9407	13.0766	0.0045	0.0547		Up	CVZ_GF
ENSDARG00000068830	41.4208	0.1492	0.3685	0.4682	0.9258	0.9742	kiaa0930	Up	CVZ_GF
ENSDARG00000102616	8.1221	0.526	0.644	1.7671	0.6221	0.8453	NA	Up	CVZ_GF
ENSDARG00000100624	88.2277	-0.5469	0.4652	7.0079	0.0716	0.2928	si:cabz01066312.1	Down	CVZ_GF
ENSDARG00000102191	656.986	0.3454	0.4812	1.0207	0.7963	0.9264	CPNE8	Up	CVZ_GF
ENSDARG00000103844	55.8083	0.3877	0.6315	1.5541	0.6698	0.8693	NA	Up	CVZ_GF
ENSDARG00000099529	6.879	1.6363	0.907	3.2893	0.3491	0.6614	NA	Up	CVZ_GF
ENSDARG00000098369	9.513	-0.0886	0.7905	6.9191	0.0745	0.2998		Down	CVZ_GF
ENSDARG00000102468	10.1511	0.1131	0.7718	1.6941	0.6383	0.8531	NA	Up	CVZ_GF
ENSDARG00000090392	5.7293	0.0888	0.8214	7.2833	0.0634	0.2728	NA	Up	CVZ_GF
ENSDARG00000102575	6.3864	-0.476	1.0049	4.5952	0.204	0.5145	NA	Down	CVZ_GF
ENSDARG00000104916	8.5993	0.2742	0.6819	12.2642	0.0065	0.0696	si:dkey-71l4.4	Up	CVZ_GF
ENSDARG00000099112	10.3801	0.6186	0.7998	1.2381	0.7439	0.9043		Up	CVZ_GF
ENSDARG00000100348	4.3051	2.149	0.9892	10.1501	0.0173	0.1283	NA	Up	CVZ_GF
ENSDARG00000104966	1.9047	0.9472	1.5325	1.1339	0.7689	NA	NA	Up	CVZ_GF
ENSDARG00000103197	10.558	-1.1898	0.9687	8.9798	0.0296	0.1753	NA	Down	CVZ_GF
ENSDARG00000098218	2.4447	-0.222	1.2926	0.2991	0.9602	NA	NA	Down	CVZ_GF
ENSDARG00000102432	2.556	3.0697	1.4631	6.9699	0.0729	NA	NA	Up	CVZ_GF
ENSDARG00000103314	2.766	2.5067	1.8668	3.4672	0.325	NA	NA	Up	CVZ_GF
ENSDARG00000101653	3.3319	1.2644	1.5323	9.0614	0.0285	0.1718	NA	Up	CVZ_GF
ENSDARG00000100405	2.4939	-0.0004	1.3423	0.9217	0.8202	NA	NA	Down	CVZ_GF
ENSDARG00000098741	1.0154	-0.326	2.4342	2.346	0.5038	NA	NA	Down	CVZ_GF
ENSDARG00000101571	3.5462	1.5606	1.1031	3.3858	0.3359	0.6492	NA	Up	CVZ_GF
ENSDARG00000104956	7.3569	0.6457	1.0157	3.8202	0.2816	0.6004	NA	Up	CVZ_GF
ENSDARG00000098653	30.0716	1.0958	0.7836	3.0646	0.3818	0.6892	NA	Up	CVZ_GF
ENSDARG00000104008	5.7586	1.9207	1.0069	27.3843	0	0.0005	NA	Up	CVZ_GF
ENSDARG00000104166	8.4286	0.6154	0.992	4.0084	0.2606	0.5797		Up	CVZ_GF
ENSDARG00000101551	96.5889	0.3838	0.5759	10.0281	0.0183	0.1322	NA	Up	CVZ_GF
ENSDARG00000112632	0.9755	-1.2787	1.7595	2.8171	0.4207	NA		Down	CVZ_GF
ENSDARG00000112990	7.5648	1.049	0.9916	5.1847	0.1588	0.4524	NA	Up	CVZ_GF
ENSDARG00000110543	16.1882	0.7285	0.6173	6.8983	0.0752	0.3012	NA	Up	CVZ_GF
ENSDARG00000116378	74.5027	-0.0602	0.4741	17.4991	0.0006	0.0136	ms4a17a.17	Down	CVZ_GF
ENSDARG00000088367	28.5091	-0.8665	0.6454	9.7493	0.0208	0.1437	si:cabz01069013.3	Down	CVZ_GF
ENSDARG00000105058	1.3997	-1.1212	1.9556	3.6039	0.3075	NA		Down	CVZ_GF
ENSDARG00000100143	13.1004	1.1465	0.877	3.3558	0.34	0.6526	lrp6	Up	CVZ_GF
ENSDARG00000100001	3.7161	-0.6741	1.0575	1.4769	0.6876	0.8785	NA	Down	CVZ_GF
ENSDARG00000101908	168.69	0.0337	0.3088	4.075	0.2535	0.5721	rab3ip	Up	CVZ_GF
ENSDARG00000111326	18.336	0.9559	0.5155	5.794	0.1221	0.3936		Up	CVZ_GF
ENSDARG00000112487	2.0085	-0.0091	1.2912	3.2331	0.3571	NA	NA	Down	CVZ_GF
ENSDARG00000043798	5.5313	1.889	1.1991	12.2458	0.0066	0.07	ms4a17a.1	Up	CVZ_GF
ENSDARG00000101967	120.643	-0.6149	0.4841	20.1489	0.0002	0.0058	sult4a1	Down	CVZ_GF
ENSDARG00000115988	94.8347	1.0512	0.6207	17.379	0.0006	0.0141	NA	Up	CVZ_GF
ENSDARG00000092436	9.1212	0.1766	0.705	1.5166	0.6785	0.8736		Up	CVZ_GF
ENSDARG00000101014	0.9448	-2.1734	2.8317	2.2033	0.5313	NA	slco1f4	Down	CVZ_GF
ENSDARG00000114030	92.1194	0.1678	0.4805	0.6229	0.8912	0.9626	NA	Up	CVZ_GF
ENSDARG00000114743	0.6826	-0.0658	2.532	2.0348	0.5652	NA	NA	Down	CVZ_GF
ENSDARG00000101049	1.5428	1.3425	1.7111	2.7753	0.4276	NA	NA	Up	CVZ_GF
ENSDARG00000098811	12.4097	0.292	0.5393	1.1711	0.76	0.9106	NA	Up	CVZ_GF
ENSDARG00000102791	4.2067	1.4503	1.0741	5.7236	0.1259	0.4001	zgc:174704	Up	CVZ_GF
ENSDARG00000103102	4.6807	-0.4991	0.9969	5.7142	0.1264	0.4004	NA	Down	CVZ_GF
ENSDARG00000081218	6.9813	-2.0319	1.3646	3.4647	0.3254	0.6395	NA	Down	CVZ_GF
ENSDARG00000076624	35.4203	-0.3427	0.4037	0.767	0.8573	0.9507	ptprb	Down	CVZ_GF
ENSDARG00000108019	2.3289	2.3547	1.6137	9.7295	0.021	NA	NA	Up	CVZ_GF
ENSDARG00000082287	30.0453	0.478	0.682	4.9126	0.1783	0.4798	mirlet7a-3	Up	CVZ_GF
ENSDARG00000090401	16.4406	-0.4663	0.5777	1.0184	0.7968	0.9266		Down	CVZ_GF
ENSDARG00000090998	65.8958	0.2729	0.3356	2.1313	0.5456	0.8044	si:cabz01071911.3	Up	CVZ_GF
ENSDARG00000105067	1.6495	2.0849	1.8026	6.7674	0.0797	NA	znf1043	Up	CVZ_GF
ENSDARG00000104301	9.662	-0.8296	0.7246	6.4509	0.0916	0.3368	zgc:193726	Down	CVZ_GF
ENSDARG00000112126	2.2119	0.32	1.166	0.9187	0.8209	NA		Up	CVZ_GF
ENSDARG00000100660	21.6041	0.5631	0.6182	3.2784	0.3507	0.6625	si:ch73-252i11.1	Up	CVZ_GF
ENSDARG00000104163	5.5468	0.6168	0.9815	1.1556	0.7637	0.9127	NA	Up	CVZ_GF
ENSDARG00000083126	4.6489	-0.661	1.3716	3.0941	0.3773	0.6861	dre-mir-96	Down	CVZ_GF
ENSDARG00000105746	2.1536	-0.7485	1.7121	2.2076	0.5304	NA	si:cabz01083838.1	Down	CVZ_GF
ENSDARG00000098196	13.6414	0.4324	0.8423	2.2827	0.5158	0.7863	NA	Up	CVZ_GF
ENSDARG00000084828	0.9163	-0.0008	2.3487	1.7103	0.6346	NA	NA	Down	CVZ_GF
ENSDARG00000105976	8.9988	-0.9091	0.7033	8.3799	0.0388	0.2042		Down	CVZ_GF
ENSDARG00000109802	1.6289	-0.4164	1.4265	3.0696	0.381	NA	NA	Down	CVZ_GF
ENSDARG00000039724	21.0019	0.9683	0.4609	4.7186	0.1936	0.5026	OSBPL8	Up	CVZ_GF
ENSDARG00000114332	1.8274	0.4603	1.5887	3.5969	0.3084	NA	NA	Up	CVZ_GF
ENSDARG00000104674	612.544	-0.2467	0.3781	2.5379	0.4685	0.7537	cct2	Down	CVZ_GF
ENSDARG00000093865	2.7642	-1.5194	1.1745	3.1536	0.3685	NA	NA	Down	CVZ_GF
ENSDARG00000070414	17.777	1.2064	0.8478	2.7021	0.4399	0.7328	si:dkey-61f9.1	Up	CVZ_GF
ENSDARG00000059409	139.757	-1.2761	0.5686	21.6491	0.0001	0.0036	abcd2	Down	CVZ_GF
ENSDARG00000063686	29.607	0.0434	0.6198	0.4852	0.9221	0.9728	atp23	Up	CVZ_GF
ENSDARG00000099048	8.4921	0.4647	0.8122	1.5713	0.6659	0.8676	znf1070	Up	CVZ_GF
ENSDARG00000116574	1.5959	0.4442	1.5797	5.6117	0.1321	NA	NA	Up	CVZ_GF
ENSDARG00000113526	2.187	0.1203	1.2692	1.7795	0.6194	NA	NA	Up	CVZ_GF
ENSDARG00000112928	7.357	1.0432	1.0824	4.5961	0.2039	0.5144	NA	Up	CVZ_GF
ENSDARG00000114317	42.1485	0.1699	0.6073	3.6833	0.2978	0.6142	NA	Up	CVZ_GF
ENSDARG00000104041	76.032	0.5504	0.4208	2.5993	0.4576	0.7455	NA	Up	CVZ_GF
ENSDARG00000053695	34.2217	-0.5223	0.5079	2.8664	0.4127	0.7133	zgc:162948	Down	CVZ_GF
ENSDARG00000098716	2.9938	0.8195	1.2084	1.3054	0.7278	0.8977	parp11	Up	CVZ_GF
ENSDARG00000113971	47.2175	0.6676	0.6202	1.3919	0.7074	0.8881		Up	CVZ_GF
ENSDARG00000101680	200.896	-0.021	0.2564	1.3663	0.7134	0.8911	arl1	Down	CVZ_GF
ENSDARG00000112940	0.5707	-2.4393	2.6051	1.6266	0.6534	NA		Down	CVZ_GF
ENSDARG00000106138	1.7591	-0.4745	1.6267	5.0501	0.1682	NA	NA	Down	CVZ_GF
ENSDARG00000099821	1.3439	-1.6292	2.0472	5.0473	0.1684	NA	NA	Down	CVZ_GF
ENSDARG00000082618	4.1068	2.8102	1.4118	6.0205	0.1106	0.3719	NA	Up	CVZ_GF
ENSDARG00000005126	10.3432	-0.2342	0.7234	1.678	0.6418	0.855	large1	Down	CVZ_GF
ENSDARG00000110454	19.6054	0.1758	0.6324	0.7857	0.8529	0.9493	NA	Up	CVZ_GF
ENSDARG00000087544	1.509	-1.1115	1.6132	1.5755	0.665	NA	NA	Down	CVZ_GF
ENSDARG00000114963	6.2183	-0.5008	0.9089	3.5997	0.3081	0.6243	NA	Down	CVZ_GF
ENSDARG00000112061	0.4773	-0.7273	2.9677	0.2487	0.9694	NA	NA	Down	CVZ_GF
ENSDARG00000110470	42.7256	0.7163	0.7183	2.2219	0.5277	0.7936	NA	Up	CVZ_GF
ENSDARG00000110404	2.996	2.9706	1.6793	3.2199	0.3589	0.6708	NA	Up	CVZ_GF
ENSDARG00000077266	11.8418	0.3984	0.7028	9.8192	0.0202	0.1405	zgc:174698	Up	CVZ_GF
ENSDARG00000081807	4.7022	-0.4118	1.1262	1.7515	0.6255	0.8465	dre-let-7b	Down	CVZ_GF
ENSDARG00000102586	77.9786	0.7189	0.348	5.0926	0.1651	0.4615	zgc:152938	Up	CVZ_GF
ENSDARG00000107526	28.0752	0.5995	0.6663	1.7492	0.626	0.8469	smkr1	Up	CVZ_GF
ENSDARG00000114678	5.2366	0.6416	0.9092	0.8714	0.8323	0.9418	NA	Up	CVZ_GF
ENSDARG00000092938	4.8974	0.6595	1.027	1.1403	0.7673	0.9142	zgc:173713	Up	CVZ_GF
ENSDARG00000101813	4652.84	0.0814	0.2985	0.523	0.9138	0.9698	nap1l1	Up	CVZ_GF
ENSDARG00000113105	7.5625	0.8005	1.1985	0.5223	0.914	0.9698	NA	Up	CVZ_GF
ENSDARG00000102123	23.0363	-0.8354	0.7119	22.9097	0	0.0025	phtf2	Down	CVZ_GF
ENSDARG00000112473	13.7483	-0.5255	0.6318	3.3081	0.3465	0.659	NA	Down	CVZ_GF
ENSDARG00000104049	120.603	-0.0714	0.3666	1.4132	0.7024	0.8857	crebl2	Down	CVZ_GF
ENSDARG00000101156	1.5729	0.5248	1.9814	0.313	0.9576	NA	slco1f2	Up	CVZ_GF
ENSDARG00000069244	17.5167	0.2857	0.5515	5.3616	0.1472	0.4341	si:ch211-244b2.3	Up	CVZ_GF
ENSDARG00000109339	1.7397	1.2867	1.6213	2.2971	0.5131	NA	NA	Up	CVZ_GF
ENSDARG00000102474	100.89	-0.756	0.3522	9.6371	0.0219	0.1481	dusp16	Down	CVZ_GF
ENSDARG00000114521	2.5047	1.6841	1.2811	1.7759	0.6202	NA	NA	Up	CVZ_GF
ENSDARG00000115524	0.426	0.5062	2.7795	0.2592	0.9675	NA	NA	Up	CVZ_GF
ENSDARG00000103350	105.962	-0.291	0.3021	1.3334	0.7212	0.8947	trim24	Down	CVZ_GF
ENSDARG00000113016	20.3612	1.0625	0.6747	4.2945	0.2314	0.546	NA	Up	CVZ_GF
ENSDARG00000111460	17.6209	0.1748	0.6701	3.778	0.2865	0.6046	NA	Up	CVZ_GF
ENSDARG00000103495	0.9099	-0.7294	2.1793	2.239	0.5243	NA	NA	Down	CVZ_GF
ENSDARG00000032627	134.539	-0.2712	0.282	2.9579	0.3982	0.7028	scyl2	Down	CVZ_GF
ENSDARG00000099824	1.4977	0.528	1.5046	2.0792	0.5561	NA	nots	Up	CVZ_GF
ENSDARG00000115588	16.3589	-0.1834	0.9022	7.942	0.0472	0.2286	NA	Down	CVZ_GF
ENSDARG00000099787	1.7194	0.303	1.826	2.0983	0.5523	NA	echdc3	Up	CVZ_GF
ENSDARG00000114711	29.429	0.5459	0.6555	4.6799	0.1968	0.5065		Up	CVZ_GF
ENSDARG00000063578	40.1009	0.0914	0.6635	2.2182	0.5284	0.7938	DGKI	Up	CVZ_GF
ENSDARG00000113294	6.2562	1.9292	1.1284	5.7917	0.1222	0.3937		Up	CVZ_GF
ENSDARG00000063672	33.5891	-0.4924	0.4821	7.1163	0.0683	0.2842	tulp3	Down	CVZ_GF
ENSDARG00000113301	5.4111	0.4233	0.9269	1.4548	0.6927	0.8812	NA	Up	CVZ_GF
ENSDARG00000086720	12.2069	-0.6176	0.6953	7.5753	0.0557	0.2531	NA	Down	CVZ_GF
ENSDARG00000088002	137.963	0.214	0.502	12.6777	0.0054	0.0615	wu:fc23c09	Up	CVZ_GF
ENSDARG00000092197	0.5392	2.5366	3.19	1.1006	0.7769	NA	NA	Up	CVZ_GF
ENSDARG00000114645	0.7885	0.9247	2.3856	2.0245	0.5673	NA	NA	Up	CVZ_GF
ENSDARG00000086752	2.1779	0.9433	3.0252	0.2464	0.9698	NA	NA	Up	CVZ_GF
ENSDARG00000111026	5.8301	-0.0691	0.9676	2.2508	0.522	0.7901	NA	Down	CVZ_GF
ENSDARG00000091499	1.287	-0.3826	1.6087	4.6324	0.2008	NA		Down	CVZ_GF
ENSDARG00000114192	3.5431	2.0999	1.4358	6.2009	0.1022	0.3574	NA	Up	CVZ_GF
ENSDARG00000112719	0.4896	0.933	3.2911	1.6603	0.6458	NA	NA	Up	CVZ_GF
ENSDARG00000116221	24.3855	-0.4147	0.6539	1.6876	0.6397	0.854	NA	Down	CVZ_GF
ENSDARG00000082646	1.0726	-0.3592	2.2758	1.8948	0.5945	NA	NA	Down	CVZ_GF
ENSDARG00000098243	1.5791	-0.1573	1.9513	1.5393	0.6732	NA	NA	Down	CVZ_GF
ENSDARG00000070299	0.8956	2.7383	2.2028	2.2183	0.5283	NA	NA	Up	CVZ_GF
ENSDARG00000081977	1.1186	1.875	2.4775	0.8752	0.8314	NA	mir729	Up	CVZ_GF
ENSDARG00000098551	22.0314	0.6901	0.4231	6.2783	0.0988	0.3511	NA	Up	CVZ_GF
ENSDARG00000094854	19.882	1.1449	0.5798	4.9061	0.1788	0.4806	ms4a17a.9	Up	CVZ_GF
ENSDARG00000090570	22.7402	0.3447	0.4269	1.0668	0.7851	0.9225	NAA40	Up	CVZ_GF
ENSDARG00000116177	0.6191	-1.3871	2.3627	0.9477	0.8139	NA	NA	Down	CVZ_GF
ENSDARG00000090038	3.6436	0.6912	1.2174	2.0059	0.5712	0.8194		Up	CVZ_GF
ENSDARG00000092204	14.7801	0.3471	0.7913	7.0135	0.0715	0.2923	ms4a17a.5	Up	CVZ_GF
ENSDARG00000105784	118.724	-0.2817	0.3425	1.4789	0.6871	0.8784		Down	CVZ_GF
ENSDARG00000115392	1.0452	2.5878	2.4229	1.3236	0.7235	NA	NA	Up	CVZ_GF
ENSDARG00000110290	3.9862	0.6985	1.0615	0.5614	0.9052	0.9677	NA	Up	CVZ_GF
ENSDARG00000105691	1.0687	-1.8614	2.221	5.0731	0.1665	NA	slco1f3	Down	CVZ_GF
ENSDARG00000115971	1.1386	-0.8753	1.9658	1.0638	0.7858	NA	NA	Down	CVZ_GF
ENSDARG00000112970	1.1196	-1.6339	2.3799	0.5383	0.9104	NA	NA	Down	CVZ_GF
ENSDARG00000112073	7.2841	-0.6964	0.7552	2.6648	0.4462	0.7367	NA	Down	CVZ_GF
ENSDARG00000081095	2.6639	-3.1932	1.5214	5.3611	0.1472	NA	dre-mir-182	Down	CVZ_GF
ENSDARG00000115978	707.743	0.9406	0.8678	11.703	0.0085	0.0816	NA	Up	CVZ_GF
ENSDARG00000115613	12.4006	-0.4842	0.9792	1.1901	0.7554	0.9086		Down	CVZ_GF
ENSDARG00000099280	165.999	-0.2752	0.3724	12.3401	0.0063	0.0679	utp20	Down	CVZ_GF
ENSDARG00000110372	2.769	0.0093	1.3428	1.6632	0.6451	NA	NA	Up	CVZ_GF
ENSDARG00000089908	11.8955	-0.6457	0.6447	2.1442	0.543	0.8027	DEPDC4	Down	CVZ_GF
ENSDARG00000089861	95.5836	0.6348	0.3819	3.0863	0.3785	0.6871	usp44	Up	CVZ_GF
ENSDARG00000115416	2.1681	1.9452	1.4947	3.5081	0.3197	NA		Up	CVZ_GF
ENSDARG00000104839	70.0347	0.6549	0.5068	3.8456	0.2786	0.5968	mansc1	Up	CVZ_GF
ENSDARG00000105674	14.4414	1.0846	0.7783	25.6421	0	0.0009	ms4a17a.2	Up	CVZ_GF
ENSDARG00000110143	0.9446	0.6878	1.7175	0.6357	0.8882	NA	NA	Up	CVZ_GF
ENSDARG00000103095	186.185	-0.1945	0.3518	6.8411	0.0771	0.306	tbk1	Down	CVZ_GF
ENSDARG00000098279	2.3189	1.8273	1.82	1.5748	0.6651	NA	NA	Up	CVZ_GF
ENSDARG00000112451	2.6316	-1.0339	1.3145	0.8625	0.8345	NA	NA	Down	CVZ_GF
ENSDARG00000115426	1.1708	-0.3587	2.5309	0.0857	0.9935	NA	NA	Down	CVZ_GF
ENSDARG00000114437	0.9279	-0.8883	2.7365	5.166	0.16	NA		Down	CVZ_GF
ENSDARG00000102212	2.1515	-0.365	1.2371	2.7599	0.4301	NA	NA	Down	CVZ_GF
ENSDARG00000099173	11.5312	-0.0059	0.606	0.5221	0.914	0.9698	NA	Down	CVZ_GF
ENSDARG00000111690	2.387	1.694	1.5677	1.2415	0.7431	NA	NA	Up	CVZ_GF
ENSDARG00000055245	3.9155	1.2419	1.5843	20.6911	0.0001	0.005		Up	CVZ_GF
ENSDARG00000109502	10.8322	-0.138	0.7902	2.6629	0.4466	0.7368	PHF21B	Down	CVZ_GF
ENSDARG00000113519	6.7772	-0.7575	0.8902	2.1662	0.5386	0.7999		Down	CVZ_GF
ENSDARG00000116625	57.3232	0.4648	0.4427	3.3194	0.345	0.6573	znf1141	Up	CVZ_GF
ENSDARG00000099129	31.938	-0.0706	0.4196	0.2039	0.9769	0.9923	phlda1	Down	CVZ_GF
ENSDARG00000084741	0.6001	-0.3337	2.758	1.0554	0.7879	NA	NA	Down	CVZ_GF
ENSDARG00000112493	9.8724	0.3512	0.7851	0.4824	0.9228	0.9731	NA	Up	CVZ_GF
ENSDARG00000102226	52.7268	-0.8212	0.5382	8.7442	0.0329	0.1859	gpr19	Down	CVZ_GF
ENSDARG00000114646	8.3192	0.2724	0.7442	0.3713	0.9461	0.9818	NA	Up	CVZ_GF
ENSDARG00000087867	2.3621	1.2054	1.3855	3.5826	0.3102	NA	SLC2A13	Up	CVZ_GF
ENSDARG00000102141	34.176	-0.1765	0.5349	0.6213	0.8915	0.9628	ptpn12	Down	CVZ_GF
ENSDARG00000104632	6.6783	2.3913	0.9809	6.8794	0.0758	0.303	RERG	Up	CVZ_GF
ENSDARG00000102702	38.4764	1.0268	0.7049	9.8509	0.0199	0.139	LRRN3	Up	CVZ_GF
ENSDARG00000100422	28.393	0.8658	0.6224	4.2202	0.2386	0.555	NA	Up	CVZ_GF
ENSDARG00000045530	15.0675	0.5522	0.6917	5.4369	0.1425	0.4273	NA	Up	CVZ_GF
ENSDARG00000111388	227.639	0.6483	0.347	11.2981	0.0102	0.0918		Up	CVZ_GF
ENSDARG00000094809	24.7689	-0.2518	0.4611	3.698	0.296	0.6128	ms4a17a.11	Down	CVZ_GF
ENSDARG00000090942	15.715	0.3282	0.793	3.1944	0.3626	0.6741		Up	CVZ_GF
ENSDARG00000095605	2.4957	-1.8856	1.2052	4.2061	0.2401	NA		Down	CVZ_GF
ENSDARG00000098311	31.8792	-0.2588	0.3908	2.0058	0.5712	0.8194		Down	CVZ_GF
ENSDARG00000060248	24.1731	0.2169	0.4616	0.7774	0.8549	0.9499	fgd4b	Up	CVZ_GF
ENSDARG00000104817	51.5138	0.0313	0.5007	0.9003	0.8254	0.9387	pyroxd1	Up	CVZ_GF
ENSDARG00000102020	21.852	0.8801	0.6576	1.9954	0.5734	0.8203	pnpla3	Up	CVZ_GF
ENSDARG00000104120	9.4036	0.5754	0.7022	2.9183	0.4044	0.7062	NA	Up	CVZ_GF
ENSDARG00000102835	1.8189	-0.8281	1.5407	4.5763	0.2056	NA	NA	Down	CVZ_GF
ENSDARG00000104407	11.9502	1.1599	0.9756	1.8488	0.6044	0.8371		Up	CVZ_GF
ENSDARG00000110787	13.2831	-0.0111	0.6127	0.5206	0.9143	0.9698	NA	Down	CVZ_GF
ENSDARG00000103050	0.7771	0.0882	3.1982	0.8437	0.839	NA	mrap2b	Up	CVZ_GF
ENSDARG00000091235	4.1603	0.082	1.2545	0.9053	0.8241	0.9381	NA	Up	CVZ_GF
ENSDARG00000103537	49.0521	0.811	0.3207	13.7477	0.0033	0.0449	ttll12	Up	CVZ_GF
ENSDARG00000099313	56.4776	-1.0171	0.4409	8.4293	0.0379	0.2013	naga	Down	CVZ_GF
ENSDARG00000100370	8.3082	-0.1177	1.1261	3.4204	0.3312	0.6447	NA	Down	CVZ_GF
ENSDARG00000077985	1.1685	-3.1245	2.127	4.988	0.1727	NA	kiss2	Down	CVZ_GF
ENSDARG00000098745	2.5447	0.0497	1.4275	1.3371	0.7203	NA	tfec	Up	CVZ_GF
ENSDARG00000111458	11.1774	-0.8606	0.8205	6.7372	0.0808	0.3136	NA	Down	CVZ_GF
ENSDARG00000103810	40.3959	-0.7319	0.4767	2.6812	0.4434	0.7347	NA	Down	CVZ_GF
ENSDARG00000114833	1.3074	-1.0104	1.692	3.1364	0.3711	NA	NA	Down	CVZ_GF
ENSDARG00000102873	43.4115	-0.8848	0.6043	2.6556	0.4478	0.7379	NA	Down	CVZ_GF
ENSDARG00000086576	4.8823	-2.3812	1.3086	17.5106	0.0006	0.0136	NA	Down	CVZ_GF
ENSDARG00000091841	25.0009	0.5549	0.5082	4.3426	0.2268	0.5413	si:cabz01071909.2	Up	CVZ_GF
ENSDARG00000115593	11.6618	-0.9469	0.6082	8.0041	0.0459	0.2246	NA	Down	CVZ_GF
ENSDARG00000087962	149.082	0.0199	0.3039	3.5143	0.3189	0.634	rpap3	Up	CVZ_GF
ENSDARG00000069311	6.1467	0.8348	0.9243	2.8552	0.4145	0.7145	il15ra	Up	CVZ_GF
ENSDARG00000107177	24.2378	0.6161	0.5906	2.5342	0.4691	0.7541	NA	Up	CVZ_GF
ENSDARG00000098236	2.5495	1.8329	1.3331	2.1612	0.5396	NA		Up	CVZ_GF
ENSDARG00000116300	49.2676	-0.0236	0.3812	0.3369	0.953	0.9839	zgc:165515	Down	CVZ_GF
ENSDARG00000102128	190.192	-0.0395	0.5506	0.7109	0.8706	0.9557	eps8a	Down	CVZ_GF
ENSDARG00000099198	1.193	-0.0023	2.0632	0.2965	0.9607	NA	NA	Down	CVZ_GF
ENSDARG00000112449	13.2178	0.1085	0.5848	1.6286	0.6529	0.8608		Up	CVZ_GF
ENSDARG00000111979	4.2914	1.1371	1.258	3.018	0.3889	0.6944	NA	Up	CVZ_GF
ENSDARG00000101514	4.5097	0.986	1.1203	0.9598	0.811	0.9324	ftr64	Up	CVZ_GF
ENSDARG00000112043	8.5095	0.4944	0.7489	3.3824	0.3363	0.6496	NA	Up	CVZ_GF
ENSDARG00000114503	31.9157	-0.228	0.6488	5.8075	0.1214	0.3926	NA	Down	CVZ_GF
ENSDARG00000115819	1.1758	-1.2156	2.063	0.5923	0.8982	NA	NA	Down	CVZ_GF
ENSDARG00000112275	1.3124	-4.6195	3.9828	2.4102	0.4917	NA	NA	Down	CVZ_GF
ENSDARG00000102581	3.5093	3.2619	1.3167	10.3005	0.0162	0.1225		Up	CVZ_GF
ENSDARG00000112842	2.4542	-0.118	1.3402	1.5988	0.6597	NA	NA	Down	CVZ_GF
ENSDARG00000113837	6.9596	-0.0822	0.6997	2.1741	0.5371	0.799	NA	Down	CVZ_GF
ENSDARG00000084471	3.3107	1.1652	1.2994	1.7475	0.6264	0.8469	NA	Up	CVZ_GF
ENSDARG00000076442	15.0008	-0.1202	0.6571	5.6236	0.1314	0.409	zgc:174310	Down	CVZ_GF
ENSDARG00000113107	1.5108	-2.029	1.8577	7.104	0.0687	NA		Down	CVZ_GF
ENSDARG00000081841	0.9732	-1.4323	1.8397	1.0978	0.7776	NA	mir29a-1	Down	CVZ_GF
ENSDARG00000103952	2.3952	0.2012	1.4852	0.4155	0.937	NA		Up	CVZ_GF
ENSDARG00000018820	225.421	0.2544	0.3087	9.6626	0.0217	0.147	flncb	Up	CVZ_GF
ENSDARG00000111824	26.3828	0.5469	0.5589	1.2213	0.7479	0.9053	NA	Up	CVZ_GF
ENSDARG00000116717	3.7545	0.0351	1.0507	0.6223	0.8913	0.9627	NA	Up	CVZ_GF
ENSDARG00000081284	1.6692	1.5355	1.5678	3.7051	0.2951	NA	dre-mir-29b3	Up	CVZ_GF
ENSDARG00000113324	0.879	-1.9671	1.9114	3.752	0.2895	NA	NA	Down	CVZ_GF
ENSDARG00000109366	1.8721	-1.192	1.58	0.8149	0.8459	NA	NA	Down	CVZ_GF
ENSDARG00000107283	1.7564	0.4286	1.9653	0.2808	0.9636	NA	NA	Up	CVZ_GF
ENSDARG00000100793	3.106	0.5214	1.0854	1.7257	0.6312	0.85	NA	Up	CVZ_GF
ENSDARG00000092139	1.9607	-0.1942	1.5888	0.3755	0.9453	NA		Down	CVZ_GF
ENSDARG00000112831	2.3333	1.742	1.4254	3.9909	0.2624	NA		Up	CVZ_GF
ENSDARG00000116007	0.8328	0.6882	2.0558	0.1649	0.983	NA	NA	Up	CVZ_GF
ENSDARG00000054898	16.0842	1.9864	0.7882	23.8881	0	0.0017	ms4a17a.16	Up	CVZ_GF
ENSDARG00000101645	56.6498	0.2469	0.4233	2.2903	0.5144	0.7852		Up	CVZ_GF
ENSDARG00000110229	2.9582	-0.0041	1.2965	0.7986	0.8498	0.948	NA	Down	CVZ_GF
ENSDARG00000113671	1.3042	-0.1295	1.6176	3.2139	0.3598	NA	NA	Down	CVZ_GF
ENSDARG00000114783	1.3234	1.3343	1.9777	2.5449	0.4672	NA	NA	Up	CVZ_GF
ENSDARG00000117743	8.1496	1.5673	0.8511	3.9933	0.2622	0.581	NA	Up	CVZ_GF
ENSDARG00000117577	6.403	0.3176	1.0428	2.3243	0.5079	0.7807		Up	CVZ_GF
ENSDARG00000117423	0.699	0.5886	2.4594	0.4494	0.9299	NA	NA	Up	CVZ_GF
ENSDARG00000117277	6.6363	0.8411	0.9213	1.1512	0.7647	0.9134	NA	Up	CVZ_GF
ENSDARG00000117252	1.9535	1.6629	1.8542	1.6533	0.6474	NA	NA	Up	CVZ_GF
ENSDARG00000117503	0.9577	0.4954	2.0904	2.3847	0.4965	NA	NA	Up	CVZ_GF
ENSDARG00000117468	1.1394	4.334	2.4492	4.3997	0.2214	NA	NA	Up	CVZ_GF
ENSDARG00000117382	2.1971	1.0567	1.3925	1.5117	0.6796	NA	NA	Up	CVZ_GF
ENSDARG00000117318	3.8697	0.6898	1.003	0.5641	0.9046	0.9676	NA	Up	CVZ_GF
ENSDARG00000117764	1.5355	-1.2602	1.6484	1.1585	0.763	NA	NA	Down	CVZ_GF
ENSDARG00000117713	1.9758	5.3313	3.9856	2.6524	0.4484	NA	NA	Up	CVZ_GF
ENSDARG00000117248	3.3952	0.0816	1.2919	2.581	0.4608	0.7477	NA	Up	CVZ_GF
ENSDARG00000117791	1.141	3.4656	2.0692	3.673	0.299	NA	NA	Up	CVZ_GF
ENSDARG00000117658	1.5852	0.7795	1.6647	0.5631	0.9048	NA	NA	Up	CVZ_GF
ENSDARG00000117387	0.406	2.7249	4.0281	1.075	0.7831	NA	NA	Up	CVZ_GF
ENSDARG00000117381	2.6833	4.5336	1.7004	6.7835	0.0791	NA	NA	Up	CVZ_GF
ENSDARG00000117223	0.9419	0.707	2.1977	0.2948	0.961	NA	NA	Up	CVZ_GF
ENSDARG00000117604	4.1408	0.6176	1.1795	2.4956	0.4761	0.7593	NA	Up	CVZ_GF
ENSDARG00000117302	13.0541	1.9456	0.7784	6.1684	0.1037	0.3603	NA	Up	CVZ_GF
ENSDARG00000117620	12.4011	2.8964	1.1738	6.0095	0.1111	0.3727	NA	Up	CVZ_GF
ENSDARG00000117773	1.1749	0.0737	1.6726	1.6904	0.6391	NA	NA	Up	CVZ_GF
ENSDARG00000117644	5.5089	0.5038	0.9619	2.1718	0.5375	0.7993	NA	Up	CVZ_GF
ENSDARG00000117495	5.4584	0.3606	0.8248	0.896	0.8264	0.9387	NA	Up	CVZ_GF
ENSDARG00000117806	4.184	1.5025	1.3514	2.1935	0.5332	0.7967	NA	Up	CVZ_GF
ENSDARG00000117453	0.8676	-0.0642	3.465	1.7051	0.6358	NA	NA	Down	CVZ_GF
ENSDARG00000117469	3.4837	2.5226	1.1616	6.6393	0.0843	0.3223	NA	Up	CVZ_GF
ENSDARG00000117400	2.4555	2.389	1.5376	8.0829	0.0443	NA	NA	Up	CVZ_GF
ENSDARG00000117524	11.1079	0.7808	0.6538	1.6654	0.6447	0.8568	NA	Up	CVZ_GF
ENSDARG00000117736	2.6377	-1.2187	1.8562	0.9518	0.8129	NA	NA	Down	CVZ_GF
ENSDARG00000063150	315.11	-0.1367	0.382	4.0581	0.2553	0.574	NA	Down	CVZ_GF
ENSDARG00000101917	24.0427	-0.0204	0.4695	7.5828	0.0555	0.2524	NA	Down	CVZ_GF
ENSDARG00000008380	981.272	-0.333	0.3096	1.6529	0.6475	0.8581	brd7	Down	CVZ_GF
ENSDARG00000041203	218.647	-0.0568	0.3406	0.2604	0.9673	0.9884	drap1	Down	CVZ_GF
ENSDARG00000098937	17.9883	0.2793	0.6311	11.7535	0.0083	0.0805	NA	Up	CVZ_GF
ENSDARG00000090624	155.344	-0.354	0.406	14.9686	0.0018	0.0312	NA	Down	CVZ_GF
ENSDARG00000019406	25.6618	-0.554	0.5446	2.249	0.5224	0.7903	C7H11orf68	Down	CVZ_GF
ENSDARG00000038359	81.7733	0.1208	0.388	0.4274	0.9345	0.9767	enosf1	Up	CVZ_GF
ENSDARG00000105631	69.5452	0.2606	0.5781	2.1719	0.5375	0.7993	CABP4	Up	CVZ_GF
ENSDARG00000062111	2.0278	0.2654	1.7213	7.1445	0.0674	NA	rxfp3.3a2	Up	CVZ_GF
ENSDARG00000101345	2.2574	1.5991	1.5491	5.0538	0.1679	NA	NA	Up	CVZ_GF
ENSDARG00000103713	200.59	-0.0913	0.4955	0.6885	0.8759	0.9578	cd248a	Down	CVZ_GF
ENSDARG00000103057	3022.48	0.0957	0.2253	5.6343	0.1308	0.4084	zfhx3b	Up	CVZ_GF
ENSDARG00000011897	79.5385	0.4053	0.3708	3.5806	0.3105	0.6263	tsg101b	Up	CVZ_GF
ENSDARG00000104654	27.0952	0.5657	0.6448	8.6653	0.0341	0.1895	leap2	Up	CVZ_GF
ENSDARG00000067794	4.8684	1.1436	0.9522	1.7612	0.6234	0.8457		Up	CVZ_GF
ENSDARG00000105714	9.4072	-0.6653	0.7589	4.9643	0.1744	0.4739		Down	CVZ_GF
ENSDARG00000102296	3.7187	-0.1906	1.1027	1.1554	0.7637	0.9127	NA	Down	CVZ_GF
ENSDARG00000053480	41.6995	0.2851	0.5246	3.1422	0.3702	0.6798	aqp9b	Up	CVZ_GF
ENSDARG00000105657	660.947	0.6474	0.443	3.1176	0.3738	0.6831		Up	CVZ_GF
ENSDARG00000019969	335.13	-0.1176	0.2731	2.0998	0.552	0.8079	smarcd3b	Down	CVZ_GF
ENSDARG00000067925	17.9474	0.0481	0.636	11.7871	0.0081	0.0798	sstr1b	Up	CVZ_GF
ENSDARG00000105532	42.7072	-0.031	0.4242	5.9996	0.1116	0.3734	znf16l	Down	CVZ_GF
ENSDARG00000062752	111.252	0.1385	0.3019	1.9605	0.5806	0.8238	mfap3l	Up	CVZ_GF
ENSDARG00000105782	142.686	0.5305	0.4752	4.2571	0.235	0.5507		Up	CVZ_GF
ENSDARG00000011410	38.4881	0.7093	0.5723	4.3685	0.2243	0.5387	AADAT	Up	CVZ_GF
ENSDARG00000028912	2.346	1.7741	1.3187	3.0199	0.3886	NA		Up	CVZ_GF
ENSDARG00000063158	10.0759	0.9618	0.8373	4.9068	0.1788	0.4806	NA	Up	CVZ_GF
ENSDARG00000008278	147.362	-0.0879	0.2595	2.2771	0.5169	0.7872	rcor2	Down	CVZ_GF
ENSDARG00000018817	694.212	-1.175	0.4804	22.7483	0	0.0026	bdnf	Down	CVZ_GF
ENSDARG00000053200	50.5647	0.5352	0.2938	3.6371	0.3034	0.6193	dis3l	Up	CVZ_GF
ENSDARG00000036136	58.3796	0.5329	0.3675	4.7547	0.1907	0.4983	tipin	Up	CVZ_GF
ENSDARG00000001776	52.4447	0.1054	0.3801	3.8746	0.2753	0.5943	stim2b	Up	CVZ_GF
ENSDARG00000062749	25.7369	-0.8514	0.4421	3.8761	0.2752	0.5941	ino80b	Down	CVZ_GF
ENSDARG00000035820	5.128	0.1606	0.9967	0.1822	0.9804	0.9935	drd4b	Up	CVZ_GF
ENSDARG00000005840	413.072	0.1175	0.3545	0.1387	0.9868	0.9955	got2b	Up	CVZ_GF
ENSDARG00000035819	101.976	-0.0598	0.4968	5.9539	0.1139	0.3779	sirt3	Down	CVZ_GF
ENSDARG00000097549	26.0306	-0.2981	0.5798	5.6011	0.1327	0.4112	NA	Down	CVZ_GF
ENSDARG00000078060	692.488	-0.2524	0.3047	1.4536	0.693	0.8812	syt7b	Down	CVZ_GF
ENSDARG00000037491	5.3015	-0.78	1.0604	0.6338	0.8887	0.9615	bmp15	Down	CVZ_GF
ENSDARG00000069388	11.3461	0.3643	0.6466	4.2138	0.2393	0.5558	tmem88b	Up	CVZ_GF
ENSDARG00000088625	9.4285	1.383	1.1756	5.3007	0.1511	0.441	si:ch211-142d6.2	Up	CVZ_GF
ENSDARG00000020953	81.305	-0.055	0.3572	4.9217	0.1776	0.4792	dnajb6b	Down	CVZ_GF
ENSDARG00000102693	7.7542	-0.3678	0.8163	0.4585	0.9279	0.9747	NA	Down	CVZ_GF
ENSDARG00000053468	197.825	0.2459	0.2861	1.6726	0.643	0.8559	adam10a	Up	CVZ_GF
ENSDARG00000035718	53.0003	-2.0819	1.7056	3.1639	0.367	0.6769	cbln6	Down	CVZ_GF
ENSDARG00000053476	29.9721	-0.5024	0.6151	3.3033	0.3472	0.6596	lipca	Down	CVZ_GF
ENSDARG00000105561	4.829	0.0935	0.992	0.79	0.8519	0.9489	NA	Up	CVZ_GF
ENSDARG00000009610	21.0338	-0.5031	0.5009	2.0561	0.5608	0.8137	rgs12a	Down	CVZ_GF
ENSDARG00000019294	86.4332	-0.8448	1.0637	0.9703	0.8084	0.9316	cbln8	Down	CVZ_GF
ENSDARG00000054318	3.8549	-0.7908	1.1685	1.3241	0.7234	0.8952	stk33	Down	CVZ_GF
ENSDARG00000069335	100.999	-0.9448	0.6241	8.6506	0.0343	0.1901	bcl6b	Down	CVZ_GF
ENSDARG00000039211	243.11	0.7873	0.5281	21.8814	0.0001	0.0034	zgc:77439	Up	CVZ_GF
ENSDARG00000069331	72.1121	0.2025	0.3298	0.9922	0.8031	0.9291	trip6	Up	CVZ_GF
ENSDARG00000035853	9.657	-0.5763	0.7484	1.031	0.7937	0.9254	cdkn2aip	Down	CVZ_GF
ENSDARG00000005651	78.6467	-0.4347	0.4563	8.2742	0.0407	0.21	hrasb	Down	CVZ_GF
ENSDARG00000105197	3.2759	1.1949	1.1059	1.7559	0.6246	0.846	NA	Up	CVZ_GF
ENSDARG00000005374	65.7054	-0.4338	0.5428	7.7473	0.0515	0.2409	tubgcp4	Down	CVZ_GF
ENSDARG00000060610	1698.85	0.0203	0.3664	0.9188	0.8209	0.9367	pcdh7b	Up	CVZ_GF
ENSDARG00000089236	44.8814	-0.5702	0.4359	4.6913	0.1958	0.5055	mettl15	Down	CVZ_GF
ENSDARG00000055185	36.9733	1.0857	0.6252	13.7566	0.0033	0.0448	tm4sf5	Up	CVZ_GF
ENSDARG00000019732	218.152	-0.0782	0.3406	0.8555	0.8362	0.9435	mtch2	Down	CVZ_GF
ENSDARG00000105641	83.8506	0.2639	0.5568	22.5632	0	0.0027	si:ch211-98n17.5	Up	CVZ_GF
ENSDARG00000078979	815.123	0.1452	0.3811	22.896	0	0.0025	arhgef40	Up	CVZ_GF
ENSDARG00000087196	54.09	-0.1429	0.9825	0.1779	0.9811	0.9936	fibinb	Down	CVZ_GF
ENSDARG00000008022	39.9457	0.4939	0.38	1.6846	0.6404	0.8544	kif18a	Up	CVZ_GF
ENSDARG00000045935	47.6104	0.0614	0.486	1.685	0.6403	0.8544	immp1l	Up	CVZ_GF
ENSDARG00000101135	168.717	0.101	0.4771	4.1719	0.2435	0.5615	si:dkey-85k7.7	Up	CVZ_GF
ENSDARG00000060070	44.6552	0.3675	0.3446	1.8882	0.5959	0.833	adcy7	Up	CVZ_GF
ENSDARG00000093987	3.8947	-0.4479	1.2587	0.2422	0.9705	0.9895	NA	Down	CVZ_GF
ENSDARG00000105555	12.569	0.0897	0.6584	3.9503	0.2669	0.5858	NA	Up	CVZ_GF
ENSDARG00000060071	727.935	-0.4252	0.2856	13.9673	0.003	0.042	tent4b	Down	CVZ_GF
ENSDARG00000053625	106.677	0.7645	0.4673	19.4616	0.0002	0.0073	anxa2b	Up	CVZ_GF
ENSDARG00000077639	20.5043	-0.0402	0.5281	0.5433	0.9093	0.9683	intu	Down	CVZ_GF
ENSDARG00000062971	104.964	-0.4654	0.2752	19.2667	0.0002	0.0078	sdhaf2	Down	CVZ_GF
ENSDARG00000054324	18.1173	0.3564	0.9199	0.2635	0.9667	0.9884	rerglb	Up	CVZ_GF
ENSDARG00000080006	14.2968	0.4654	0.7172	1.1016	0.7767	0.9189	tmem41b	Up	CVZ_GF
ENSDARG00000026842	8594.56	0.4212	0.3555	2.5032	0.4747	0.7584	acin1b	Up	CVZ_GF
ENSDARG00000036135	70.7616	-0.2623	0.4052	2.7316	0.4349	0.7292	bbox1	Down	CVZ_GF
ENSDARG00000051915	81.5866	-0.2253	0.3719	0.6982	0.8736	0.9569	pde5ab	Down	CVZ_GF
ENSDARG00000099385	547.452	0.5226	0.3565	18.8262	0.0003	0.0089	lsp1b	Up	CVZ_GF
ENSDARG00000012827	38.6166	0.2886	0.4057	4.1932	0.2413	0.559	mettl3	Up	CVZ_GF
ENSDARG00000088835	104.346	-0.0078	0.287	0.0223	0.9991	0.9995	efs	Down	CVZ_GF
ENSDARG00000004713	38.3191	-0.2502	0.542	9.1588	0.0273	0.1668	mad2l1	Down	CVZ_GF
ENSDARG00000078801	11.0561	-0.2263	0.7747	0.6036	0.8956	0.9641	msantd1	Down	CVZ_GF
ENSDARG00000105601	1.0839	0.8264	1.8536	3.3124	0.3459	NA	NA	Up	CVZ_GF
ENSDARG00000054332	69.1107	0.1732	0.4244	8.6138	0.0349	0.1916	trim66	Up	CVZ_GF
ENSDARG00000101493	3.3953	1.2901	1.1044	1.5632	0.6678	0.8684		Up	CVZ_GF
ENSDARG00000103422	529.131	-0.3469	0.3228	2.1408	0.5437	0.8031	usp10	Down	CVZ_GF
ENSDARG00000068432	1263.9	-0.5343	0.4069	2.3357	0.5057	0.7794	si:dkey-56m19.5	Down	CVZ_GF
ENSDARG00000055253	17.4507	0.6729	0.6136	3.2808	0.3503	0.6622	slc12a10.3	Up	CVZ_GF
ENSDARG00000101872	1.4047	-0.6621	2.1288	5.5655	0.1348	NA	NA	Down	CVZ_GF
ENSDARG00000102706	12.9341	0.495	0.838	1.6316	0.6522	0.8608	NA	Up	CVZ_GF
ENSDARG00000076302	154.751	-0.1483	0.3074	14.4726	0.0023	0.0361	dtx4a	Down	CVZ_GF
ENSDARG00000003193	25.8562	0.4679	0.4367	5.3157	0.1501	0.4395	rassf7b	Up	CVZ_GF
ENSDARG00000105407	0.4694	0.8664	3.0316	0.9924	0.8031	NA	NA	Up	CVZ_GF
ENSDARG00000079738	332.885	-0.4111	0.3521	3.6087	0.3069	0.6234	znf219	Down	CVZ_GF
ENSDARG00000055342	15.7627	-0.3032	0.5064	10.6036	0.0141	0.1127	slc16a13	Down	CVZ_GF
ENSDARG00000105379	0.8166	-1.808	2.2423	3.2123	0.36	NA		Down	CVZ_GF
ENSDARG00000058349	71.7767	-0.1388	0.4159	1.2302	0.7458	0.9051	polr2l	Down	CVZ_GF
ENSDARG00000105355	9.3137	-0.7898	0.8838	1.7221	0.632	0.8502	NA	Down	CVZ_GF
ENSDARG00000105359	0.6366	1.9274	3.0817	1.4231	0.7001	NA	NA	Up	CVZ_GF
ENSDARG00000105414	20.6411	1.3161	0.9821	60.4948	0	0	NA	Up	CVZ_GF
ENSDARG00000052728	2007.09	0.0959	0.2203	2.7699	0.4285	0.7255	sltm	Up	CVZ_GF
ENSDARG00000045200	25.7399	-0.1287	0.5383	16.8539	0.0008	0.0169	dusp19b	Down	CVZ_GF
ENSDARG00000105564	50.6488	-0.2826	0.5807	4.7477	0.1912	0.4991		Down	CVZ_GF
ENSDARG00000052074	63.2009	-0.0573	0.4669	7.8759	0.0486	0.2326	si:ch211-122f10.4	Down	CVZ_GF
ENSDARG00000105682	16.3507	-0.766	0.5707	9.8462	0.0199	0.1392		Down	CVZ_GF
ENSDARG00000012002	45.4342	0.3687	0.3832	3.7642	0.2881	0.6063	slc38a7	Up	CVZ_GF
ENSDARG00000074818	10.9559	1.8165	0.8045	9.3864	0.0246	0.1579	si:cabz01036022.1	Up	CVZ_GF
ENSDARG00000101446	1323.69	-0.0245	0.2773	2.247	0.5227	0.7906	NA	Down	CVZ_GF
ENSDARG00000035751	2693.78	0.502	0.374	8.1018	0.044	0.2191	ipo7	Up	CVZ_GF
ENSDARG00000099514	10.3181	0.279	1.0695	2.233	0.5255	0.7921	NA	Up	CVZ_GF
ENSDARG00000105473	2.3823	0.7647	1.4537	2.1175	0.5484	NA		Up	CVZ_GF
ENSDARG00000105439	80.9294	0.6063	0.528	6.0736	0.1081	0.3679	si:dkey-273g18.1	Up	CVZ_GF
ENSDARG00000036394	47.8977	0.0459	0.5536	2.139	0.5441	0.8032	pop7	Up	CVZ_GF
ENSDARG00000088686	1.0771	-1.0254	2.4604	1.1135	0.7738	NA	NA	Down	CVZ_GF
ENSDARG00000058479	29.6578	-0.2783	0.5033	1.8609	0.6018	0.8356	zgc:110425	Down	CVZ_GF
ENSDARG00000105483	0.3997	-0.4558	2.9039	0.0739	0.9948	NA	NA	Down	CVZ_GF
ENSDARG00000101720	3.233	0.3119	1.2017	0.8392	0.8401	0.9449	NA	Up	CVZ_GF
ENSDARG00000104588	5.7437	-2.3575	0.8562	11.8486	0.0079	0.0783	NA	Down	CVZ_GF
ENSDARG00000015607	4.4155	0.4528	1.0009	1.2247	0.7471	0.9052	NA	Up	CVZ_GF
ENSDARG00000051809	25.1699	-0.1266	0.5594	11.2811	0.0103	0.0921	btr12	Down	CVZ_GF
ENSDARG00000105353	0.9722	-1.7413	2.1295	3.6628	0.3003	NA	NA	Down	CVZ_GF
ENSDARG00000105507	16.6016	-0.5977	0.8105	1.758	0.6241	0.846	NA	Down	CVZ_GF
ENSDARG00000058564	8.0204	0.9605	0.7861	1.7875	0.6177	0.8439		Up	CVZ_GF
ENSDARG00000099257	407.027	-1.0824	0.5591	14.9123	0.0019	0.0316		Down	CVZ_GF
ENSDARG00000017431	82.6401	-0.0093	0.3385	0.6647	0.8815	0.9589	mindy2	Down	CVZ_GF
ENSDARG00000061610	4.9504	0.7038	0.7839	4.714	0.194	0.5031	ufsp1	Up	CVZ_GF
ENSDARG00000105468	2.1578	-1.2288	1.347	3.1766	0.3652	NA	NA	Down	CVZ_GF
ENSDARG00000055163	3.9632	0.0933	1.0327	1.6582	0.6463	0.8576	epoa	Up	CVZ_GF
ENSDARG00000105502	1.807	0.3009	1.6582	0.7985	0.8498	NA	si:ch73-368j24.12	Up	CVZ_GF
ENSDARG00000090371	28.8467	2.1213	0.7975	11.3163	0.0101	0.0914		Up	CVZ_GF
ENSDARG00000105397	0.6227	-1.7191	2.5098	1.7887	0.6174	NA		Down	CVZ_GF
ENSDARG00000069334	82.6745	-0.1927	0.4467	2.423	0.4894	0.768	agfg2	Down	CVZ_GF
ENSDARG00000100024	0.4414	-0.7794	2.8024	0.2383	0.9712	NA	hist1h2a6	Down	CVZ_GF
ENSDARG00000105352	3.8912	-1.3959	1.3851	2.4181	0.4903	0.7687	NA	Down	CVZ_GF
ENSDARG00000105376	6.4796	-0.7206	0.7813	1.9587	0.581	0.8241	NA	Down	CVZ_GF
ENSDARG00000105409	5.7239	0.1506	0.6927	0.9274	0.8188	0.9358	NA	Up	CVZ_GF
ENSDARG00000105384	12.0549	0.2309	0.7794	15.02	0.0018	0.0308	si:dkey-23a13.22	Up	CVZ_GF
ENSDARG00000090815	47.3702	0.2042	0.3379	10.6676	0.0137	0.1103	kcnj10a	Up	CVZ_GF
ENSDARG00000036414	84.3982	-0.6111	0.299	11.7004	0.0085	0.0817	si:ch73-335l21.1	Down	CVZ_GF
ENSDARG00000105478	0.7102	-0.8929	2.3599	2.0983	0.5523	NA	si:ch1073-153i20.5	Down	CVZ_GF
ENSDARG00000003495	915.418	-0.479	0.3403	9.7891	0.0204	0.1418	MADD	Down	CVZ_GF
ENSDARG00000056346	28.272	0.4411	0.5538	6.0904	0.1073	0.3666	acap1	Up	CVZ_GF
ENSDARG00000103819	1.4836	0.1959	1.7491	0.7259	0.8671	NA	NA	Up	CVZ_GF
ENSDARG00000105374	1.9711	-2.5358	3.1844	2.6045	0.4567	NA	NA	Down	CVZ_GF
ENSDARG00000103015	0.5952	-1.7052	2.4814	1.7973	0.6155	NA	NA	Down	CVZ_GF
ENSDARG00000105482	1.0411	-0.0512	2.247	3.0936	0.3774	NA	NA	Down	CVZ_GF
ENSDARG00000029838	7.5448	1.0674	0.8588	4.5676	0.2063	0.5172		Up	CVZ_GF
ENSDARG00000024109	59.5537	0.1694	0.5119	3.2242	0.3583	0.6702	naa40	Up	CVZ_GF
ENSDARG00000007141	241.94	0.2032	0.2866	3.2611	0.3531	0.6643	psmc3	Up	CVZ_GF
ENSDARG00000105470	5.9265	-1.2313	0.9085	8.8246	0.0317	0.1827	si:dkey-23a13.2	Down	CVZ_GF
ENSDARG00000105318	0.6881	-1.9218	2.4794	1.125	0.771	NA	NA	Down	CVZ_GF
ENSDARG00000105340	1.1744	-0.8934	1.9272	0.4819	0.9229	NA	NA	Down	CVZ_GF
ENSDARG00000105350	4.6775	-0.3064	1.1683	2.0861	0.5547	0.8098	histh1l2	Down	CVZ_GF
ENSDARG00000099920	11.555	-1.9408	0.9704	5.3304	0.1491	0.4376	NA	Down	CVZ_GF
ENSDARG00000105459	4.94	3.8516	1.217	14.5814	0.0022	0.035	NA	Up	CVZ_GF
ENSDARG00000101249	1.285	-1.6799	1.6621	2.2792	0.5165	NA	NA	Down	CVZ_GF
ENSDARG00000105589	34.0282	0.1881	0.6417	0.1545	0.9846	0.995		Up	CVZ_GF
ENSDARG00000074012	2.0931	0.6347	1.4006	0.843	0.8391	NA	h1l1	Up	CVZ_GF
ENSDARG00000105328	3.5509	0.8669	1.3787	1.3405	0.7195	0.8937	si:dkey-23a13.17	Up	CVZ_GF
ENSDARG00000105400	2.9014	-1.9727	1.5421	1.8641	0.6011	0.8354	NA	Down	CVZ_GF
ENSDARG00000105431	1.0075	0.84	1.8165	0.2906	0.9618	NA	si:dkey-23a13.9	Up	CVZ_GF
ENSDARG00000035978	251.757	0.0093	0.2408	1.8108	0.6126	0.8413	ube3c	Up	CVZ_GF
ENSDARG00000078619	483.3	0.0158	0.5577	13.5563	0.0036	0.0475	pnp5a	Up	CVZ_GF
ENSDARG00000011301	81.3626	-0.0359	0.4699	0.269	0.9657	0.9882	nae1	Down	CVZ_GF
ENSDARG00000105345	0.7285	-1.5687	2.9842	1.78	0.6193	NA	NA	Down	CVZ_GF
ENSDARG00000098970	0.7682	-0.3546	2.9407	2.4292	0.4882	NA	NA	Down	CVZ_GF
ENSDARG00000105430	2.6787	0.062	1.3581	0.4235	0.9353	NA	si:ch73-368j24.11	Up	CVZ_GF
ENSDARG00000099518	319.323	-0.0535	0.3492	13.0593	0.0045	0.055	si:ch211-119e14.1	Down	CVZ_GF
ENSDARG00000060962	16.8565	0.5376	0.4788	3.0673	0.3814	0.6892	btr04	Up	CVZ_GF
ENSDARG00000100259	2.2082	-4.534	1.8894	6.7451	0.0805	NA	si:dkey-23a13.1	Down	CVZ_GF
ENSDARG00000105418	13.7511	0.0598	0.9503	1.8135	0.612	0.8412	NA	Up	CVZ_GF
ENSDARG00000105372	1.2783	-1.8202	1.7038	1.8731	0.5992	NA	NA	Down	CVZ_GF
ENSDARG00000105382	6.9594	-1.5202	0.9893	6.6204	0.085	0.3238	NA	Down	CVZ_GF
ENSDARG00000105393	3.5321	-1.1085	1.3589	2.3335	0.5061	0.7795	NA	Down	CVZ_GF
ENSDARG00000105366	0.8265	-1.411	2.4923	4.8698	0.1816	NA	NA	Down	CVZ_GF
ENSDARG00000105438	5.5712	-0.7363	1.0798	0.5762	0.9019	0.9666	si:ch1073-220m6.1	Down	CVZ_GF
ENSDARG00000099123	0.8674	-2.0009	2.7838	2.6295	0.4523	NA	NA	Down	CVZ_GF
ENSDARG00000102806	1.8219	0.3279	1.9701	11.3897	0.0098	NA	NA	Up	CVZ_GF
ENSDARG00000104273	2.0508	-0.3643	1.6874	0.0939	0.9926	NA	si:dkey-46i9.3	Down	CVZ_GF
ENSDARG00000060176	155.005	0.6333	0.4565	3.5998	0.308	0.6243	trmt10b	Up	CVZ_GF
ENSDARG00000018105	508.66	1.5063	0.9361	4.8262	0.185	0.4895	casq1b	Up	CVZ_GF
ENSDARG00000062956	147.706	-0.2581	0.352	8.0493	0.045	0.2216	dagla	Down	CVZ_GF
ENSDARG00000035852	20.4062	-0.4197	0.5744	4.1657	0.2441	0.5622	cart3	Down	CVZ_GF
ENSDARG00000060542	88.6923	-0.3223	0.2962	1.4477	0.6944	0.8821	lgr4	Down	CVZ_GF
ENSDARG00000105669	453.284	0.2113	0.3073	0.7535	0.8605	0.9517	nfx1	Up	CVZ_GF
ENSDARG00000037363	223.939	-0.3264	0.2723	3.7492	0.2898	0.6077	dennd2b	Down	CVZ_GF
ENSDARG00000009702	15.8514	1.1621	0.5573	4.3283	0.2281	0.542	ascl1b	Up	CVZ_GF
ENSDARG00000102776	2.1385	0.4792	1.2429	2.4648	0.4817	NA	cxcl19	Up	CVZ_GF
ENSDARG00000074813	10.522	0.0652	0.6514	3.0427	0.3851	0.6919	btr05	Up	CVZ_GF
ENSDARG00000104600	14.0796	-1.8172	1.6592	3.2846	0.3498	0.662	NA	Down	CVZ_GF
ENSDARG00000099169	24.9791	0.5702	0.5534	1.4176	0.7014	0.8853	cxcl8b.3	Up	CVZ_GF
ENSDARG00000102299	66.097	-0.5264	0.7369	17.9209	0.0005	0.0119	cxcl8b.1	Down	CVZ_GF
ENSDARG00000008660	207.933	-0.1584	0.2927	2.6534	0.4482	0.738	coro1b	Down	CVZ_GF
ENSDARG00000012306	76.7834	-0.9694	0.5281	10.9318	0.0121	0.1024	syt13	Down	CVZ_GF
ENSDARG00000105485	2.5518	2.4509	1.348	3.9708	0.2646	NA		Up	CVZ_GF
ENSDARG00000061611	0.6966	-1.4486	3.3439	1.3648	0.7138	NA	si:dkey-85k7.11	Down	CVZ_GF
ENSDARG00000098951	11.1252	-1.1654	0.8143	2.525	0.4708	0.7554	NA	Down	CVZ_GF
ENSDARG00000090615	117.221	-0.7306	0.6059	5.7731	0.1232	0.3957	cd59a	Down	CVZ_GF
ENSDARG00000105551	21.2576	0.4897	0.5125	6.6354	0.0845	0.3226		Up	CVZ_GF
ENSDARG00000056781	86.8038	0.1575	0.4729	7.045	0.0705	0.2898	zanl	Up	CVZ_GF
ENSDARG00000004447	3.5845	1.9358	1.1638	4.4193	0.2196	0.5335	aplnr2	Up	CVZ_GF
ENSDARG00000043010	76.1172	-0.6901	0.3674	7.4715	0.0583	0.26	camk2d1	Down	CVZ_GF
ENSDARG00000029242	32.1326	0.1767	0.4013	4.0817	0.2528	0.5714	fbxo3	Up	CVZ_GF
ENSDARG00000070065	0.9221	-0.552	2.2885	0.4701	0.9254	NA	NA	Down	CVZ_GF
ENSDARG00000039268	12.8032	0.4264	0.6658	0.7511	0.8611	0.9519	NA	Up	CVZ_GF
ENSDARG00000099522	73.7441	-0.9241	0.4126	22.3378	0.0001	0.0029		Down	CVZ_GF
ENSDARG00000099377	6.4692	-0.6133	0.9024	1.5459	0.6717	0.8702		Down	CVZ_GF
ENSDARG00000099654	23.8243	0.4337	0.5052	2.4672	0.4812	0.7624	marveld3	Up	CVZ_GF
ENSDARG00000036870	291.061	0.073	0.2109	0.1275	0.9883	0.9961	arih1l	Up	CVZ_GF
ENSDARG00000078731	3.9462	3.4876	1.2859	8.3105	0.04	0.2079	si:dkey-85k7.12	Up	CVZ_GF
ENSDARG00000077842	40.2083	0.2002	0.3841	0.8763	0.8312	0.9412	ajuba	Up	CVZ_GF
ENSDARG00000098378	157.138	-0.0074	0.2993	3.2387	0.3563	0.6681	NA	Down	CVZ_GF
ENSDARG00000054184	2.6285	2.7587	1.662	2.6187	0.4542	NA	btr06	Up	CVZ_GF
ENSDARG00000105670	82.5312	-0.5925	0.4356	2.1837	0.5352	0.798	NA	Down	CVZ_GF
ENSDARG00000001910	276.957	-0.0797	0.3599	1.6258	0.6535	0.861	rorab	Down	CVZ_GF
ENSDARG00000101628	25.4882	-0.9811	1.16	2.605	0.4566	0.7449	ascl1b	Down	CVZ_GF
ENSDARG00000077419	53.5191	-0.672	0.5485	7.7368	0.0518	0.2416	nectin4a	Down	CVZ_GF
ENSDARG00000035873	12.75	-0.3981	0.8167	5.7532	0.1243	0.3971	fjx1	Down	CVZ_GF
ENSDARG00000055313	11.5585	0.3544	0.6848	0.7705	0.8565	0.9504	slc12a10.1	Up	CVZ_GF
ENSDARG00000103184	15.5516	-0.4892	0.6446	0.7785	0.8546	0.9498	pamr1a	Down	CVZ_GF
ENSDARG00000078650	49.1426	0.1593	0.4486	8.2393	0.0413	0.2117	kcna4	Up	CVZ_GF
ENSDARG00000077329	216.619	-0.2996	0.39	10.062	0.018	0.1313	nlgn2a	Down	CVZ_GF
ENSDARG00000001939	39.0998	-0.4882	0.5327	17.3832	0.0006	0.0141	b3gat3	Down	CVZ_GF
ENSDARG00000105344	10.2107	-0.2802	0.6355	3.0334	0.3865	0.6932	pkd1l2a	Down	CVZ_GF
ENSDARG00000010841	17.175	0.2809	0.7873	1.4005	0.7054	0.8873	fshb	Up	CVZ_GF
ENSDARG00000035984	6.109	-1.1152	0.8417	3.4727	0.3243	0.6386	mnx1	Down	CVZ_GF
ENSDARG00000102750	302.95	0.0858	0.3998	13.3917	0.0039	0.0496	cdh1	Up	CVZ_GF
ENSDARG00000077910	3.3871	-1.2521	1.3304	2.4866	0.4777	0.7603		Down	CVZ_GF
ENSDARG00000105558	15.1398	0.6194	0.5147	7.4199	0.0597	0.2636	NA	Up	CVZ_GF
ENSDARG00000105771	1.0892	0.3551	1.9077	1.8004	0.6149	NA	NA	Up	CVZ_GF
ENSDARG00000035028	18.4228	-0.3439	0.7066	0.7003	0.8731	0.9566	lpcat4	Down	CVZ_GF
ENSDARG00000052138	3.0141	0.8086	1.161	1.2402	0.7434	0.904	slc1a2a	Up	CVZ_GF
ENSDARG00000016774	114.219	-0.2821	0.4262	1.924	0.5883	0.8282	plekho2	Down	CVZ_GF
ENSDARG00000045139	13.9014	0.9768	0.6375	4.929	0.1771	0.4784	ca7	Up	CVZ_GF
ENSDARG00000077584	17.5427	-0.4722	0.6486	2.9448	0.4002	0.7039	cln6a	Down	CVZ_GF
ENSDARG00000036076	41.9583	-0.1108	0.4917	6.0708	0.1082	0.368	heatr3	Down	CVZ_GF
ENSDARG00000036678	141.06	0.1539	0.3886	5.4699	0.1405	0.4238	trmt10a	Up	CVZ_GF
ENSDARG00000001210	71.954	-0.0654	0.3779	1.1663	0.7611	0.9113	arl14ep	Down	CVZ_GF
ENSDARG00000036893	36.1126	0.2009	0.4569	10.0246	0.0184	0.1323	f13a1b	Up	CVZ_GF
ENSDARG00000060027	230.39	0.3031	0.3407	1.181	0.7576	0.9096	nom1	Up	CVZ_GF
ENSDARG00000105603	3.4633	4.4039	1.4978	8.6632	0.0341	0.1895	NA	Up	CVZ_GF
ENSDARG00000006889	94.5914	0.2646	0.3943	1.3331	0.7213	0.8947	mpped2a	Up	CVZ_GF
ENSDARG00000099026	393.166	-0.4101	0.4969	2.6445	0.4497	0.7395	si:dkey-185m8.2	Down	CVZ_GF
ENSDARG00000090568	107.656	-0.0067	0.3957	1.3281	0.7225	0.8951	mrpl52	Down	CVZ_GF
ENSDARG00000074465	1212.86	0.3961	0.3015	4.7945	0.1875	0.4935	VPS13C	Up	CVZ_GF
ENSDARG00000059950	140.866	0.1709	0.2528	0.9512	0.8131	0.9332	plxdc2b	Up	CVZ_GF
ENSDARG00000099819	276.235	-0.26	0.4886	3.7792	0.2863	0.6046	sb:cb1058	Down	CVZ_GF
ENSDARG00000000423	14.4198	-0.5613	0.662	1.079	0.7821	0.9214	si:ch73-314g15.3	Down	CVZ_GF
ENSDARG00000087162	55.4513	0.0354	0.3658	11.9254	0.0076	0.0766	tmem102	Up	CVZ_GF
ENSDARG00000000767	32.5224	-0.1305	0.5244	5.6987	0.1272	0.4016	spi1b	Down	CVZ_GF
ENSDARG00000038901	48.5589	0.2078	0.3576	1.1094	0.7748	0.9178	tmem256	Up	CVZ_GF
ENSDARG00000104332	4.3465	0.2571	0.9473	1.9057	0.5922	0.8305		Up	CVZ_GF
ENSDARG00000010586	17.4429	-0.8936	0.5098	12.9813	0.0047	0.0564	tex9	Down	CVZ_GF
ENSDARG00000100131	12.7354	0.1933	0.8163	9.4554	0.0238	0.1548		Up	CVZ_GF
ENSDARG00000075800	34.9517	1.0927	0.5199	27.282	0	0.0005	calml4a	Up	CVZ_GF
ENSDARG00000100449	12.3401	0.3125	0.7319	1.2596	0.7388	0.9028		Up	CVZ_GF
ENSDARG00000103659	74.995	0.4011	0.6406	11.7547	0.0083	0.0805	bco1l	Up	CVZ_GF
ENSDARG00000002235	428.121	0.7771	0.4457	9.6466	0.0218	0.1476	mmp14a	Up	CVZ_GF
ENSDARG00000078891	58.847	-0.3245	0.4331	9.5733	0.0226	0.1503	trappc14	Down	CVZ_GF
ENSDARG00000098647	25.0405	-0.1403	0.5244	7.0794	0.0694	0.287	ankdd1a	Down	CVZ_GF
ENSDARG00000093836	0.7689	2.4236	2.7248	1.7564	0.6245	NA	NA	Up	CVZ_GF
ENSDARG00000101144	44.5354	-0.607	0.4594	5.3021	0.151	0.4409	zdhhc13	Down	CVZ_GF
ENSDARG00000006501	5.7748	1.829	1.0824	9.5511	0.0228	0.1511	cyp2x10.2	Up	CVZ_GF
ENSDARG00000101706	2.1248	0.2115	1.5619	1.7077	0.6352	NA	csrp3	Up	CVZ_GF
ENSDARG00000069662	2.6195	0.522	1.2664	3.0749	0.3802	NA	fgf11a	Up	CVZ_GF
ENSDARG00000104227	99.1642	-0.4348	0.3738	6.4384	0.0921	0.3378	nop10	Down	CVZ_GF
ENSDARG00000105648	89.6705	-0.2955	0.518	6.1189	0.106	0.3642		Down	CVZ_GF
ENSDARG00000098131	0.5897	-2.174	2.7766	2.1192	0.548	NA	NA	Down	CVZ_GF
ENSDARG00000077570	30.6392	1.4186	0.6249	6.1883	0.1028	0.3586	NA	Up	CVZ_GF
ENSDARG00000039100	2.4127	-2.5427	1.537	5.2761	0.1527	NA	jac7	Down	CVZ_GF
ENSDARG00000077237	130.91	-0.1206	0.3168	8.7345	0.033	0.1863	rfx7a	Down	CVZ_GF
ENSDARG00000100163	10.9845	0.4161	0.5281	4.0743	0.2536	0.5722	tox4b	Up	CVZ_GF
ENSDARG00000105651	30.8274	0.4905	0.7915	16.166	0.001	0.0212	NA	Up	CVZ_GF
ENSDARG00000036073	213.5	-0.64	0.3245	8.3274	0.0397	0.207	cebpg	Down	CVZ_GF
ENSDARG00000098379	26.6998	0.4286	0.5558	10.0458	0.0182	0.1318	C7H4orf54	Up	CVZ_GF
ENSDARG00000105433	5.7276	-1.0526	0.9435	3.1567	0.3681	0.6781	zgc:172143	Down	CVZ_GF
ENSDARG00000036074	181.065	-0.2185	0.4723	5.6722	0.1287	0.4042	cebpa	Down	CVZ_GF
ENSDARG00000022020	45.0619	-0.0127	0.3833	1.3182	0.7248	0.8961	focad	Down	CVZ_GF
ENSDARG00000054539	73.51	0.148	0.3831	7.776	0.0509	0.239	lrp10	Up	CVZ_GF
ENSDARG00000087863	88.6869	-0.4247	0.5305	30.7766	0	0.0002	cd44a	Down	CVZ_GF
ENSDARG00000025693	97.3648	-0.056	0.436	12.0639	0.0072	0.0738	tmem9b	Down	CVZ_GF
ENSDARG00000006754	43.2847	-0.3417	0.4629	3.875	0.2753	0.5943	mllt3	Down	CVZ_GF
ENSDARG00000079712	115.533	-0.2871	0.4129	3.6173	0.3059	0.6221	gal3st4	Down	CVZ_GF
ENSDARG00000039099	3.4357	-1.7457	1.1959	3.2687	0.352	0.6637	aep1	Down	CVZ_GF
ENSDARG00000051768	88.9914	0.0263	0.3871	2.7778	0.4272	0.7248	FHOD1	Up	CVZ_GF
ENSDARG00000078802	384.904	0.1236	0.2625	1.725	0.6314	0.8501	rnf111	Up	CVZ_GF
ENSDARG00000092521	2.6891	2.2127	1.3743	2.7459	0.4325	NA	jac1	Up	CVZ_GF
ENSDARG00000007760	34.5036	0.0552	0.4311	0.5594	0.9057	0.9677	spg21	Up	CVZ_GF
ENSDARG00000043313	2939.02	-0.0347	0.2912	0.8471	0.8382	0.9444	ank2b	Down	CVZ_GF
ENSDARG00000105358	0.8125	-1.8064	2.6655	2.3584	0.5014	NA	si:dkeyp-32g11.8	Down	CVZ_GF
ENSDARG00000079949	400.218	-0.0231	0.2637	2.2128	0.5294	0.7945	supt16h	Down	CVZ_GF
ENSDARG00000069660	42.6175	0.4988	0.5537	3.689	0.2971	0.6137	chrnb1	Up	CVZ_GF
ENSDARG00000091234	492.122	-0.4071	0.4465	6.7918	0.0788	0.3096	si:ch73-335l21.4	Down	CVZ_GF
ENSDARG00000091495	3.3814	1.1673	1.056	3.2323	0.3572	0.6691	si:dkey-83f18.11	Up	CVZ_GF
ENSDARG00000090618	31.8466	0.5467	0.5237	6.8264	0.0776	0.3074	malrd1	Up	CVZ_GF
ENSDARG00000016363	29.1016	0.169	0.4204	3.6187	0.3057	0.6221	her8a	Up	CVZ_GF
ENSDARG00000052011	91.563	-1.3396	0.6098	11.9352	0.0076	0.0762	rrad	Down	CVZ_GF
ENSDARG00000068457	36730.9	0.971	0.9678	3.0353	0.3862	0.6929	tnnt3b	Up	CVZ_GF
ENSDARG00000104256	85.9314	0.1535	0.4733	24.9686	0	0.0012	bco1	Up	CVZ_GF
ENSDARG00000003132	60.0922	0.4514	0.3459	5.7649	0.1236	0.3964	apip	Up	CVZ_GF
ENSDARG00000105576	0.5508	0.9361	3.0852	3.5011	0.3206	NA	NA	Up	CVZ_GF
ENSDARG00000105644	2.9846	1.9727	1.3491	3.3915	0.3351	0.6484	tm4sf21b	Up	CVZ_GF
ENSDARG00000036180	26.8296	0.2343	0.4378	6.7411	0.0806	0.3133	ccnb2	Up	CVZ_GF
ENSDARG00000022532	19.964	-0.9118	0.8965	1.6789	0.6416	0.8549	chrnb1l	Down	CVZ_GF
ENSDARG00000056762	1.0777	2.9524	2.379	5.237	0.1552	NA	NA	Up	CVZ_GF
ENSDARG00000098915	6.9301	1.2622	0.8312	4.0818	0.2528	0.5714		Up	CVZ_GF
ENSDARG00000069563	27.2496	0.2803	0.505	6.4345	0.0923	0.3383	zgc:153151	Up	CVZ_GF
ENSDARG00000105617	1.118	-2.5651	2.1196	1.7361	0.6289	NA	si:ch73-335l21.2	Down	CVZ_GF
ENSDARG00000105541	12.9112	0.8481	0.814	1.1388	0.7677	0.9144	NA	Up	CVZ_GF
ENSDARG00000105580	1.6596	1.5983	1.984	0.6719	0.8798	NA	NA	Up	CVZ_GF
ENSDARG00000078560	20.3387	-0.9812	0.749	5.1176	0.1634	0.4591	slc9a5	Down	CVZ_GF
ENSDARG00000094709	136.245	0.1136	0.2972	3.7003	0.2957	0.6128	arl8	Up	CVZ_GF
ENSDARG00000016739	96.1943	-0.3928	0.4435	15.5524	0.0014	0.0259	lrrc4cb	Down	CVZ_GF
ENSDARG00000056184	147.236	-0.4009	0.2812	6.8734	0.076	0.3036	dvl2	Down	CVZ_GF
ENSDARG00000052010	52.8367	-0.6998	0.4471	2.9297	0.4026	0.7049	ciao2b	Down	CVZ_GF
ENSDARG00000013050	17.1299	0.1136	0.5524	1.4261	0.6994	0.8842	abcc12	Up	CVZ_GF
ENSDARG00000035872	223.657	0.4587	0.3265	7.5272	0.0569	0.2561	hsd17b12b	Up	CVZ_GF
ENSDARG00000105405	14.1622	1.8085	0.9311	11.6568	0.0087	0.0828	loc564481	Up	CVZ_GF
ENSDARG00000104440	14.3949	0.4688	0.7777	1.5231	0.677	0.8731	NA	Up	CVZ_GF
ENSDARG00000000442	19.1861	0.669	0.4502	5.2172	0.1566	0.4494	slc39a13	Up	CVZ_GF
ENSDARG00000036043	22.6545	-0.4252	0.573	1.1353	0.7686	0.9147	znf408	Down	CVZ_GF
ENSDARG00000057323	44.3838	-1.3765	0.7284	4.429	0.2187	0.5323	e2f8	Down	CVZ_GF
ENSDARG00000076530	4.0645	-2.1105	1.3962	13.4061	0.0038	0.0494	jac6	Down	CVZ_GF
ENSDARG00000103682	134.695	-0.446	0.4042	14.0014	0.0029	0.0416	si:dkey-23i12.5	Down	CVZ_GF
ENSDARG00000036152	30.2769	0.201	0.4601	1.4002	0.7055	0.8873	gas2b	Up	CVZ_GF
ENSDARG00000105489	10.4696	-0.9505	1.0579	4.5761	0.2056	0.5162	loc564660	Down	CVZ_GF
ENSDARG00000027394	409.163	-0.4251	0.5555	11.823	0.008	0.0788	tmem276b	Down	CVZ_GF
ENSDARG00000102221	13.0228	0.0285	0.9178	0.0589	0.9963	0.9984	hacd4	Up	CVZ_GF
ENSDARG00000059103	1.2115	1.5472	2.1458	0.657	0.8833	NA	NA	Up	CVZ_GF
ENSDARG00000074983	19.1835	-1.0262	1.484	11.5645	0.009	0.085	jac9	Down	CVZ_GF
ENSDARG00000098074	49.7774	0.3419	0.4388	2.9012	0.4071	0.7083	trip4	Up	CVZ_GF
ENSDARG00000037362	20.9669	1.2942	0.6618	8.5664	0.0356	0.194	scube2	Up	CVZ_GF
ENSDARG00000105486	0.9196	0.7082	2.1144	1.6461	0.649	NA	NA	Up	CVZ_GF
ENSDARG00000105809	4.1105	-0.3154	1.1485	1.3625	0.7144	0.8915	NA	Down	CVZ_GF
ENSDARG00000077314	21.5209	-0.774	0.5492	8.5121	0.0365	0.1967	mblac1	Down	CVZ_GF
ENSDARG00000040265	37.1674	-0.2468	0.455	2.1631	0.5392	0.8003	mpdu1b	Down	CVZ_GF
ENSDARG00000104386	17.8385	-0.4898	0.6609	2.6475	0.4492	0.7388	NA	Down	CVZ_GF
ENSDARG00000036376	46.017	-0.6613	0.6759	16.8891	0.0007	0.0167	cldn7a	Down	CVZ_GF
ENSDARG00000044812	256.281	0.5541	0.2733	4.6362	0.2005	0.5105	ttc17	Up	CVZ_GF
ENSDARG00000027907	23.4681	0.103	0.6732	0.5841	0.9001	0.9661	si:ch211-216p19.6	Up	CVZ_GF
ENSDARG00000076958	16.3404	-1.2904	1.3339	11.4587	0.0095	0.088	jac8	Down	CVZ_GF
ENSDARG00000098097	0.7045	-1.0921	2.4685	2.2212	0.5278	NA	jac3	Down	CVZ_GF
ENSDARG00000068567	72.4838	-1.0889	0.4754	12.8202	0.005	0.0591	shha	Down	CVZ_GF
ENSDARG00000056166	0.7453	0.9371	3.0245	2.4124	0.4913	NA	jac2	Up	CVZ_GF
ENSDARG00000098810	303.504	-0.6563	0.3723	22.779	0	0.0026	vstm2b	Down	CVZ_GF
ENSDARG00000099388	0.8917	-1.5939	2.6614	0.2311	0.9724	NA	NA	Down	CVZ_GF
ENSDARG00000104636	139.956	-0.4969	0.4183	7.9796	0.0464	0.2261	si:dkey-112a7.4	Down	CVZ_GF
ENSDARG00000024324	238.427	-0.14	0.3939	2.5662	0.4634	0.7492	arhgap1	Down	CVZ_GF
ENSDARG00000101280	14.2651	-0.3829	0.565	2.9475	0.3998	0.7038	vat1l	Down	CVZ_GF
ENSDARG00000098445	1.9041	-0.0261	1.7424	1.9411	0.5847	NA	ankrd53	Down	CVZ_GF
ENSDARG00000100550	17.9342	0.4967	0.676	4.0046	0.261	0.5802	si:dkey-112a7.5	Up	CVZ_GF
ENSDARG00000098130	24.8276	-0.4937	0.5222	4.0475	0.2564	0.5748	bola3	Down	CVZ_GF
ENSDARG00000036041	149.899	-1.5799	0.6692	10.8938	0.0123	0.1035	f2	Down	CVZ_GF
ENSDARG00000035942	32.4483	-0.2183	0.7197	10.896	0.0123	0.1034	hrh3	Down	CVZ_GF
ENSDARG00000101702	0.9489	-0.5766	2.5586	1.4006	0.7054	NA	chrna7a	Down	CVZ_GF
ENSDARG00000007745	406.666	0.0148	0.3524	2.1771	0.5365	0.7988	uqcrfs1	Up	CVZ_GF
ENSDARG00000075964	509.821	0.2441	0.2712	7.4613	0.0586	0.2609	plekhg4	Up	CVZ_GF
ENSDARG00000061301	57.7038	0.3417	0.5515	5.795	0.122	0.3936	gmpr2	Up	CVZ_GF
ENSDARG00000036179	121.408	-0.3067	0.2769	3.156	0.3682	0.6781	myo1ea	Down	CVZ_GF
ENSDARG00000035781	28.9791	-0.3005	0.3694	1.381	0.71	0.8893	ctdnep1b	Down	CVZ_GF
ENSDARG00000016687	404.216	-0.1336	0.3129	2.9142	0.405	0.7066	acadvl	Down	CVZ_GF
ENSDARG00000102855	158.651	-0.5313	0.3338	12.3839	0.0062	0.067	neo1a	Down	CVZ_GF
ENSDARG00000102446	2.1646	0.463	1.421	0.2931	0.9613	NA	NA	Up	CVZ_GF
ENSDARG00000038976	276.536	0.6248	0.3741	5.2025	0.1576	0.4509	NA	Up	CVZ_GF
ENSDARG00000068562	1442.69	0.4823	0.3819	3.3583	0.3396	0.6523	rbm33a	Up	CVZ_GF
ENSDARG00000105520	1.8111	2.7225	1.5864	8.1275	0.0434	NA	NA	Up	CVZ_GF
ENSDARG00000103276	6.8736	-0.896	0.7858	3.0306	0.3869	0.6934	fcer1g	Down	CVZ_GF
ENSDARG00000007526	253.394	0.1914	0.4125	2.0696	0.5581	0.8123	ndufs2	Up	CVZ_GF
ENSDARG00000105667	4.565	-0.5148	0.8859	2.2038	0.5312	0.7957	NA	Down	CVZ_GF
ENSDARG00000040266	54.6969	0.0521	0.3331	8.7292	0.0331	0.1867	sox19b	Up	CVZ_GF
ENSDARG00000105636	4.3802	-0.0242	1.5252	19.8715	0.0002	0.0064	NA	Down	CVZ_GF
ENSDARG00000103520	1.0676	3.7645	2.4162	3.4528	0.3269	NA	si:dkey-148a17.5	Up	CVZ_GF
ENSDARG00000053124	5.7524	1.3891	1.271	1.516	0.6786	0.8737	si:dkey-148a17.6	Up	CVZ_GF
ENSDARG00000092091	3.8084	1.3649	1.6614	19.7208	0.0002	0.0067	cyp2x12	Up	CVZ_GF
ENSDARG00000102068	57.1194	0.0081	0.3815	0.3156	0.9571	0.9853	shcbp1	Up	CVZ_GF
ENSDARG00000105653	2.1114	0.6977	1.8545	2.2506	0.5221	NA	NA	Up	CVZ_GF
ENSDARG00000052082	357.398	0.0317	0.3192	4.9712	0.1739	0.4733	gabarapb	Up	CVZ_GF
ENSDARG00000005993	32.9397	-0.9632	0.566	9.2295	0.0264	0.1636	prc1b	Down	CVZ_GF
ENSDARG00000041150	189.906	-0.1142	0.4111	14.0029	0.0029	0.0416	slc17a6b	Down	CVZ_GF
ENSDARG00000044584	71.0518	0.4488	0.3105	3.1507	0.369	0.6788	tex261	Up	CVZ_GF
ENSDARG00000036066	28.242	-0.3457	0.4463	3.5817	0.3103	0.6263	si:dkey-78a14.4	Down	CVZ_GF
ENSDARG00000102488	10.021	-0.9123	0.798	4.8852	0.1804	0.4831	NA	Down	CVZ_GF
ENSDARG00000101472	72.4843	0.002	0.3284	0.3687	0.9466	0.9819	pop4	Up	CVZ_GF
ENSDARG00000104011	2851.13	0.0023	0.3508	2.9584	0.3981	0.7028	rps17	Up	CVZ_GF
ENSDARG00000105590	53.1828	0.8666	0.544	3.0484	0.3842	0.691		Up	CVZ_GF
ENSDARG00000068290	3.021	-0.0412	1.6589	11.6063	0.0089	0.0841	si:dkey-286h2.3	Down	CVZ_GF
ENSDARG00000075682	22.6314	0.303	0.4226	1.6848	0.6403	0.8544	orc6	Up	CVZ_GF
ENSDARG00000007989	109.313	-0.6434	0.4765	2.333	0.5062	0.7795	nedd8	Down	CVZ_GF
ENSDARG00000113384	2.6811	1.8077	1.6015	1.6901	0.6391	NA	NA	Up	CVZ_GF
ENSDARG00000036064	29.7715	-0.4262	0.5748	4.0143	0.2599	0.5791	cnep1r1	Down	CVZ_GF
ENSDARG00000037176	17.4485	0.8703	0.4707	7.9589	0.0469	0.2274	ggh	Up	CVZ_GF
ENSDARG00000010658	371.909	-0.4477	0.4572	1.5484	0.6712	0.8701	insig1	Down	CVZ_GF
ENSDARG00000078012	0.8962	-1.5461	1.9468	1.9589	0.581	NA	zgc:162060	Down	CVZ_GF
ENSDARG00000017504	4.1902	2.2301	0.886	8.5643	0.0357	0.1942	shtn2	Up	CVZ_GF
ENSDARG00000008224	271.049	-0.2106	0.3282	2.257	0.5208	0.7892	vps35	Down	CVZ_GF
ENSDARG00000092115	794.696	-0.3802	0.3722	1.5554	0.6695	0.8692	eif4a1a	Down	CVZ_GF
ENSDARG00000090444	28.3785	1.2445	0.5044	28.5919	0	0.0004	ponzr1	Up	CVZ_GF
ENSDARG00000102807	2.3561	-0.9382	1.3336	0.6077	0.8947	NA	si:dkey-151p11.2	Down	CVZ_GF
ENSDARG00000020473	18.4058	-0.0986	0.5644	0.0654	0.9956	0.9983	hddc3	Down	CVZ_GF
ENSDARG00000026599	66.8114	-0.6776	0.6575	11.7893	0.0081	0.0798	en2a	Down	CVZ_GF
ENSDARG00000044813	23.2276	-0.0988	0.4589	4.291	0.2317	0.5464	vps33b	Down	CVZ_GF
ENSDARG00000068030	65.798	0.5889	0.4267	7.7888	0.0506	0.2385	apold1b	Up	CVZ_GF
ENSDARG00000091514	23.998	-0.082	0.5726	0.3202	0.9562	0.9851		Down	CVZ_GF
ENSDARG00000076348	23.3147	0.3729	0.5876	1.1294	0.77	0.9158	mylk3	Up	CVZ_GF
ENSDARG00000089961	57.5155	1.4463	0.589	7.0969	0.0689	0.2859	NA	Up	CVZ_GF
ENSDARG00000105625	7.6115	-1.114	0.9791	2.2681	0.5187	0.788	NA	Down	CVZ_GF
ENSDARG00000068291	30.6497	-0.2708	0.3574	0.728	0.8666	0.9538	tmem208	Down	CVZ_GF
ENSDARG00000017901	626.803	0.0043	0.2949	0.5687	0.9036	0.9673	tln2a	Up	CVZ_GF
ENSDARG00000075831	342.199	0.1736	0.2615	10.3038	0.0162	0.1224	slc7a8a	Up	CVZ_GF
ENSDARG00000077414	2.8141	-0.3272	1.2514	1.2107	0.7504	NA	zgc:194312	Down	CVZ_GF
ENSDARG00000105413	2.3098	-0.3492	1.6047	0.7994	0.8496	NA		Down	CVZ_GF
ENSDARG00000099215	1.4042	-0.9463	1.4394	1.3768	0.711	NA	NA	Down	CVZ_GF
ENSDARG00000102435	17.9969	-0.2797	0.6926	1.732	0.6298	0.8493	plekhf1	Down	CVZ_GF
ENSDARG00000104342	113.38	0.1706	0.3272	3.7336	0.2917	0.6089	csnk1g1	Up	CVZ_GF
ENSDARG00000095757	0.8756	0.6336	3.1027	2.1121	0.5495	NA	NA	Up	CVZ_GF
ENSDARG00000010596	508.628	-0.287	0.3129	5.023	0.1701	0.4686	slc7a6os	Down	CVZ_GF
ENSDARG00000010601	71.7431	0.2901	0.369	6.1727	0.1035	0.3599	mtmr10	Up	CVZ_GF
ENSDARG00000102537	19.2133	0.8838	0.6715	4.1113	0.2497	0.5678	NA	Up	CVZ_GF
ENSDARG00000018814	71.2086	0.2436	0.4349	5.0302	0.1696	0.4679	esrp2	Up	CVZ_GF
ENSDARG00000030097	26.3835	0.6044	0.4533	7.9889	0.0462	0.2256	sdcbp	Up	CVZ_GF
ENSDARG00000073688	187.103	-0.0091	0.2324	3.0224	0.3882	0.6942		Down	CVZ_GF
ENSDARG00000104856	6.0371	0.4648	0.8101	0.5423	0.9095	0.9684	C18H19orf12	Up	CVZ_GF
ENSDARG00000095481	1.2264	-3.0327	1.662	2.8747	0.4114	NA	NA	Down	CVZ_GF
ENSDARG00000102929	7.4257	1.3524	0.8676	2.486	0.4778	0.7605	C18H19orf12	Up	CVZ_GF
ENSDARG00000105232	2.4608	0.6972	1.8165	16.8378	0.0008	NA	C18H19orf12	Up	CVZ_GF
ENSDARG00000105316	1.1874	0.4297	2.3092	0.7099	0.8709	NA	NA	Up	CVZ_GF
ENSDARG00000087424	6.789	-0.247	1.2763	0.5804	0.9009	0.9663		Down	CVZ_GF
ENSDARG00000036147	75.1863	-0.123	0.3205	5.1609	0.1604	0.4546	ano5b	Down	CVZ_GF
ENSDARG00000078093	1.6039	1.8541	1.5113	2.7236	0.4362	NA	zgc:172065	Up	CVZ_GF
ENSDARG00000001634	815.722	-0.5384	0.2264	20.4482	0.0001	0.0052	kirrel1a	Down	CVZ_GF
ENSDARG00000076146	12.6106	0.2112	0.8241	3.1634	0.3671	0.677	NA	Up	CVZ_GF
ENSDARG00000036045	92.3029	-0.464	0.3305	28.1577	0	0.0004	penkb	Down	CVZ_GF
ENSDARG00000053761	8.7224	1.2492	1.0261	4.5333	0.2093	0.5211	si:dkey-187j14.4	Up	CVZ_GF
ENSDARG00000055332	0.98	-1.3092	2.615	0.968	0.809	NA	si:dkey-28d5.11	Down	CVZ_GF
ENSDARG00000004874	9.765	0.3676	0.6919	0.8443	0.8388	0.9445	spata6l	Up	CVZ_GF
ENSDARG00000075634	1.0584	4.1285	2.5004	3.5033	0.3203	NA	si:ch211-225k7.4	Up	CVZ_GF
ENSDARG00000056741	114.052	-0.0945	0.2657	0.7428	0.8631	0.9528	senp3b	Down	CVZ_GF
ENSDARG00000055046	8.0519	2.2294	1.1865	4.3224	0.2287	0.5423	ponzr5	Up	CVZ_GF
ENSDARG00000035629	39.9786	0.6958	0.5058	19.205	0.0002	0.0079	parvab	Up	CVZ_GF
ENSDARG00000105629	21.7878	-1.3603	0.6336	5.6333	0.1309	0.4084	NA	Down	CVZ_GF
ENSDARG00000017794	95.2634	0.136	0.3817	2.9179	0.4045	0.7062	sdr16c5b	Up	CVZ_GF
ENSDARG00000080020	62.0951	-0.1606	0.3748	9.5685	0.0226	0.1504	il13ra1	Down	CVZ_GF
ENSDARG00000088589	3.1727	0.5761	1.695	6.1362	0.1052	0.3626	ponzr3	Up	CVZ_GF
ENSDARG00000054423	30.6697	0.2052	0.4241	7.588	0.0553	0.2521	slc7a6	Up	CVZ_GF
ENSDARG00000068557	9.9311	-0.3864	0.6661	3.2928	0.3486	0.6607	htr5ab	Down	CVZ_GF
ENSDARG00000005456	115.762	0.2437	0.2592	1.2184	0.7486	0.9055	katnb1	Up	CVZ_GF
ENSDARG00000087440	4.4565	-0.9264	1.0955	1.344	0.7187	0.8936	ponzr4	Down	CVZ_GF
ENSDARG00000032862	24.9821	0.2964	0.5406	3.2055	0.361	0.6727	ugt5g1	Up	CVZ_GF
ENSDARG00000059725	1795.4	-0.2146	0.2595	3.5015	0.3206	0.6347	hypk	Down	CVZ_GF
ENSDARG00000018241	729.689	0.3911	0.3212	3.1378	0.3709	0.6801	mfap1	Up	CVZ_GF
ENSDARG00000033418	843.926	0.3101	0.3864	0.7202	0.8684	0.9547	gpatch1	Up	CVZ_GF
ENSDARG00000090975	1.0917	-0.6528	1.9179	0.6096	0.8942	NA	NA	Down	CVZ_GF
ENSDARG00000097673	0.4072	1.0734	3.0504	0.7602	0.859	NA	NA	Up	CVZ_GF
[truncated: 76,599 more rows]

## Sheet: Table S6
Table S6. Pathway enrichment analysis of differentially expressed genes. List of significantly enriched pathways associated with microbe-colonized animals. For each pathway, the table provides the p-value, term size, query size, intersection size, precision, recall, term ID, term name, effective domain size, source, parent terms, evidence codes, intersecting gene IDs, and direction of differentia…
query	significant	p_value	term_size	query_size	intersection_size	precision	recall	term_id	source	term_name	effective_domain_size	source_order	parents	evidence_codes	intersection	Differential_expression
query_1	TRUE	5.79e-06	17	222	7	0.0315315	0.411765	GO:0051014	GO:BP	actin filament severing	14094	13267	GO:0030029	IBA,IBA IEA,IBA,IBA,IBA,IBA,IBA IEA	ENSDARG00000010728,ENSDARG00000011459,ENSDARG00000012972,ENSDARG00000014106,ENSDARG00000017036,ENSDARG00000040466,ENSDARG00000045262	Up
query_1	TRUE	0.000234482	43	222	8	0.036036	0.186047	GO:0030042	GO:BP	actin filament depolymerization	14094	6630	GO:0008154, GO:0051261	IBA,IBA IEA,IBA IEA,IBA IEA,IBA,IBA IEA,IBA IEA,IBA IEA	ENSDARG00000010728,ENSDARG00000011459,ENSDARG00000012972,ENSDARG00000014106,ENSDARG00000017036,ENSDARG00000040466,ENSDARG00000045262,ENSDARG00000100252	Up
query_1	TRUE	0.000597406	23	222	6	0.027027	0.26087	GO:0051016	GO:BP	barbed-end actin filament capping	14094	13268	GO:0051693	IBA,IBA IEA,IBA,IBA,IBA IEA,IBA IEA	ENSDARG00000010728,ENSDARG00000011459,ENSDARG00000017036,ENSDARG00000040466,ENSDARG00000045262,ENSDARG00000100252	Up
query_1	TRUE	0.00202309	105	222	10	0.045045	0.0952381	GO:1901136	GO:BP	carbohydrate derivative catabolic process	14094	20970	GO:0009056, GO:1901135	IEA,IBA IEA,IEA,IBA,IBA IEA,IBA IEA,IEA,IBA,IEA,IEA	ENSDARG00000009612,ENSDARG00000014179,ENSDARG00000036942,ENSDARG00000037307,ENSDARG00000039007,ENSDARG00000053684,ENSDARG00000056874,ENSDARG00000058327,ENSDARG00000099185,ENSDARG00000116259	Up
query_1	TRUE	0.00202309	830	222	31	0.13964	0.0373494	GO:0044281	GO:BP	small molecule metabolic process	14094	10850	GO:0008152	IEA,IBA IEA,ISS IBA,IEA,IBA,IBA IEA,IBA,IDA,IBA,IBA,IDA IBA,IEA,IBA,IBA IEA,IBA,IBA IEA,IBA IEA,IBA,IEA,IEA,IEA,IBA IEA,IBA IEA,IBA,IBA,IBA IEA,IBA,IBA IEA,IBA,IBA,IBA	ENSDARG00000001950,ENSDARG00000012076,ENSDARG00000012829,ENSDARG00000013056,ENSDARG00000013749,ENSDARG00000014179,ENSDARG00000015654,ENSDARG00000017882,ENSDARG00000020866,ENSDARG00000022631,ENSDARG00000024278,ENSDARG00000026236,ENSDARG00000031136,ENSDARG00000032469,ENSDARG00000037307,ENSDARG00000039007,ENSDARG00000053684,ENSDARG00000055240,ENSDARG00000055642,ENSDARG00000056591,ENSDARG00000063665,…	Up
query_1	TRUE	0.00291433	36	222	6	0.027027	0.166667	GO:0051693	GO:BP	actin filament capping	14094	13706	GO:0030835, GO:0030837	IBA,IBA IEA,IBA,IBA IEA,IBA IEA,IBA IEA	ENSDARG00000010728,ENSDARG00000011459,ENSDARG00000017036,ENSDARG00000040466,ENSDARG00000045262,ENSDARG00000100252	Up
query_1	TRUE	0.00291433	10	222	4	0.018018	0.4	GO:1901072	GO:BP	glucosamine-containing compound catabolic process	14094	20912	GO:0046348, GO:1901071	IEA,IBA,IEA,IEA	ENSDARG00000009612,ENSDARG00000037307,ENSDARG00000099185,ENSDARG00000116259	Up
query_1	TRUE	0.00291433	36	222	6	0.027027	0.166667	GO:0030834	GO:BP	regulation of actin filament depolymerization	14094	6882	GO:0008064, GO:0030042, GO:1901879	IBA,IBA IEA,IBA,IBA IEA,IBA IEA,IBA IEA	ENSDARG00000010728,ENSDARG00000011459,ENSDARG00000017036,ENSDARG00000040466,ENSDARG00000045262,ENSDARG00000100252	Up
query_1	TRUE	0.00291433	4	222	3	0.0135135	0.75	GO:0003272	GO:BP	endocardial cushion formation	14094	1694	GO:0003203, GO:0048646	IMP,IMP,IMP	ENSDARG00000042535,ENSDARG00000076126,ENSDARG00000079111	Up
query_1	TRUE	0.00291433	36	222	6	0.027027	0.166667	GO:0030835	GO:BP	negative regulation of actin filament depolymerization	14094	6883	GO:0030042, GO:0030834, GO:0051494, GO:1901880, GO:1902904	IBA,IBA IEA,IBA,IBA IEA,IBA IEA,IBA IEA	ENSDARG00000010728,ENSDARG00000011459,ENSDARG00000017036,ENSDARG00000040466,ENSDARG00000045262,ENSDARG00000100252	Up
query_1	TRUE	0.00298501	55	222	7	0.0315315	0.127273	GO:0051494	GO:BP	negative regulation of cytoskeleton organization	14094	13563	GO:0007010, GO:0010639, GO:0051493	IBA,IBA IEA,IBA,IBA IEA,IBA IEA,ISS IEA,IBA IEA	ENSDARG00000010728,ENSDARG00000011459,ENSDARG00000017036,ENSDARG00000040466,ENSDARG00000045262,ENSDARG00000045675,ENSDARG00000100252	Up
query_1	TRUE	0.00298501	75	222	8	0.036036	0.106667	GO:0051261	GO:BP	protein depolymerization	14094	13426	GO:0032984	IBA,IBA IEA,IBA IEA,IBA IEA,IBA,IBA IEA,IBA IEA,IBA IEA	ENSDARG00000010728,ENSDARG00000011459,ENSDARG00000012972,ENSDARG00000014106,ENSDARG00000017036,ENSDARG00000040466,ENSDARG00000045262,ENSDARG00000100252	Up
query_1	TRUE	0.00298501	12	222	4	0.018018	0.333333	GO:0046348	GO:BP	amino sugar catabolic process	14094	11917	GO:0006040, GO:1901136	IEA,IBA,IEA,IEA	ENSDARG00000009612,ENSDARG00000037307,ENSDARG00000099185,ENSDARG00000116259	Up
query_1	TRUE	0.00298501	12	222	4	0.018018	0.333333	GO:0055090	GO:BP	acylglycerol homeostasis	14094	14033	GO:0055088	IBA,IBA,IBA,IBA	ENSDARG00000012076,ENSDARG00000015662,ENSDARG00000020866,ENSDARG00000102004	Up
query_1	TRUE	0.00390747	5	222	3	0.0135135	0.6	GO:0006032	GO:BP	chitin catabolic process	14094	1901	GO:0006026, GO:0006030, GO:1901072	IEA,IEA,IEA	ENSDARG00000009612,ENSDARG00000099185,ENSDARG00000116259	Up
query_1	TRUE	0.0045339	42	222	6	0.027027	0.142857	GO:1901880	GO:BP	negative regulation of protein depolymerization	14094	21539	GO:0043242, GO:0051261, GO:1901879	IBA,IBA IEA,IBA,IBA IEA,IBA IEA,IBA IEA	ENSDARG00000010728,ENSDARG00000011459,ENSDARG00000017036,ENSDARG00000040466,ENSDARG00000045262,ENSDARG00000100252	Up
query_1	TRUE	0.00462263	43	222	6	0.027027	0.139535	GO:0030837	GO:BP	negative regulation of actin filament polymerization	14094	6885	GO:0030041, GO:0030833, GO:0032272, GO:0051494, GO:1902904	IBA,IBA IEA,IBA,IBA IEA,IBA IEA,IBA IEA	ENSDARG00000010728,ENSDARG00000011459,ENSDARG00000017036,ENSDARG00000040466,ENSDARG00000045262,ENSDARG00000100252	Up
query_1	TRUE	0.00462263	43	222	6	0.027027	0.139535	GO:0032272	GO:BP	negative regulation of protein polymerization	14094	7400	GO:0031333, GO:0032271, GO:0051258	IBA,IBA IEA,IBA,IBA IEA,IBA IEA,IBA IEA	ENSDARG00000010728,ENSDARG00000011459,ENSDARG00000017036,ENSDARG00000040466,ENSDARG00000045262,ENSDARG00000100252	Up
query_1	TRUE	0.00479485	195	222	12	0.0540541	0.0615385	GO:0006869	GO:BP	lipid transport	14094	2521	GO:0006810, GO:0010876	IBA IEA,IEA,IBA IEA,IBA IEA,IBA IEA,IEA,IBA,IBA,IBA,IBA IEA,IEA,IBA IEA	ENSDARG00000012076,ENSDARG00000015662,ENSDARG00000020866,ENSDARG00000032639,ENSDARG00000059227,ENSDARG00000060345,ENSDARG00000070038,ENSDARG00000070486,ENSDARG00000075931,ENSDARG00000093078,ENSDARG00000095863,ENSDARG00000102004	Up
query_1	TRUE	0.00479485	44	222	6	0.027027	0.136364	GO:0015908	GO:BP	fatty acid transport	14094	4980	GO:0006869, GO:0015718	IEA,IBA,IBA IEA,IBA,IBA,IBA	ENSDARG00000015662,ENSDARG00000032639,ENSDARG00000059227,ENSDARG00000070038,ENSDARG00000070486,ENSDARG00000075931	Up
query_1	TRUE	0.00503738	6	222	3	0.0135135	0.5	GO:0006030	GO:BP	chitin metabolic process	14094	1899	GO:0006022, GO:1901071	IEA,IEA,IEA	ENSDARG00000009612,ENSDARG00000099185,ENSDARG00000116259	Up
query_1	TRUE	0.00503738	6	222	3	0.0135135	0.5	GO:0003203	GO:BP	endocardial cushion morphogenesis	14094	1631	GO:0003007, GO:0003197, GO:0072132	IMP,IMP,IMP	ENSDARG00000042535,ENSDARG00000076126,ENSDARG00000079111	Up
query_1	TRUE	0.00503738	140	222	10	0.045045	0.0714286	GO:0006066	GO:BP	alcohol metabolic process	14094	1929	GO:0044281	IBA IEA,ISS IBA,IEA,IDA,IBA,IDA,IBA,IBA IEA,IBA,IBA	ENSDARG00000012076,ENSDARG00000012829,ENSDARG00000013056,ENSDARG00000017882,ENSDARG00000020866,ENSDARG00000024278,ENSDARG00000031136,ENSDARG00000073764,ENSDARG00000073909,ENSDARG00000102004	Up
query_1	TRUE	0.00512131	46	222	6	0.027027	0.130435	GO:0031333	GO:BP	negative regulation of protein-containing complex assembly	14094	7085	GO:0043254, GO:0051129, GO:0065003	IBA,IBA IEA,IBA,IBA IEA,IBA IEA,IBA IEA	ENSDARG00000010728,ENSDARG00000011459,ENSDARG00000017036,ENSDARG00000040466,ENSDARG00000045262,ENSDARG00000100252	Up
query_1	TRUE	0.00528103	410	222	18	0.0810811	0.0439024	GO:0030036	GO:BP	actin cytoskeleton organization	14094	6627	GO:0007010, GO:0030029	IMP IGI,IEA,IBA,IBA IEA,IBA IEA,IBA IEA,IBA,IBA,IBA IEA,IBA,IBA IEA,IBA IEA,IBA IEA,IBA IEA,IBA IEA,IMP IGI,IBA IEA,IMP	ENSDARG00000006757,ENSDARG00000009689,ENSDARG00000010728,ENSDARG00000011459,ENSDARG00000012972,ENSDARG00000014106,ENSDARG00000017036,ENSDARG00000030157,ENSDARG00000035629,ENSDARG00000036863,ENSDARG00000039272,ENSDARG00000040466,ENSDARG00000045262,ENSDARG00000074275,ENSDARG00000090369,ENSDARG00000091253,ENSDARG00000100252,ENSDARG00000101380	Up
query_1	TRUE	0.00528103	204	222	12	0.0540541	0.0588235	GO:0010876	GO:BP	lipid localization	14094	4445	GO:0033036	IBA IEA,IEA,IBA IEA,IBA IEA,IBA IEA,IEA,IBA,IBA,IBA,IBA IEA,IEA,IBA IEA	ENSDARG00000012076,ENSDARG00000015662,ENSDARG00000020866,ENSDARG00000032639,ENSDARG00000059227,ENSDARG00000060345,ENSDARG00000070038,ENSDARG00000070486,ENSDARG00000075931,ENSDARG00000093078,ENSDARG00000095863,ENSDARG00000102004	Up
query_1	TRUE	0.00528103	47	222	6	0.027027	0.12766	GO:0043242	GO:BP	negative regulation of protein-containing complex disassembly	14094	10484	GO:0032984, GO:0043244, GO:0051129	IBA,IBA IEA,IBA,IBA IEA,IBA IEA,IBA IEA	ENSDARG00000010728,ENSDARG00000011459,ENSDARG00000017036,ENSDARG00000040466,ENSDARG00000045262,ENSDARG00000100252	Up
query_1	TRUE	0.00528103	16	222	4	0.018018	0.25	GO:0006026	GO:BP	aminoglycan catabolic process	14094	1896	GO:0006022, GO:0009057, GO:1901136	IEA,IEA,IEA,IEA	ENSDARG00000009612,ENSDARG00000056874,ENSDARG00000099185,ENSDARG00000116259	Up
query_1	TRUE	0.00540901	48	222	6	0.027027	0.125	GO:0006022	GO:BP	aminoglycan metabolic process	14094	1893	GO:0043170, GO:1901135	IEA,IGI,IBA,IEA,IEA,IEA	ENSDARG00000009612,ENSDARG00000040535,ENSDARG00000052376,ENSDARG00000056874,ENSDARG00000099185,ENSDARG00000116259	Up
query_1	TRUE	0.00588076	49	222	6	0.027027	0.122449	GO:0055088	GO:BP	lipid homeostasis	14094	14031	GO:0048878	IBA,IBA,IBA,IEA,IBA,IBA	ENSDARG00000012076,ENSDARG00000015662,ENSDARG00000020866,ENSDARG00000076464,ENSDARG00000098720,ENSDARG00000102004	Up
query_1	TRUE	0.00625101	121	222	9	0.0405405	0.0743802	GO:0032984	GO:BP	protein-containing complex disassembly	14094	7907	GO:0022411, GO:0043933	IBA,IBA IEA,IBA,IBA IEA,IBA IEA,IBA,IBA IEA,IBA IEA,IBA IEA	ENSDARG00000010728,ENSDARG00000011459,ENSDARG00000011983,ENSDARG00000012972,ENSDARG00000014106,ENSDARG00000017036,ENSDARG00000040466,ENSDARG00000045262,ENSDARG00000100252	Up
query_1	TRUE	0.00670721	425	222	18	0.0810811	0.0423529	GO:0030029	GO:BP	actin filament-based process	14094	6620	GO:0009987	IMP IGI,IEA,IBA,IBA IEA,IBA IEA,IBA IEA,IBA,IBA,IBA IEA,IBA,IBA IEA,IBA IEA,IBA IEA,IBA IEA,IBA IEA,IMP IGI,IBA IEA,IMP	ENSDARG00000006757,ENSDARG00000009689,ENSDARG00000010728,ENSDARG00000011459,ENSDARG00000012972,ENSDARG00000014106,ENSDARG00000017036,ENSDARG00000030157,ENSDARG00000035629,ENSDARG00000036863,ENSDARG00000039272,ENSDARG00000040466,ENSDARG00000045262,ENSDARG00000074275,ENSDARG00000090369,ENSDARG00000091253,ENSDARG00000100252,ENSDARG00000101380	Up
query_1	TRUE	0.00670721	51	222	6	0.027027	0.117647	GO:1902904	GO:BP	negative regulation of supramolecular fiber organization	14094	22296	GO:0051129, GO:0097435, GO:1902903	IBA,IBA IEA,IBA,IBA IEA,IBA IEA,IBA IEA	ENSDARG00000010728,ENSDARG00000011459,ENSDARG00000017036,ENSDARG00000040466,ENSDARG00000045262,ENSDARG00000100252	Up
query_1	TRUE	0.00726336	52	222	6	0.027027	0.115385	GO:1901879	GO:BP	regulation of protein depolymerization	14094	21538	GO:0043244, GO:0051261	IBA,IBA IEA,IBA,IBA IEA,IBA IEA,IBA IEA	ENSDARG00000010728,ENSDARG00000011459,ENSDARG00000017036,ENSDARG00000040466,ENSDARG00000045262,ENSDARG00000100252	Up
query_1	TRUE	0.00853958	101	222	8	0.036036	0.0792079	GO:0008154	GO:BP	actin polymerization or depolymerization	14094	3113	GO:0007015	IBA,IBA IEA,IBA IEA,IBA IEA,IBA,IBA IEA,IBA IEA,IBA IEA	ENSDARG00000010728,ENSDARG00000011459,ENSDARG00000012972,ENSDARG00000014106,ENSDARG00000017036,ENSDARG00000040466,ENSDARG00000045262,ENSDARG00000100252	Up
query_1	TRUE	0.00967644	78	222	7	0.0315315	0.0897436	GO:0010639	GO:BP	negative regulation of organelle organization	14094	4268	GO:0006996, GO:0033043, GO:0051129	IBA,IBA IEA,IBA,IBA IEA,IBA IEA,ISS IEA,IBA IEA	ENSDARG00000010728,ENSDARG00000011459,ENSDARG00000017036,ENSDARG00000040466,ENSDARG00000045262,ENSDARG00000045675,ENSDARG00000100252	Up
query_1	TRUE	0.00967644	258	222	13	0.0585586	0.0503876	GO:0007015	GO:BP	actin filament organization	14094	2611	GO:0030036, GO:0097435	IBA,IBA IEA,IBA IEA,IBA IEA,IBA,IBA,IBA IEA,IBA IEA,IBA IEA,IBA,IBA IEA,IMP IGI,IBA IEA	ENSDARG00000010728,ENSDARG00000011459,ENSDARG00000012972,ENSDARG00000014106,ENSDARG00000017036,ENSDARG00000036863,ENSDARG00000039272,ENSDARG00000040466,ENSDARG00000045262,ENSDARG00000074275,ENSDARG00000090369,ENSDARG00000091253,ENSDARG00000100252	Up
query_1	TRUE	0.0097486	20	222	4	0.018018	0.2	GO:1901071	GO:BP	glucosamine-containing compound metabolic process	14094	20911	GO:0006040	IEA,IBA IEA,IEA,IEA	ENSDARG00000009612,ENSDARG00000037307,ENSDARG00000099185,ENSDARG00000116259	Up
query_1	TRUE	0.0106618	262	222	13	0.0585586	0.0496183	GO:0005975	GO:BP	carbohydrate metabolic process	14094	1848	GO:0044238	IEA,IBA IEA,IEA,IEA,IEA,IBA IEA,IBA IEA,IBA,IBA IEA,IEA,IEA,IEA,IEA	ENSDARG00000009612,ENSDARG00000014179,ENSDARG00000019207,ENSDARG00000036942,ENSDARG00000037307,ENSDARG00000039007,ENSDARG00000053684,ENSDARG00000058327,ENSDARG00000059391,ENSDARG00000060671,ENSDARG00000099116,ENSDARG00000099185,ENSDARG00000116259	Up
query_1	TRUE	0.0111867	136	222	9	0.0405405	0.0661765	GO:0022411	GO:BP	cellular component disassembly	14094	6570	GO:0016043	IBA,IBA IEA,IBA,IBA IEA,IBA IEA,IBA,IBA IEA,IBA IEA,IBA IEA	ENSDARG00000010728,ENSDARG00000011459,ENSDARG00000011983,ENSDARG00000012972,ENSDARG00000014106,ENSDARG00000017036,ENSDARG00000040466,ENSDARG00000045262,ENSDARG00000100252	Up
query_1	TRUE	0.0111867	9	222	3	0.0135135	0.333333	GO:0003197	GO:BP	endocardial cushion development	14094	1625	GO:0007507, GO:0060485	IMP,IMP,IMP	ENSDARG00000042535,ENSDARG00000076126,ENSDARG00000079111	Up
query_1	TRUE	0.0111867	21	222	4	0.018018	0.190476	GO:0006123	GO:BP	mitochondrial electron transport, cytochrome c to oxygen	14094	1976	GO:0019646, GO:0042775	IBA,IEA,IEA,IEA	ENSDARG00000054588,ENSDARG00000069464,ENSDARG00000097209,ENSDARG00000110700	Up
query_1	TRUE	0.0142386	463	222	18	0.0810811	0.0388769	GO:0007155	GO:BP	cell adhesion	14094	2706	GO:0009987	IBA,IMP IBA,IBA,IEA,IMP,IBA IEA,IEA,IBA IEA,IMP,IBA IEA,ISS,IBA,IEA,IBA,IBA,IBA,IBA IEA,IMP	ENSDARG00000009544,ENSDARG00000014047,ENSDARG00000015955,ENSDARG00000017320,ENSDARG00000019442,ENSDARG00000020242,ENSDARG00000032639,ENSDARG00000035629,ENSDARG00000060415,ENSDARG00000068586,ENSDARG00000070480,ENSDARG00000074275,ENSDARG00000076321,ENSDARG00000088680,ENSDARG00000094012,ENSDARG00000100844,ENSDARG00000102441,ENSDARG00000104795	Up
query_1	TRUE	0.0162235	63	222	6	0.027027	0.0952381	GO:0043244	GO:BP	regulation of protein-containing complex disassembly	14094	10486	GO:0032984, GO:0051128	IBA,IBA IEA,IBA,IBA IEA,IBA IEA,IBA IEA	ENSDARG00000010728,ENSDARG00000011459,ENSDARG00000017036,ENSDARG00000040466,ENSDARG00000045262,ENSDARG00000100252	Up
query_1	TRUE	0.0171983	432	222	17	0.0765766	0.0393519	GO:0097435	GO:BP	supramolecular fiber organization	14094	18414	GO:0016043	IMP IGI,IBA,IBA IEA,IBA IEA,IBA IEA,IBA,IBA,IBA,IBA,IBA IEA,IBA IEA,IBA IEA,IBA,IBA IEA,IMP IGI,IBA IEA,IMP	ENSDARG00000006757,ENSDARG00000010728,ENSDARG00000011459,ENSDARG00000012972,ENSDARG00000014106,ENSDARG00000017036,ENSDARG00000030157,ENSDARG00000036863,ENSDARG00000038683,ENSDARG00000039272,ENSDARG00000040466,ENSDARG00000045262,ENSDARG00000074275,ENSDARG00000090369,ENSDARG00000091253,ENSDARG00000100252,ENSDARG00000101380	Up
query_1	TRUE	0.0191833	11	222	3	0.0135135	0.272727	GO:0033700	GO:BP	phospholipid efflux	14094	8295	GO:0015914	IBA,IBA,IBA	ENSDARG00000012076,ENSDARG00000020866,ENSDARG00000102004	Up
query_1	TRUE	0.0191833	11	222	3	0.0135135	0.272727	GO:0072132	GO:BP	mesenchyme morphogenesis	14094	16929	GO:0009887, GO:0048729, GO:0060485	IMP,IMP,IMP	ENSDARG00000042535,ENSDARG00000076126,ENSDARG00000079111	Up
query_1	TRUE	0.0221139	26	222	4	0.018018	0.153846	GO:0042157	GO:BP	lipoprotein metabolic process	14094	9903	GO:0019538	IEA,IEA,IEA,IEA	ENSDARG00000012076,ENSDARG00000020866,ENSDARG00000095863,ENSDARG00000102004	Up
query_1	TRUE	0.0232862	3	222	2	0.00900901	0.666667	GO:0030043	GO:BP	actin filament fragmentation	14094	6631	GO:0030042	IBA,IBA	ENSDARG00000012972,ENSDARG00000014106	Up
query_1	TRUE	0.023293	69	222	6	0.027027	0.0869565	GO:0015718	GO:BP	monocarboxylic acid transport	14094	4814	GO:0046942	IEA,IBA,IBA IEA,IBA,IBA,IBA	ENSDARG00000015662,ENSDARG00000032639,ENSDARG00000059227,ENSDARG00000070038,ENSDARG00000070486,ENSDARG00000075931	Up
query_1	TRUE	0.023849	155	222	9	0.0405405	0.0580645	GO:0007517	GO:BP	muscle organ development	14094	2985	GO:0048513, GO:0061061	IMP IGI,IMP,IMP IBA IEA,IMP,IMP,IEA,IMP IGI,IMP,IMP	ENSDARG00000006757,ENSDARG00000020242,ENSDARG00000029830,ENSDARG00000054942,ENSDARG00000055185,ENSDARG00000056653,ENSDARG00000060415,ENSDARG00000091253,ENSDARG00000101380	Up
query_1	TRUE	0.0269502	714	222	23	0.103604	0.0322129	GO:0007010	GO:BP	cytoskeleton organization	14094	2609	GO:0006996	IMP IGI,IEA,IBA,IBA IEA,IBA,IBA IEA,IBA IEA,IBA IEA,IMP,IBA,IBA,IBA IEA,IBA,IBA IEA,IBA IEA,IBA IEA,ISS IEA,IBA IEA,IBA,IBA IEA,IMP IGI,IBA IEA,IMP	ENSDARG00000006757,ENSDARG00000009689,ENSDARG00000010728,ENSDARG00000011459,ENSDARG00000011983,ENSDARG00000012972,ENSDARG00000014106,ENSDARG00000017036,ENSDARG00000020242,ENSDARG00000030157,ENSDARG00000031164,ENSDARG00000035629,ENSDARG00000036863,ENSDARG00000039272,ENSDARG00000040466,ENSDARG00000045262,ENSDARG00000045675,ENSDARG00000074275,ENSDARG00000074289,ENSDARG00000090369,ENSDARG00000091253,…	Up
query_1	TRUE	0.0306637	29	222	4	0.018018	0.137931	GO:0006040	GO:BP	amino sugar metabolic process	14094	1903	GO:1901135	IEA,IBA IEA,IEA,IEA	ENSDARG00000009612,ENSDARG00000037307,ENSDARG00000099185,ENSDARG00000116259	Up
query_1	TRUE	0.043148	15	222	3	0.0135135	0.2	GO:0036302	GO:BP	atrioventricular canal development	14094	9466	GO:0007507, GO:0048856	IMP,IMP,IMP	ENSDARG00000042535,ENSDARG00000076126,ENSDARG00000079111	Up
query_1	TRUE	0.043148	107	222	7	0.0315315	0.0654206	GO:0051129	GO:BP	negative regulation of cellular component organization	14094	13333	GO:0016043, GO:0048523, GO:0051128	IBA,IBA IEA,IBA,IBA IEA,IBA IEA,ISS IEA,IBA IEA	ENSDARG00000010728,ENSDARG00000011459,ENSDARG00000017036,ENSDARG00000040466,ENSDARG00000045262,ENSDARG00000045675,ENSDARG00000100252	Up
query_1	TRUE	0.0439086	139	222	8	0.036036	0.057554	GO:1902903	GO:BP	regulation of supramolecular fiber organization	14094	22295	GO:0051128, GO:0097435	IGI,IBA,IBA IEA,IBA,IBA IEA,IBA IEA,IBA,IBA IEA	ENSDARG00000006757,ENSDARG00000010728,ENSDARG00000011459,ENSDARG00000017036,ENSDARG00000040466,ENSDARG00000045262,ENSDARG00000074275,ENSDARG00000100252	Up
query_1	TRUE	0.0439086	108	222	7	0.0315315	0.0648148	GO:0110053	GO:BP	regulation of actin filament organization	14094	19117	GO:0007015, GO:0032956, GO:1902903	IBA,IBA IEA,IBA,IBA IEA,IBA IEA,IBA,IBA IEA	ENSDARG00000010728,ENSDARG00000011459,ENSDARG00000017036,ENSDARG00000040466,ENSDARG00000045262,ENSDARG00000074275,ENSDARG00000100252	Up
query_1	TRUE	0.0448276	55	222	5	0.0225225	0.0909091	GO:0120192	GO:BP	tight junction assembly	14094	19290	GO:0007043, GO:0120193	IBA,IBA,IBA,IBA,IBA	ENSDARG00000009544,ENSDARG00000014047,ENSDARG00000015955,ENSDARG00000024964,ENSDARG00000100844	Up
query_1	TRUE	0.0448276	55	222	5	0.0225225	0.0909091	GO:0120193	GO:BP	tight junction organization	14094	19291	GO:0045216	IBA,IBA,IBA,IBA,IBA	ENSDARG00000009544,ENSDARG00000014047,ENSDARG00000015955,ENSDARG00000024964,ENSDARG00000100844	Up
query_1	TRUE	0.045605	174	222	9	0.0405405	0.0517241	GO:0055001	GO:BP	muscle cell development	14094	13983	GO:0042692, GO:0048468	IMP IGI,IMP,IBA,IBA,IMP,IMP,IMP IGI,IMP,IMP	ENSDARG00000006757,ENSDARG00000007891,ENSDARG00000029830,ENSDARG00000030157,ENSDARG00000054942,ENSDARG00000055185,ENSDARG00000091253,ENSDARG00000100252,ENSDARG00000101380	Up
query_1	TRUE	0.0465652	82	222	6	0.027027	0.0731707	GO:0030833	GO:BP	regulation of actin filament polymerization	14094	6881	GO:0008064, GO:0030041, GO:0032271	IBA,IBA IEA,IBA,IBA IEA,IBA IEA,IBA IEA	ENSDARG00000010728,ENSDARG00000011459,ENSDARG00000017036,ENSDARG00000040466,ENSDARG00000045262,ENSDARG00000100252	Up
query_1	TRUE	0.0465652	16	222	3	0.0135135	0.1875	GO:0015909	GO:BP	long-chain fatty acid transport	14094	4981	GO:0015908	IEA,IBA,IBA	ENSDARG00000015662,ENSDARG00000032639,ENSDARG00000075931	Up
query_1	TRUE	0.0470259	34	222	4	0.018018	0.117647	GO:0046031	GO:BP	ADP metabolic process	14094	11646	GO:0009150, GO:0009179	IEA,IBA IEA,IBA IEA,IBA IEA	ENSDARG00000001950,ENSDARG00000014179,ENSDARG00000039007,ENSDARG00000053684	Up
query_1	TRUE	0.0470259	83	222	6	0.027027	0.0722892	GO:0008064	GO:BP	regulation of actin polymerization or depolymerization	14094	3099	GO:0008154, GO:0030832, GO:0110053	IBA,IBA IEA,IBA,IBA IEA,IBA IEA,IBA IEA	ENSDARG00000010728,ENSDARG00000011459,ENSDARG00000017036,ENSDARG00000040466,ENSDARG00000045262,ENSDARG00000100252	Up
query_1	TRUE	0.0470259	83	222	6	0.027027	0.0722892	GO:0030832	GO:BP	regulation of actin filament length	14094	6880	GO:0032535, GO:0032956	IBA,IBA IEA,IBA,IBA IEA,IBA IEA,IBA IEA	ENSDARG00000010728,ENSDARG00000011459,ENSDARG00000017036,ENSDARG00000040466,ENSDARG00000045262,ENSDARG00000100252	Up
query_1	TRUE	0.0504548	1049	222	29	0.130631	0.0276454	GO:0009056	GO:BP	catabolic process	14094	3218	GO:0008152	IBA,IEA,IBA,ISS IBA IEA,IBA IEA,IEA,IBA,IBA,IBA,IEA,IBA,IBA IEA,IBA IEA,IBA,IBA,IBA,IEA,IEA,IBA IEA,IBA,IBA,IBA IEA,IEA,IBA IEA,IEA,IBA,IBA,IEA,IEA	ENSDARG00000003797,ENSDARG00000009612,ENSDARG00000011983,ENSDARG00000012829,ENSDARG00000014179,ENSDARG00000015662,ENSDARG00000024278,ENSDARG00000031136,ENSDARG00000032639,ENSDARG00000036942,ENSDARG00000037307,ENSDARG00000039007,ENSDARG00000053684,ENSDARG00000054597,ENSDARG00000054641,ENSDARG00000055240,ENSDARG00000055642,ENSDARG00000056874,ENSDARG00000058327,ENSDARG00000061222,ENSDARG00000074698,…	Up
query_1	TRUE	0.052462	148	222	8	0.036036	0.0540541	GO:0032956	GO:BP	regulation of actin cytoskeleton organization	14094	7883	GO:0030036, GO:0032970, GO:0051493	IGI,IBA,IBA IEA,IBA,IBA IEA,IBA IEA,IBA,IBA IEA	ENSDARG00000006757,ENSDARG00000010728,ENSDARG00000011459,ENSDARG00000017036,ENSDARG00000040466,ENSDARG00000045262,ENSDARG00000074275,ENSDARG00000100252	Up
query_1	TRUE	0.052462	5	222	2	0.00900901	0.4	GO:0007584	GO:BP	response to nutrient	14094	3032	GO:0031667, GO:0042221	IDA,IMP	ENSDARG00000032639,ENSDARG00000104795	Up
query_1	TRUE	0.052462	5	222	2	0.00900901	0.4	GO:0140354	GO:BP	lipid import into cell	14094	19495	GO:0006869	IBA,IBA	ENSDARG00000032639,ENSDARG00000075931	Up
query_1	TRUE	0.052462	5	222	2	0.00900901	0.4	GO:0033273	GO:BP	response to vitamin	14094	8049	GO:0007584	IDA,IMP	ENSDARG00000032639,ENSDARG00000104795	Up
query_1	TRUE	0.052462	5	222	2	0.00900901	0.4	GO:0044539	GO:BP	long-chain fatty acid import into cell	14094	10928	GO:0015909, GO:0098657, GO:0140354	IBA,IBA	ENSDARG00000032639,ENSDARG00000075931	Up
query_1	TRUE	0.0537804	149	222	8	0.036036	0.0536913	GO:0032970	GO:BP	regulation of actin filament-based process	14094	7896	GO:0030029, GO:0050794	IGI,IBA,IBA IEA,IBA,IBA IEA,IBA IEA,IBA,IBA IEA	ENSDARG00000006757,ENSDARG00000010728,ENSDARG00000011459,ENSDARG00000017036,ENSDARG00000040466,ENSDARG00000045262,ENSDARG00000074275,ENSDARG00000100252	Up
query_1	TRUE	0.0544351	37	222	4	0.018018	0.108108	GO:0009179	GO:BP	purine ribonucleoside diphosphate metabolic process	14094	3331	GO:0009135, GO:0009185	IEA,IBA IEA,IBA IEA,IBA IEA	ENSDARG00000001950,ENSDARG00000014179,ENSDARG00000039007,ENSDARG00000053684	Up
query_1	TRUE	0.0544351	37	222	4	0.018018	0.108108	GO:0009135	GO:BP	purine nucleoside diphosphate metabolic process	14094	3288	GO:0009132	IEA,IBA IEA,IBA IEA,IBA IEA	ENSDARG00000001950,ENSDARG00000014179,ENSDARG00000039007,ENSDARG00000053684	Up
query_1	TRUE	0.0544351	18	222	3	0.0135135	0.166667	GO:0033344	GO:BP	cholesterol efflux	14094	8094	GO:0030301	IBA,IBA,IBA	ENSDARG00000012076,ENSDARG00000020866,ENSDARG00000102004	Up
query_1	TRUE	0.0544351	61	222	5	0.0225225	0.0819672	GO:0014904	GO:BP	myotube cell development	14094	4757	GO:0014902, GO:0055002	IMP IGI,IBA,IMP,IMP,IMP	ENSDARG00000006757,ENSDARG00000029830,ENSDARG00000054942,ENSDARG00000055185,ENSDARG00000091253	Up
query_1	TRUE	0.0544351	61	222	5	0.0225225	0.0819672	GO:0048741	GO:BP	skeletal muscle fiber development	14094	12829	GO:0007519, GO:0014904	IMP IGI,IBA,IMP,IMP,IMP	ENSDARG00000006757,ENSDARG00000029830,ENSDARG00000054942,ENSDARG00000055185,ENSDARG00000091253	Up
query_1	TRUE	0.058619	90	222	6	0.027027	0.0666667	GO:0045216	GO:BP	cell-cell junction organization	14094	11173	GO:0034330	IBA,IMP IBA,IBA,IBA,IBA,IMP	ENSDARG00000009544,ENSDARG00000014047,ENSDARG00000015955,ENSDARG00000024964,ENSDARG00000100844,ENSDARG00000102441	Up
query_1	TRUE	0.058619	382	222	14	0.0630631	0.0366492	GO:0006082	GO:BP	organic acid metabolic process	14094	1943	GO:0044281	IBA,IBA IEA,IBA,IEA,IBA,IBA IEA,IBA IEA,IEA,IBA IEA,IBA,IBA IEA,IBA,IBA,IBA	ENSDARG00000012829,ENSDARG00000014179,ENSDARG00000022631,ENSDARG00000026236,ENSDARG00000037307,ENSDARG00000039007,ENSDARG00000053684,ENSDARG00000055642,ENSDARG00000070844,ENSDARG00000074698,ENSDARG00000075931,ENSDARG00000076056,ENSDARG00000098720,ENSDARG00000101074	Up
query_1	TRUE	0.0594886	302	222	12	0.0540541	0.0397351	GO:0061061	GO:BP	muscle structure development	14094	14961	GO:0048856	IMP IGI,IMP,IMP,IMP IBA IEA,IBA,IMP,IMP,IEA,IMP IGI,IMP IGI,IMP,IMP	ENSDARG00000006757,ENSDARG00000007891,ENSDARG00000020242,ENSDARG00000029830,ENSDARG00000030157,ENSDARG00000054942,ENSDARG00000055185,ENSDARG00000056653,ENSDARG00000060415,ENSDARG00000091253,ENSDARG00000100252,ENSDARG00000101380	Up
query_1	TRUE	0.0634425	92	222	6	0.027027	0.0652174	GO:0030041	GO:BP	actin filament polymerization	14094	6629	GO:0008154, GO:0051258	IBA,IBA IEA,IBA,IBA IEA,IBA IEA,IBA IEA	ENSDARG00000010728,ENSDARG00000011459,ENSDARG00000017036,ENSDARG00000040466,ENSDARG00000045262,ENSDARG00000100252	Up
query_1	TRUE	0.0666178	6	222	2	0.00900901	0.333333	GO:1902743	GO:BP	regulation of lamellipodium organization	14094	22164	GO:0097581, GO:0120035	IBA,IBA	ENSDARG00000040466,ENSDARG00000100252	Up
query_1	TRUE	0.0666178	40	222	4	0.018018	0.1	GO:0009185	GO:BP	ribonucleoside diphosphate metabolic process	14094	3337	GO:0009132	IEA,IBA IEA,IBA IEA,IBA IEA	ENSDARG00000001950,ENSDARG00000014179,ENSDARG00000039007,ENSDARG00000053684	Up
query_1	TRUE	0.0672691	94	222	6	0.027027	0.0638298	GO:0032271	GO:BP	regulation of protein polymerization	14094	7399	GO:0043254, GO:0051258	IBA,IBA IEA,IBA,IBA IEA,IBA IEA,IBA IEA	ENSDARG00000010728,ENSDARG00000011459,ENSDARG00000017036,ENSDARG00000040466,ENSDARG00000045262,ENSDARG00000100252	Up
query_1	TRUE	0.0672691	125	222	7	0.0315315	0.056	GO:0044282	GO:BP	small molecule catabolic process	14094	10851	GO:0009056, GO:0044281	IBA,IBA,IBA,IEA,IBA,IBA IEA,IBA	ENSDARG00000014179,ENSDARG00000024278,ENSDARG00000037307,ENSDARG00000055642,ENSDARG00000074698,ENSDARG00000080010,ENSDARG00000101074	Up
query_1	TRUE	0.0743745	21	222	3	0.0135135	0.142857	GO:0042632	GO:BP	cholesterol homeostasis	14094	10172	GO:0055092	IBA,IEA,IBA	ENSDARG00000015662,ENSDARG00000076464,ENSDARG00000098720	Up
query_1	TRUE	0.0743745	21	222	3	0.0135135	0.142857	GO:0055092	GO:BP	sterol homeostasis	14094	14035	GO:0055088	IBA,IEA,IBA	ENSDARG00000015662,ENSDARG00000076464,ENSDARG00000098720	Up
query_1	TRUE	0.0770514	164	222	8	0.036036	0.0487805	GO:0046942	GO:BP	carboxylic acid transport	14094	12271	GO:0015711, GO:0015849	IBA IEA,IEA,IBA,IBA IEA,IBA,IBA,IBA,IBA	ENSDARG00000013749,ENSDARG00000015662,ENSDARG00000032639,ENSDARG00000059227,ENSDARG00000070038,ENSDARG00000070486,ENSDARG00000075931,ENSDARG00000099911	Up
query_1	TRUE	0.0770514	357	222	13	0.0585586	0.0364146	GO:0019752	GO:BP	carboxylic acid metabolic process	14094	6004	GO:0043436	IBA,IBA IEA,IEA,IBA,IBA IEA,IBA IEA,IEA,IBA IEA,IBA,IBA IEA,IBA,IBA,IBA	ENSDARG00000012829,ENSDARG00000014179,ENSDARG00000026236,ENSDARG00000037307,ENSDARG00000039007,ENSDARG00000053684,ENSDARG00000055642,ENSDARG00000070844,ENSDARG00000074698,ENSDARG00000075931,ENSDARG00000076056,ENSDARG00000098720,ENSDARG00000101074	Up
query_1	TRUE	0.0770514	164	222	8	0.036036	0.0487805	GO:0015849	GO:BP	organic acid transport	14094	4934	GO:0006810	IBA IEA,IEA,IBA,IBA IEA,IBA,IBA,IBA,IBA	ENSDARG00000013749,ENSDARG00000015662,ENSDARG00000032639,ENSDARG00000059227,ENSDARG00000070038,ENSDARG00000070486,ENSDARG00000075931,ENSDARG00000099911	Up
query_1	TRUE	0.0770514	130	222	7	0.0315315	0.0538462	GO:0007601	GO:BP	visual perception	14094	3046	GO:0050953	IBA,IEA,IEA,IBA,IBA IEA,IEA,IEA	ENSDARG00000003934,ENSDARG00000011886,ENSDARG00000012125,ENSDARG00000041301,ENSDARG00000044199,ENSDARG00000044861,ENSDARG00000055534	Up
query_1	TRUE	0.0773821	7	222	2	0.00900901	0.285714	GO:0043457	GO:BP	regulation of cellular respiration	14094	10611	GO:0043467, GO:0045333	IBA,IBA	ENSDARG00000069464,ENSDARG00000110700	Up
query_1	TRUE	0.0773821	359	222	13	0.0585586	0.0362117	GO:0043436	GO:BP	oxoacid metabolic process	14094	10596	GO:0006082	IBA,IBA IEA,IEA,IBA,IBA IEA,IBA IEA,IEA,IBA IEA,IBA,IBA IEA,IBA,IBA,IBA	ENSDARG00000012829,ENSDARG00000014179,ENSDARG00000026236,ENSDARG00000037307,ENSDARG00000039007,ENSDARG00000053684,ENSDARG00000055642,ENSDARG00000070844,ENSDARG00000074698,ENSDARG00000075931,ENSDARG00000076056,ENSDARG00000098720,ENSDARG00000101074	Up
query_1	TRUE	0.0773821	70	222	5	0.0225225	0.0714286	GO:0007043	GO:BP	cell-cell junction assembly	14094	2634	GO:0034329, GO:0045216	IBA,IBA,IBA,IBA,IBA	ENSDARG00000009544,ENSDARG00000014047,ENSDARG00000015955,ENSDARG00000024964,ENSDARG00000100844	Up
query_1	TRUE	0.0773821	7	222	2	0.00900901	0.285714	GO:1903715	GO:BP	regulation of aerobic respiration	14094	22889	GO:0009060, GO:0043457	IBA,IBA	ENSDARG00000069464,ENSDARG00000110700	Up
query_1	TRUE	0.0773821	7	222	2	0.00900901	0.285714	GO:0046292	GO:BP	formaldehyde metabolic process	14094	11869	GO:0006081, GO:0044281	IDA IBA,IBA IEA	ENSDARG00000024278,ENSDARG00000080010	Up
query_1	TRUE	0.0773821	7	222	2	0.00900901	0.285714	GO:0046294	GO:BP	formaldehyde catabolic process	14094	11871	GO:0044282, GO:0046185, GO:0046292, GO:0110095	IBA,IBA IEA	ENSDARG00000024278,ENSDARG00000080010	Up
query_1	TRUE	0.0773821	131	222	7	0.0315315	0.0534351	GO:0050953	GO:BP	sensory perception of light stimulus	14094	13223	GO:0007600	IBA,IEA,IEA,IBA,IBA IEA,IEA,IEA	ENSDARG00000003934,ENSDARG00000011886,ENSDARG00000012125,ENSDARG00000041301,ENSDARG00000044199,ENSDARG00000044861,ENSDARG00000055534	Up
query_1	TRUE	0.0773821	7	222	2	0.00900901	0.285714	GO:0002082	GO:BP	regulation of oxidative phosphorylation	14094	667	GO:0006119, GO:1903715	IBA,IBA	ENSDARG00000069464,ENSDARG00000110700	Up
query_1	TRUE	0.0782294	1164	222	30	0.135135	0.0257732	GO:0009888	GO:BP	tissue development	14094	3733	GO:0048856	IMP IGI,IMP ISS IBA,IMP,IDA,IMP,IMP IBA,IDA IMP,IMP,IEA,IMP IBA,IMP IBA IEA,IMP,IBA,IBA,IMP,IMP,IMP,IMP IGI,IBA,IMP,IMP,IMP IGI,IMP,IMP,IMP,IMP,IMP,IMP,IMP,IEA	ENSDARG00000006757,ENSDARG00000007891,ENSDARG00000009544,ENSDARG00000009689,ENSDARG00000014047,ENSDARG00000017320,ENSDARG00000017882,ENSDARG00000020242,ENSDARG00000028731,ENSDARG00000029830,ENSDARG00000031737,ENSDARG00000036863,ENSDARG00000039116,ENSDARG00000040911,ENSDARG00000042535,ENSDARG00000054942,ENSDARG00000055185,ENSDARG00000060415,ENSDARG00000061699,ENSDARG00000070480,ENSDARG00000076126,…	Up
query_1	TRUE	0.0829674	45	222	4	0.018018	0.0888889	GO:0009132	GO:BP	nucleoside diphosphate metabolic process	14094	3285	GO:0006753	IEA,IBA IEA,IBA IEA,IBA IEA	ENSDARG00000001950,ENSDARG00000014179,ENSDARG00000039007,ENSDARG00000053684	Up
query_1	TRUE	0.0891474	73	222	5	0.0225225	0.0684932	GO:0031589	GO:BP	cell-substrate adhesion	14094	7193	GO:0007155	IBA,IBA,IMP,ISS,IBA	ENSDARG00000020242,ENSDARG00000035629,ENSDARG00000060415,ENSDARG00000070480,ENSDARG00000074275	Up
query_1	TRUE	0.0895581	209	222	9	0.0405405	0.0430622	GO:0042692	GO:BP	muscle cell differentiation	14094	10209	GO:0030154, GO:0061061	IMP IGI,IMP,IBA,IBA,IMP,IMP,IMP IGI,IMP,IMP	ENSDARG00000006757,ENSDARG00000007891,ENSDARG00000029830,ENSDARG00000030157,ENSDARG00000054942,ENSDARG00000055185,ENSDARG00000091253,ENSDARG00000100252,ENSDARG00000101380	Up
query_1	TRUE	0.0958892	212	222	9	0.0405405	0.0424528	GO:0051493	GO:BP	regulation of cytoskeleton organization	14094	13562	GO:0007010, GO:0033043	IGI,IBA,IBA IEA,IBA,IBA IEA,IBA IEA,ISS IEA,IBA,IBA IEA	ENSDARG00000006757,ENSDARG00000010728,ENSDARG00000011459,ENSDARG00000017036,ENSDARG00000040466,ENSDARG00000045262,ENSDARG00000045675,ENSDARG00000074275,ENSDARG00000100252	Up
query_1	TRUE	0.0958892	106	222	6	0.027027	0.0566038	GO:0043254	GO:BP	regulation of protein-containing complex assembly	14094	10492	GO:0044087, GO:0051128, GO:0065003	IBA,IBA IEA,IBA,IBA IEA,IBA IEA,IBA IEA	ENSDARG00000010728,ENSDARG00000011459,ENSDARG00000017036,ENSDARG00000040466,ENSDARG00000045262,ENSDARG00000100252	Up
query_1	TRUE	0.0958892	8	222	2	0.00900901	0.25	GO:0097250	GO:BP	mitochondrial respirasome assembly	14094	18318	GO:0007005, GO:0033108	IBA,IBA	ENSDARG00000069464,ENSDARG00000110700	Up
query_1	TRUE	0.0958892	75	222	5	0.0225225	0.0666667	GO:0014902	GO:BP	myotube differentiation	14094	4756	GO:0051146	IMP IGI,IBA,IMP,IMP,IMP	ENSDARG00000006757,ENSDARG00000029830,ENSDARG00000054942,ENSDARG00000055185,ENSDARG00000091253	Up
query_1	TRUE	0.0984448	648	222	19	0.0855856	0.029321	GO:0006629	GO:BP	lipid metabolic process	14094	2334	GO:0044238	IBA IEA,IDA ISS IBA IEA,IEA,IDA IBA,IBA,IBA,IBA,IDA,IEA,IBA,IEA,IDA IBA IEA,IBA,IBA IEA,IBA,IBA IEA,IEA,IBA IEA,IBA	ENSDARG00000012076,ENSDARG00000012829,ENSDARG00000015662,ENSDARG00000017882,ENSDARG00000019207,ENSDARG00000019228,ENSDARG00000020866,ENSDARG00000024278,ENSDARG00000026236,ENSDARG00000041051,ENSDARG00000043518,ENSDARG00000058327,ENSDARG00000060345,ENSDARG00000073764,ENSDARG00000075766,ENSDARG00000075931,ENSDARG00000089645,ENSDARG00000098720,ENSDARG00000102004	Up
query_1	TRUE	0.0984448	107	222	6	0.027027	0.0560748	GO:0007519	GO:BP	skeletal muscle tissue development	14094	2987	GO:0014706, GO:0060538	IMP IGI,IMP IBA,IMP,IMP,IMP,IMP	ENSDARG00000006757,ENSDARG00000029830,ENSDARG00000054942,ENSDARG00000055185,ENSDARG00000091253,ENSDARG00000101380	Up
query_1	TRUE	0.0987134	141	222	7	0.0315315	0.0496454	GO:0033993	GO:BP	response to lipid	14094	8310	GO:0042221	IMP,IDA,IDA,IBA,IBA,IMP IBA,IDA	ENSDARG00000021855,ENSDARG00000032639,ENSDARG00000059227,ENSDARG00000088680,ENSDARG00000094012,ENSDARG00000104795,ENSDARG00000116628	Up
query_1	TRUE	0.110227	110	222	6	0.027027	0.0545455	GO:0015748	GO:BP	organophosphate ester transport	14094	4843	GO:0006810	IBA,IBA,IBA,IBA IEA,IBA,IBA	ENSDARG00000012076,ENSDARG00000020866,ENSDARG00000077180,ENSDARG00000093078,ENSDARG00000099911,ENSDARG00000102004	Up
query_1	TRUE	0.110712	9	222	2	0.00900901	0.222222	GO:0090162	GO:BP	establishment of epithelial cell polarity	14094	17835	GO:0030010	IMP,IBA	ENSDARG00000014047,ENSDARG00000061699	Up
query_1	TRUE	0.110712	51	222	4	0.018018	0.0784314	GO:0043297	GO:BP	apical junction assembly	14094	10510	GO:0007043	IBA,IBA,IBA,IBA	ENSDARG00000009544,ENSDARG00000014047,ENSDARG00000015955,ENSDARG00000100844	Up
query_1	TRUE	0.110712	519	222	16	0.0720721	0.0308285	GO:1901135	GO:BP	carbohydrate derivative metabolic process	14094	20969	GO:0008152	IEA,IEA,IBA IEA,IBA IEA,IBA IEA,IBA IEA,IBA IEA,IGI,IBA IEA,IBA IEA,IEA,IEA,IDA IBA,IBA,IEA,IEA	ENSDARG00000001950,ENSDARG00000009612,ENSDARG00000014179,ENSDARG00000032469,ENSDARG00000036942,ENSDARG00000037307,ENSDARG00000039007,ENSDARG00000040535,ENSDARG00000052376,ENSDARG00000053684,ENSDARG00000056591,ENSDARG00000056874,ENSDARG00000058327,ENSDARG00000075766,ENSDARG00000099185,ENSDARG00000116259	Up
query_1	TRUE	0.110712	9	222	2	0.00900901	0.222222	GO:0097006	GO:BP	regulation of plasma lipoprotein particle levels	14094	18201	GO:0050789	IBA,IBA	ENSDARG00000032639,ENSDARG00000098720	Up
query_1	TRUE	0.110712	9	222	2	0.00900901	0.222222	GO:0110095	GO:BP	cellular detoxification of aldehyde	14094	19148	GO:0110096, GO:1990748	IBA,IBA IEA	ENSDARG00000024278,ENSDARG00000080010	Up
query_1	TRUE	0.110712	51	222	4	0.018018	0.0784314	GO:0070830	GO:BP	bicellular tight junction assembly	14094	16099	GO:0043297, GO:0120192	IBA,IBA,IBA,IBA	ENSDARG00000009544,ENSDARG00000014047,ENSDARG00000015955,ENSDARG00000100844	Up
query_1	TRUE	0.110712	9	222	2	0.00900901	0.222222	GO:0110096	GO:BP	cellular response to aldehyde	14094	19149	GO:1901701	IBA,IBA IEA	ENSDARG00000024278,ENSDARG00000080010	Up
query_1	TRUE	0.110891	261	222	10	0.045045	0.0383142	GO:0048878	GO:BP	chemical homeostasis	14094	12950	GO:0042592	IBA,IMP,IBA,IBA,IBA,IBA,IMP,IEA,IBA,IBA	ENSDARG00000012076,ENSDARG00000015654,ENSDARG00000015662,ENSDARG00000020866,ENSDARG00000036864,ENSDARG00000041431,ENSDARG00000056653,ENSDARG00000076464,ENSDARG00000098720,ENSDARG00000102004	Up
query_1	TRUE	0.116513	52	222	4	0.018018	0.0769231	GO:0072523	GO:BP	purine-containing compound catabolic process	14094	17191	GO:0009056, GO:0072521	IBA IEA,IBA IEA,IBA IEA,IBA	ENSDARG00000014179,ENSDARG00000039007,ENSDARG00000053684,ENSDARG00000055240	Up
query_1	TRUE	0.122537	150	222	7	0.0315315	0.0466667	GO:0055002	GO:BP	striated muscle cell development	14094	13984	GO:0051146, GO:0055001	IMP IGI,IBA,IBA,IMP,IMP,IMP IGI,IMP	ENSDARG00000006757,ENSDARG00000029830,ENSDARG00000030157,ENSDARG00000054942,ENSDARG00000055185,ENSDARG00000091253,ENSDARG00000101380	Up
query_1	TRUE	0.122537	53	222	4	0.018018	0.0754717	GO:0019751	GO:BP	polyol metabolic process	14094	6003	GO:0006066	ISS IBA,IEA,IBA IEA,IBA	ENSDARG00000012829,ENSDARG00000013056,ENSDARG00000073764,ENSDARG00000073909	Up
query_1	TRUE	0.122537	115	222	6	0.027027	0.0521739	GO:0060538	GO:BP	skeletal muscle organ development	14094	14516	GO:0007517	IMP IGI,IMP IBA,IMP,IMP,IMP,IMP	ENSDARG00000006757,ENSDARG00000029830,ENSDARG00000054942,ENSDARG00000055185,ENSDARG00000091253,ENSDARG00000101380	Up
query_1	TRUE	0.12474	227	222	9	0.0405405	0.0396476	GO:0015711	GO:BP	organic anion transport	14094	4807	GO:0006810	IBA IEA,IEA,IBA,IBA IEA,IBA,IBA,IBA,IBA,IBA	ENSDARG00000013749,ENSDARG00000015662,ENSDARG00000032639,ENSDARG00000059227,ENSDARG00000070038,ENSDARG00000070486,ENSDARG00000075931,ENSDARG00000077180,ENSDARG00000099911	Up
query_1	TRUE	0.125517	10	222	2	0.00900901	0.2	GO:0051785	GO:BP	positive regulation of nuclear division	14094	13741	GO:0000280, GO:0010638, GO:0051783	IMP,IBA	ENSDARG00000089307,ENSDARG00000104992	Up
query_1	TRUE	0.125517	10	222	2	0.00900901	0.2	GO:0045840	GO:BP	positive regulation of mitotic nuclear division	14094	11494	GO:0007088, GO:0051785, GO:0090068, GO:0140014	IMP,IBA	ENSDARG00000089307,ENSDARG00000104992	Up
query_1	TRUE	0.125517	54	222	4	0.018018	0.0740741	GO:0016052	GO:BP	carbohydrate catabolic process	14094	5060	GO:0005975, GO:0009056	IBA IEA,IBA IEA,IBA IEA,IBA	ENSDARG00000014179,ENSDARG00000039007,ENSDARG00000053684,ENSDARG00000058327	Up
query_1	TRUE	0.126642	29	222	3	0.0135135	0.103448	GO:0030301	GO:BP	cholesterol transport	14094	6723	GO:0015918	IBA,IBA,IBA	ENSDARG00000012076,ENSDARG00000020866,ENSDARG00000102004	Up
query_1	TRUE	0.131655	55	222	4	0.018018	0.0727273	GO:0019646	GO:BP	aerobic electron transport chain	14094	5935	GO:0006119, GO:0009060, GO:0022904	IBA,IEA,IEA,IEA	ENSDARG00000054588,ENSDARG00000069464,ENSDARG00000097209,ENSDARG00000110700	Up
query_1	TRUE	0.131893	119	222	6	0.027027	0.0504202	GO:0051258	GO:BP	protein polymerization	14094	13423	GO:0065003	IBA,IBA IEA,IBA,IBA IEA,IBA IEA,IBA IEA	ENSDARG00000010728,ENSDARG00000011459,ENSDARG00000017036,ENSDARG00000040466,ENSDARG00000045262,ENSDARG00000100252	Up
query_1	TRUE	0.131893	30	222	3	0.0135135	0.1	GO:0006096	GO:BP	glycolytic process	14094	1952	GO:0006090, GO:0006091, GO:0016052, GO:0019364, GO:0046032, GO:0046034, GO:0046496	IBA IEA,IBA IEA,IBA IEA	ENSDARG00000014179,ENSDARG00000039007,ENSDARG00000053684	Up
query_1	TRUE	0.131893	30	222	3	0.0135135	0.1	GO:0046032	GO:BP	ADP catabolic process	14094	11647	GO:0009154, GO:0009181, GO:0046031	IBA IEA,IBA IEA,IBA IEA	ENSDARG00000014179,ENSDARG00000039007,ENSDARG00000053684	Up
query_1	TRUE	0.131893	30	222	3	0.0135135	0.1	GO:0009181	GO:BP	purine ribonucleoside diphosphate catabolic process	14094	3333	GO:0009137, GO:0009179, GO:0009191	IBA IEA,IBA IEA,IBA IEA	ENSDARG00000014179,ENSDARG00000039007,ENSDARG00000053684	Up
query_1	TRUE	0.131893	30	222	3	0.0135135	0.1	GO:0009137	GO:BP	purine nucleoside diphosphate catabolic process	14094	3290	GO:0009134, GO:0009135	IBA IEA,IBA IEA,IBA IEA	ENSDARG00000014179,ENSDARG00000039007,ENSDARG00000053684	Up
query_1	TRUE	0.131893	30	222	3	0.0135135	0.1	GO:0015918	GO:BP	sterol transport	14094	4989	GO:0006869, GO:0015850	IBA,IBA,IBA	ENSDARG00000012076,ENSDARG00000020866,ENSDARG00000102004	Up
query_1	TRUE	0.132862	56	222	4	0.018018	0.0714286	GO:0042775	GO:BP	mitochondrial ATP synthesis coupled electron transport	14094	10267	GO:0042773	IBA,IEA,IEA,IEA	ENSDARG00000054588,ENSDARG00000069464,ENSDARG00000097209,ENSDARG00000110700	Up
query_1	TRUE	0.136923	1	222	1	0.0045045	1	GO:0006145	GO:BP	purine nucleobase catabolic process	14094	1984	GO:0006144, GO:0046113, GO:0072523	IBA	ENSDARG00000055240	Up
query_1	TRUE	0.136923	1	222	1	0.0045045	1	GO:2000191	GO:BP	regulation of fatty acid transport	14094	25081	GO:0015908, GO:0032368, GO:0032890	IBA	ENSDARG00000075931	Up
query_1	TRUE	0.136923	320	222	11	0.0495495	0.034375	GO:0033043	GO:BP	regulation of organelle organization	14094	7941	GO:0006996, GO:0051128	IGI,IBA,IBA IEA,IBA,IBA IEA,IBA IEA,ISS IEA,IBA,IMP IGI,IBA IEA,IBA	ENSDARG00000006757,ENSDARG00000010728,ENSDARG00000011459,ENSDARG00000017036,ENSDARG00000040466,ENSDARG00000045262,ENSDARG00000045675,ENSDARG00000074275,ENSDARG00000089307,ENSDARG00000100252,ENSDARG00000104992	Up
query_1	TRUE	0.136923	1	222	1	0.0045045	1	GO:2000725	GO:BP	regulation of cardiac muscle cell differentiation	14094	25539	GO:0051153, GO:0055007, GO:1905207	IMP	ENSDARG00000091253	Up
query_1	TRUE	0.136923	1	222	1	0.0045045	1	GO:2000193	GO:BP	positive regulation of fatty acid transport	14094	25083	GO:0015908, GO:0032370, GO:0032892, GO:2000191	IBA	ENSDARG00000075931	Up
query_1	TRUE	0.136923	1	222	1	0.0045045	1	GO:2000322	GO:BP	regulation of nuclear receptor-mediated glucocorticoid signaling pathway	14094	25204	GO:0033143, GO:0042921	IMP	ENSDARG00000021855	Up
query_1	TRUE	0.136923	1	222	1	0.0045045	1	GO:0034372	GO:BP	very-low-density lipoprotein particle remodeling	14094	8533	GO:0034370	IBA	ENSDARG00000098720	Up
query_1	TRUE	0.136923	1	222	1	0.0045045	1	GO:2000323	GO:BP	negative regulation of nuclear receptor-mediated glucocorticoid signaling pathway	14094	25205	GO:0033144, GO:0042921, GO:2000322	IMP	ENSDARG00000021855	Up
query_1	TRUE	0.136923	1	222	1	0.0045045	1	GO:0042078	GO:BP	germ-line stem cell division	14094	9869	GO:0007281, GO:0017145	IMP	ENSDARG00000102742	Up
query_1	TRUE	0.136923	1	222	1	0.0045045	1	GO:0002676	GO:BP	regulation of chronic inflammatory response	14094	1192	GO:0002544, GO:0050727	IMP IGI	ENSDARG00000104795	Up
query_1	TRUE	0.136923	1	222	1	0.0045045	1	GO:0002631	GO:BP	regulation of granuloma formation	14094	1150	GO:0002432, GO:0002676, GO:0002697	IMP IGI	ENSDARG00000104795	Up
query_1	TRUE	0.136923	1	222	1	0.0045045	1	GO:2000392	GO:BP	regulation of lamellipodium morphogenesis	14094	25264	GO:0022604, GO:0072673, GO:1902743	IBA	ENSDARG00000040466	Up
query_1	TRUE	0.136923	58	222	4	0.018018	0.0689655	GO:0042773	GO:BP	ATP synthesis coupled electron transport	14094	10265	GO:0006119, GO:0022904	IBA,IEA,IEA,IEA	ENSDARG00000054588,ENSDARG00000069464,ENSDARG00000097209,ENSDARG00000110700	Up
query_1	TRUE	0.136923	1	222	1	0.0045045	1	GO:0042851	GO:BP	L-alanine metabolic process	14094	10311	GO:0006522, GO:0009078	IEA	ENSDARG00000055642	Up
query_1	TRUE	0.136923	1	222	1	0.0045045	1	GO:0042853	GO:BP	L-alanine catabolic process	14094	10313	GO:0006524, GO:0009080, GO:0042851	IEA	ENSDARG00000055642	Up
query_1	TRUE	0.136923	197	222	8	0.036036	0.0406091	GO:0006091	GO:BP	generation of precursor metabolites and energy	14094	1950	GO:0008152	IBA IEA,IBA IEA,IBA IEA,IBA IEA,IBA IEA,IBA IEA,IEA,IBA IEA	ENSDARG00000014179,ENSDARG00000039007,ENSDARG00000053684,ENSDARG00000054588,ENSDARG00000059391,ENSDARG00000069464,ENSDARG00000097209,ENSDARG00000110700	Up
query_1	TRUE	0.136923	1	222	1	0.0045045	1	GO:0034370	GO:BP	triglyceride-rich lipoprotein particle remodeling	14094	8531	GO:0034369	IBA	ENSDARG00000098720	Up
query_1	TRUE	0.136923	60	222	4	0.018018	0.0666667	GO:0046165	GO:BP	alcohol biosynthetic process	14094	11773	GO:0006066, GO:0044283	ISS IBA,IBA,IBA IEA,IBA	ENSDARG00000012829,ENSDARG00000031136,ENSDARG00000073764,ENSDARG00000073909	Up
query_1	TRUE	0.136923	1	222	1	0.0045045	1	GO:0046110	GO:BP	xanthine metabolic process	14094	11724	GO:0006144	IBA	ENSDARG00000055240	Up
query_1	TRUE	0.136923	1	222	1	0.0045045	1	GO:0010747	GO:BP	positive regulation of long-chain fatty acid import across plasma membrane	14094	4351	GO:0010746, GO:0015911, GO:0034764, GO:0140214	IBA	ENSDARG00000075931	Up
query_1	TRUE	0.136923	1	222	1	0.0045045	1	GO:0010746	GO:BP	regulation of long-chain fatty acid import across plasma membrane	14094	4350	GO:0015911, GO:0034762, GO:0140212	IBA	ENSDARG00000075931	Up
query_1	TRUE	0.136923	1	222	1	0.0045045	1	GO:0097242	GO:BP	amyloid-beta clearance	14094	18316	GO:0032501	IBA	ENSDARG00000032639	Up
query_1	TRUE	0.136923	1	222	1	0.0045045	1	GO:0015911	GO:BP	long-chain fatty acid import across plasma membrane	14094	4983	GO:0044539, GO:0098739, GO:1902001	IBA	ENSDARG00000075931	Up
query_1	TRUE	0.136923	32	222	3	0.0135135	0.09375	GO:0072526	GO:BP	pyridine-containing compound catabolic process	14094	17194	GO:0009056, GO:0072524	IBA IEA,IBA IEA,IBA IEA	ENSDARG00000014179,ENSDARG00000039007,ENSDARG00000053684	Up
query_1	TRUE	0.136923	244	222	9	0.0405405	0.0368852	GO:0072521	GO:BP	purine-containing compound metabolic process	14094	17189	GO:0008152	IEA,IBA,IBA IEA,IBA IEA,IBA IEA,IBA IEA,IBA,IEA,IBA	ENSDARG00000001950,ENSDARG00000013749,ENSDARG00000014179,ENSDARG00000032469,ENSDARG00000039007,ENSDARG00000053684,ENSDARG00000055240,ENSDARG00000056591,ENSDARG00000075931	Up
query_1	TRUE	0.136923	61	222	4	0.018018	0.0655738	GO:0016125	GO:BP	sterol metabolic process	14094	5118	GO:0008202	IBA IEA,IBA,IBA,IBA	ENSDARG00000012076,ENSDARG00000020866,ENSDARG00000073764,ENSDARG00000102004	Up
query_1	TRUE	0.136923	1	222	1	0.0045045	1	GO:0071690	GO:BP	cardiac muscle myosin thick filament assembly	14094	16627	GO:0055003, GO:0071688	IMP	ENSDARG00000091253	Up
query_1	TRUE	0.136923	31	222	3	0.0135135	0.0967742	GO:0009191	GO:BP	ribonucleoside diphosphate catabolic process	14094	3343	GO:0009134, GO:0009185	IBA IEA,IBA IEA,IBA IEA	ENSDARG00000014179,ENSDARG00000039007,ENSDARG00000053684	Up
query_1	TRUE	0.136923	32	222	3	0.0135135	0.09375	GO:0019364	GO:BP	pyridine nucleotide catabolic process	14094	5695	GO:0009166, GO:0019362, GO:0072526	IBA IEA,IBA IEA,IBA IEA	ENSDARG00000014179,ENSDARG00000039007,ENSDARG00000053684	Up
query_1	TRUE	0.136923	1	222	1	0.0045045	1	GO:0140212	GO:BP	regulation of long-chain fatty acid import into cell	14094	19443	GO:0044539, GO:2000191	IBA	ENSDARG00000075931	Up
query_1	TRUE	0.136923	1	222	1	0.0045045	1	GO:0032892	GO:BP	positive regulation of organic acid transport	14094	7831	GO:0015849, GO:0032890, GO:0051050	IBA	ENSDARG00000075931	Up
query_1	TRUE	0.136923	1	222	1	0.0045045	1	GO:0140214	GO:BP	positive regulation of long-chain fatty acid import into cell	14094	19445	GO:0044539, GO:0140212, GO:2000193	IBA	ENSDARG00000075931	Up
query_1	TRUE	0.136923	1	222	1	0.0045045	1	GO:0055018	GO:BP	regulation of cardiac muscle fiber development	14094	14000	GO:0055013, GO:0060284, GO:2000725	IMP	ENSDARG00000091253	Up
query_1	TRUE	0.136923	1	222	1	0.0045045	1	GO:0009115	GO:BP	xanthine catabolic process	14094	3270	GO:0006145, GO:0046110	IBA	ENSDARG00000055240	Up
query_1	TRUE	0.136923	57	222	4	0.018018	0.0701754	GO:0008203	GO:BP	cholesterol metabolic process	14094	3116	GO:0016125, GO:1902652	IBA IEA,IBA,IBA,IBA	ENSDARG00000012076,ENSDARG00000020866,ENSDARG00000073764,ENSDARG00000102004	Up
query_1	TRUE	0.136923	92	222	5	0.0225225	0.0543478	GO:0008202	GO:BP	steroid metabolic process	14094	3115	GO:0006629	IBA IEA,IBA,IBA,IBA IEA,IBA	ENSDARG00000012076,ENSDARG00000017882,ENSDARG00000020866,ENSDARG00000073764,ENSDARG00000102004	Up
query_1	TRUE	0.136923	12	222	2	0.00900901	0.166667	GO:0030388	GO:BP	fructose 1,6-bisphosphate metabolic process	14094	6748	GO:0006796, GO:0019637, GO:1901135	IBA,IBA	ENSDARG00000014179,ENSDARG00000053684	Up
query_1	TRUE	0.136923	1	222	1	0.0045045	1	GO:0051490	GO:BP	negative regulation of filopodium assembly	14094	13559	GO:0046847, GO:0051489, GO:0120033	IBA	ENSDARG00000100252	Up
query_1	TRUE	0.136923	61	222	4	0.018018	0.0655738	GO:1902652	GO:BP	secondary alcohol metabolic process	14094	22113	GO:0006066	IBA IEA,IBA,IBA IEA,IBA	ENSDARG00000012076,ENSDARG00000020866,ENSDARG00000073764,ENSDARG00000102004	Up
query_1	TRUE	0.136923	1	222	1	0.0045045	1	GO:0032370	GO:BP	positive regulation of lipid transport	14094	7471	GO:0006869, GO:0032368, GO:0051050, GO:1905954	IBA	ENSDARG00000075931	Up
query_1	TRUE	0.136923	59	222	4	0.018018	0.0677966	GO:0032496	GO:BP	response to lipopolysaccharide	14094	7553	GO:0002237, GO:0033993, GO:1901700	IBA,IBA,IBA,IDA	ENSDARG00000088680,ENSDARG00000094012,ENSDARG00000104795,ENSDARG00000116628	Up
query_1	TRUE	0.136923	1	222	1	0.0045045	1	GO:0150094	GO:BP	amyloid-beta clearance by cellular catabolic process	14094	19872	GO:0009056, GO:0050435, GO:0097242	IBA	ENSDARG00000032639	Up
query_1	TRUE	0.136923	59	222	4	0.018018	0.0677966	GO:0002237	GO:BP	response to molecule of bacterial origin	14094	768	GO:0009617, GO:0043207	IBA,IBA,IDA IBA,IDA	ENSDARG00000088680,ENSDARG00000094012,ENSDARG00000104795,ENSDARG00000116628	Up
query_1	TRUE	0.139259	34	222	3	0.0135135	0.0882353	GO:0006081	GO:BP	aldehyde metabolic process	14094	1942	GO:0008152	IDA,IDA IBA,IBA IEA	ENSDARG00000017882,ENSDARG00000024278,ENSDARG00000080010	Up
query_1	TRUE	0.140223	62	222	4	0.018018	0.0645161	GO:0046496	GO:BP	nicotinamide nucleotide metabolic process	14094	12034	GO:0019362	IBA,IBA IEA,IBA IEA,IBA IEA	ENSDARG00000013749,ENSDARG00000014179,ENSDARG00000039007,ENSDARG00000053684	Up
query_1	TRUE	0.140223	62	222	4	0.018018	0.0645161	GO:0019362	GO:BP	pyridine nucleotide metabolic process	14094	5693	GO:0009117, GO:0072524	IBA,IBA IEA,IBA IEA,IBA IEA	ENSDARG00000013749,ENSDARG00000014179,ENSDARG00000039007,ENSDARG00000053684	Up
query_1	TRUE	0.14376	13	222	2	0.00900901	0.153846	GO:0006817	GO:BP	phosphate ion transport	14094	2488	GO:0015698	IDA IBA IEA,IBA	ENSDARG00000036864,ENSDARG00000077180	Up
query_1	TRUE	0.14376	13	222	2	0.00900901	0.153846	GO:0046185	GO:BP	aldehyde catabolic process	14094	11792	GO:0006081, GO:0009056	IBA,IBA IEA	ENSDARG00000024278,ENSDARG00000080010	Up
query_1	TRUE	0.14376	130	222	6	0.027027	0.0461538	GO:0009150	GO:BP	purine ribonucleotide metabolic process	14094	3303	GO:0006163, GO:0009259	IEA,IBA IEA,IBA IEA,IBA IEA,IBA IEA,IEA	ENSDARG00000001950,ENSDARG00000014179,ENSDARG00000032469,ENSDARG00000039007,ENSDARG00000053684,ENSDARG00000056591	Up
query_1	TRUE	0.14376	13	222	2	0.00900901	0.153846	GO:0006734	GO:BP	NADH metabolic process	14094	2427	GO:0006163, GO:0046496	IBA,IBA	ENSDARG00000013749,ENSDARG00000014179	Up
query_1	TRUE	0.144944	35	222	3	0.0135135	0.0857143	GO:0009134	GO:BP	nucleoside diphosphate catabolic process	14094	3287	GO:0009132, GO:1901292	IBA IEA,IBA IEA,IBA IEA	ENSDARG00000014179,ENSDARG00000039007,ENSDARG00000053684	Up
query_1	TRUE	0.146102	169	222	7	0.0315315	0.0414201	GO:0051146	GO:BP	striated muscle cell differentiation	14094	13349	GO:0042692	IMP IGI,IBA,IBA,IMP,IMP,IMP IGI,IMP	ENSDARG00000006757,ENSDARG00000029830,ENSDARG00000030157,ENSDARG00000054942,ENSDARG00000055185,ENSDARG00000091253,ENSDARG00000101380	Up
query_1	TRUE	0.149335	64	222	4	0.018018	0.0625	GO:0046034	GO:BP	ATP metabolic process	14094	11649	GO:0009150, GO:0009205	IEA,IBA IEA,IBA IEA,IBA IEA	ENSDARG00000001950,ENSDARG00000014179,ENSDARG00000039007,ENSDARG00000053684	Up
query_1	TRUE	0.149335	64	222	4	0.018018	0.0625	GO:0022904	GO:BP	respiratory electron transport chain	14094	6598	GO:0022900, GO:0045333	IBA,IEA,IEA,IEA	ENSDARG00000054588,ENSDARG00000069464,ENSDARG00000097209,ENSDARG00000110700	Up
query_1	TRUE	0.156395	65	222	4	0.018018	0.0615385	GO:0072524	GO:BP	pyridine-containing compound metabolic process	14094	17192	GO:0008152	IBA,IBA IEA,IBA IEA,IBA IEA	ENSDARG00000013749,ENSDARG00000014179,ENSDARG00000039007,ENSDARG00000053684	Up
query_1	TRUE	0.158337	14	222	2	0.00900901	0.142857	GO:0031294	GO:BP	lymphocyte costimulation	14094	7077	GO:0002376, GO:0051251	IBA,IBA	ENSDARG00000088680,ENSDARG00000094012	Up
query_1	TRUE	0.158337	14	222	2	0.00900901	0.142857	GO:0031295	GO:BP	T cell costimulation	14094	7078	GO:0031294, GO:0050870	IBA,IBA	ENSDARG00000088680,ENSDARG00000094012	Up
query_1	TRUE	0.158337	14	222	2	0.00900901	0.142857	GO:0046033	GO:BP	AMP metabolic process	14094	11648	GO:0009150, GO:0009167	IEA,IBA	ENSDARG00000001950,ENSDARG00000032469	Up
query_1	TRUE	0.158337	173	222	7	0.0315315	0.0404624	GO:0014706	GO:BP	striated muscle tissue development	14094	4622	GO:0060537	IMP IGI,IMP,IMP IBA,IMP,IMP,IMP,IMP	ENSDARG00000006757,ENSDARG00000020242,ENSDARG00000029830,ENSDARG00000054942,ENSDARG00000055185,ENSDARG00000091253,ENSDARG00000101380	Up
query_1	TRUE	0.160434	214	222	8	0.036036	0.0373832	GO:0044087	GO:BP	regulation of cellular component biogenesis	14094	10812	GO:0044085, GO:0050794	IBA,IBA IEA,IBA,IBA IEA,IBA IEA,ISS IEA,IBA,IBA IEA	ENSDARG00000010728,ENSDARG00000011459,ENSDARG00000017036,ENSDARG00000040466,ENSDARG00000045262,ENSDARG00000045675,ENSDARG00000074275,ENSDARG00000100252	Up
query_1	TRUE	0.160832	174	222	7	0.0315315	0.0402299	GO:0006163	GO:BP	purine nucleotide metabolic process	14094	1993	GO:0009117, GO:0072521	IEA,IBA,IBA IEA,IBA IEA,IBA IEA,IBA IEA,IEA	ENSDARG00000001950,ENSDARG00000013749,ENSDARG00000014179,ENSDARG00000032469,ENSDARG00000039007,ENSDARG00000053684,ENSDARG00000056591	Up
query_1	TRUE	0.173153	138	222	6	0.027027	0.0434783	GO:0032535	GO:BP	regulation of cellular component size	14094	7574	GO:0016043, GO:0090066	IBA,IBA IEA,IBA,IBA IEA,IBA IEA,IBA IEA	ENSDARG00000010728,ENSDARG00000011459,ENSDARG00000017036,ENSDARG00000040466,ENSDARG00000045262,ENSDARG00000100252	Up
query_1	TRUE	0.174145	68	222	4	0.018018	0.0588235	GO:0015914	GO:BP	phospholipid transport	14094	4986	GO:0006869, GO:0015748	IBA,IBA,IBA IEA,IBA	ENSDARG00000012076,ENSDARG00000020866,ENSDARG00000093078,ENSDARG00000102004	Up
query_1	TRUE	0.174719	584	222	16	0.0720721	0.0273973	GO:0006796	GO:BP	phosphate-containing compound metabolic process	14094	2474	GO:0006793	IEA,IEA,IBA,IBA IEA,IEA,IBA IEA,IBA IEA,IBA IEA,IEA,IBA IEA,IBA IEA,IEA,IBA,IBA,IBA IEA,IEA	ENSDARG00000001950,ENSDARG00000013056,ENSDARG00000013749,ENSDARG00000014179,ENSDARG00000015662,ENSDARG00000032469,ENSDARG00000036942,ENSDARG00000039007,ENSDARG00000039066,ENSDARG00000039929,ENSDARG00000053684,ENSDARG00000056591,ENSDARG00000073909,ENSDARG00000075931,ENSDARG00000078479,ENSDARG00000099116	Up
query_1	TRUE	0.174719	584	222	16	0.0720721	0.0273973	GO:0006793	GO:BP	phosphorus metabolic process	14094	2471	GO:0008152	IEA,IEA,IBA,IBA IEA,IEA,IBA IEA,IBA IEA,IBA IEA,IEA,IBA IEA,IBA IEA,IEA,IBA,IBA,IBA IEA,IEA	ENSDARG00000001950,ENSDARG00000013056,ENSDARG00000013749,ENSDARG00000014179,ENSDARG00000015662,ENSDARG00000032469,ENSDARG00000036942,ENSDARG00000039007,ENSDARG00000039066,ENSDARG00000039929,ENSDARG00000053684,ENSDARG00000056591,ENSDARG00000073909,ENSDARG00000075931,ENSDARG00000078479,ENSDARG00000099116	Up
query_1	TRUE	0.179865	179	222	7	0.0315315	0.0391061	GO:0060537	GO:BP	muscle tissue development	14094	14515	GO:0009888	IMP IGI,IMP,IMP IBA,IMP,IMP,IMP,IMP	ENSDARG00000006757,ENSDARG00000020242,ENSDARG00000029830,ENSDARG00000054942,ENSDARG00000055185,ENSDARG00000091253,ENSDARG00000101380	Up
query_1	TRUE	0.183565	221	222	8	0.036036	0.0361991	GO:0032787	GO:BP	monocarboxylic acid metabolic process	14094	7765	GO:0019752	IBA,IBA IEA,IEA,IBA IEA,IBA IEA,IBA IEA,IBA IEA,IBA	ENSDARG00000012829,ENSDARG00000014179,ENSDARG00000026236,ENSDARG00000039007,ENSDARG00000053684,ENSDARG00000070844,ENSDARG00000075931,ENSDARG00000098720	Up
query_1	TRUE	0.184595	1584	222	35	0.157658	0.022096	GO:0006996	GO:BP	organelle organization	14094	2598	GO:0016043	IMP IGI,IBA,IEA,IBA,IBA IEA,IBA,IBA IEA,IMP,IBA IEA,IBA,IBA IEA,IMP,IBA,IBA,IBA IEA,IBA,IBA IEA,IBA IEA,IBA IEA,ISS IEA,IMP,IBA,IBA IEA,IBA,IEA,IMP IGI IEA,IBA IEA,IMP IGI,IBA,IMP,IBA IEA,IMP,IBA,IBA,IBA	ENSDARG00000006757,ENSDARG00000006869,ENSDARG00000009689,ENSDARG00000010728,ENSDARG00000011459,ENSDARG00000011983,ENSDARG00000012972,ENSDARG00000014047,ENSDARG00000014106,ENSDARG00000015506,ENSDARG00000017036,ENSDARG00000020242,ENSDARG00000030157,ENSDARG00000031164,ENSDARG00000035629,ENSDARG00000036863,ENSDARG00000039272,ENSDARG00000040466,ENSDARG00000045262,ENSDARG00000045675,ENSDARG00000060415,…	Up
query_1	TRUE	0.186337	2	222	1	0.0045045	0.5	GO:1905207	GO:BP	regulation of cardiocyte differentiation	14094	24052	GO:0035051, GO:0045595	IMP	ENSDARG00000091253	Up
query_1	TRUE	0.186337	2	222	1	0.0045045	0.5	GO:1902073	GO:BP	positive regulation of hypoxia-inducible factor-1alpha signaling pathway	14094	21704	GO:0097411, GO:1902071, GO:1902533	IGI	ENSDARG00000021855	Up
query_1	TRUE	0.186337	2	222	1	0.0045045	0.5	GO:1990034	GO:BP	calcium ion export across plasma membrane	14094	24622	GO:0070588, GO:0140115	IGI	ENSDARG00000092916	Up
query_1	TRUE	0.186337	17	222	2	0.00900901	0.117647	GO:0097581	GO:BP	lamellipodium organization	14094	18459	GO:0120036	IBA,IBA	ENSDARG00000040466,ENSDARG00000100252	Up
query_1	TRUE	0.186337	2	222	1	0.0045045	0.5	GO:1902071	GO:BP	regulation of hypoxia-inducible factor-1alpha signaling pathway	14094	21702	GO:0097411, GO:1902531	IGI	ENSDARG00000021855	Up
query_1	TRUE	0.186337	2	222	1	0.0045045	0.5	GO:1905748	GO:BP	hard palate morphogenesis	14094	24448	GO:0009653	IMP	ENSDARG00000101986	Up
query_1	TRUE	0.186337	16	222	2	0.00900901	0.125	GO:0010810	GO:BP	regulation of cell-substrate adhesion	14094	4405	GO:0030155, GO:0031589	ISS,IBA	ENSDARG00000070480,ENSDARG00000074275	Up
query_1	TRUE	0.186337	2	222	1	0.0045045	0.5	GO:0042421	GO:BP	norepinephrine biosynthetic process	14094	10069	GO:0042415, GO:0042423	IBA	ENSDARG00000031136	Up
query_1	TRUE	0.186337	2	222	1	0.0045045	0.5	GO:0042921	GO:BP	nuclear receptor-mediated glucocorticoid signaling pathway	14094	10352	GO:0031958	IMP	ENSDARG00000021855	Up
query_1	TRUE	0.186337	2	222	1	0.0045045	0.5	GO:0002544	GO:BP	chronic inflammatory response	14094	1063	GO:0006954	IMP IGI	ENSDARG00000104795	Up
query_1	TRUE	0.186337	2	222	1	0.0045045	0.5	GO:0097411	GO:BP	hypoxia-inducible factor-1alpha signaling pathway	14094	18410	GO:0035556, GO:0071456	IGI	ENSDARG00000021855	Up
query_1	TRUE	0.186337	2	222	1	0.0045045	0.5	GO:0042420	GO:BP	dopamine catabolic process	14094	10068	GO:0042417, GO:0042424	IBA	ENSDARG00000031136	Up
query_1	TRUE	0.186337	2	222	1	0.0045045	0.5	GO:0038128	GO:BP	ERBB2 signaling pathway	14094	9630	GO:0038127	IBA	ENSDARG00000104177	Up
query_1	TRUE	0.186337	2	222	1	0.0045045	0.5	GO:0006070	GO:BP	octanol metabolic process	14094	1932	GO:0034308, GO:1903173	IDA	ENSDARG00000024278	Up
query_1	TRUE	0.186337	2	222	1	0.0045045	0.5	GO:0034375	GO:BP	high-density lipoprotein particle remodeling	14094	8536	GO:0034369	IBA	ENSDARG00000098720	Up
query_1	TRUE	0.186337	2	222	1	0.0045045	0.5	GO:0034369	GO:BP	plasma lipoprotein particle remodeling	14094	8530	GO:0034368, GO:0071827, GO:0097006	IBA	ENSDARG00000098720	Up
query_1	TRUE	0.186337	2	222	1	0.0045045	0.5	GO:0034368	GO:BP	protein-lipid complex remodeling	14094	8529	GO:0034367, GO:0071825	IBA	ENSDARG00000098720	Up
query_1	TRUE	0.186337	146	222	6	0.027027	0.0410959	GO:0034329	GO:BP	cell junction assembly	14094	8508	GO:0022607, GO:0034330	IBA,IBA,IBA,IBA,IBA,IBA	ENSDARG00000009544,ENSDARG00000014047,ENSDARG00000015955,ENSDARG00000024964,ENSDARG00000074275,ENSDARG00000100844	Up
query_1	TRUE	0.186337	2	222	1	0.0045045	0.5	GO:0033552	GO:BP	response to vitamin B3	14094	8225	GO:0033273	IDA	ENSDARG00000032639	Up
query_1	TRUE	0.186337	72	222	4	0.018018	0.0555556	GO:0006119	GO:BP	oxidative phosphorylation	14094	1972	GO:0009060	IBA IEA,IBA IEA,IEA,IBA IEA	ENSDARG00000054588,ENSDARG00000069464,ENSDARG00000097209,ENSDARG00000110700	Up
query_1	TRUE	0.186337	2	222	1	0.0045045	0.5	GO:0032957	GO:BP	inositol trisphosphate metabolic process	14094	7884	GO:0043647	IEA	ENSDARG00000013056	Up
query_1	TRUE	0.186337	2	222	1	0.0045045	0.5	GO:0006538	GO:BP	glutamate catabolic process	14094	2251	GO:0006536, GO:0009065, GO:0043649	IBA	ENSDARG00000101074	Up
query_1	TRUE	0.186337	2	222	1	0.0045045	0.5	GO:0006565	GO:BP	L-serine catabolic process	14094	2276	GO:0006563, GO:0009071, GO:0170035, GO:0170040	IBA	ENSDARG00000074698	Up
query_1	TRUE	0.186337	2	222	1	0.0045045	0.5	GO:0006589	GO:BP	octopamine biosynthetic process	14094	2299	GO:0042401, GO:0046165, GO:0046189, GO:0046333	IBA	ENSDARG00000031136	Up
query_1	TRUE	0.186337	2	222	1	0.0045045	0.5	GO:0031958	GO:BP	nuclear receptor-mediated corticosteroid signaling pathway	14094	7262	GO:0030518	IMP	ENSDARG00000021855	Up
query_1	TRUE	0.186337	2	222	1	0.0045045	0.5	GO:0006600	GO:BP	creatine metabolic process	14094	2309	GO:0006575, GO:0032787	IBA IEA	ENSDARG00000070844	Up
query_1	TRUE	0.186337	2	222	1	0.0045045	0.5	GO:0006601	GO:BP	creatine biosynthetic process	14094	2310	GO:0006600, GO:0042398, GO:0072330	IBA IEA	ENSDARG00000070844	Up
query_1	TRUE	0.186337	2	222	1	0.0045045	0.5	GO:0006651	GO:BP	diacylglycerol biosynthetic process	14094	2353	GO:0046339, GO:0046463	IBA	ENSDARG00000019228	Up
query_1	TRUE	0.186337	2	222	1	0.0045045	0.5	GO:0030643	GO:BP	intracellular phosphate ion homeostasis	14094	6833	GO:0055062, GO:0055082	IBA	ENSDARG00000036864	Up
query_1	TRUE	0.186337	71	222	4	0.018018	0.056338	GO:0022900	GO:BP	electron transport chain	14094	6597	GO:0006091	IBA,IEA,IEA,IEA	ENSDARG00000054588,ENSDARG00000069464,ENSDARG00000097209,ENSDARG00000110700	Up
query_1	TRUE	0.186337	40	222	3	0.0135135	0.075	GO:0009154	GO:BP	purine ribonucleotide catabolic process	14094	3307	GO:0006195, GO:0009150, GO:0009261	IBA IEA,IBA IEA,IBA IEA	ENSDARG00000014179,ENSDARG00000039007,ENSDARG00000053684	Up
query_1	TRUE	0.186337	2	222	1	0.0045045	0.5	GO:0017145	GO:BP	stem cell division	14094	5259	GO:0051301	IMP	ENSDARG00000102742	Up
query_1	TRUE	0.186337	144	222	6	0.027027	0.0416667	GO:0009259	GO:BP	ribonucleotide metabolic process	14094	3410	GO:0009117, GO:0019693	IEA,IBA IEA,IBA IEA,IBA IEA,IBA IEA,IEA	ENSDARG00000001950,ENSDARG00000014179,ENSDARG00000032469,ENSDARG00000039007,ENSDARG00000053684,ENSDARG00000056591	Up
query_1	TRUE	0.186337	41	222	3	0.0135135	0.0731707	GO:0009261	GO:BP	ribonucleotide catabolic process	14094	3412	GO:0009166, GO:0009259, GO:1901136	IBA IEA,IBA IEA,IBA IEA	ENSDARG00000014179,ENSDARG00000039007,ENSDARG00000053684	Up
query_1	TRUE	0.186337	17	222	2	0.00900901	0.117647	GO:0015810	GO:BP	aspartate transmembrane transport	14094	4899	GO:0003333, GO:0015740, GO:0071705, GO:1905039	IBA IEA,IBA	ENSDARG00000013749,ENSDARG00000099911	Up
query_1	TRUE	0.186337	2	222	1	0.0045045	0.5	GO:0002432	GO:BP	granuloma formation	14094	953	GO:0002252, GO:0002544	IMP IGI	ENSDARG00000104795	Up
query_1	TRUE	0.186337	17	222	2	0.00900901	0.117647	GO:0043647	GO:BP	inositol phosphate metabolic process	14094	10730	GO:0006796, GO:0019637, GO:0019751	IEA,IBA	ENSDARG00000013056,ENSDARG00000073909	Up
query_1	TRUE	0.186337	16	222	2	0.00900901	0.125	GO:0051153	GO:BP	regulation of striated muscle cell differentiation	14094	13356	GO:0051146, GO:0051147	IBA,IMP	ENSDARG00000029830,ENSDARG00000091253	Up
query_1	TRUE	0.186337	2	222	1	0.0045045	0.5	GO:0072078	GO:BP	nephron tubule morphogenesis	14094	16878	GO:0061333, GO:0072080, GO:0072088	IMP	ENSDARG00000090444	Up
query_1	TRUE	0.186337	2	222	1	0.0045045	0.5	GO:0051639	GO:BP	actin filament network formation	14094	13662	GO:0007015	IBA	ENSDARG00000039272	Up
query_1	TRUE	0.186337	2	222	1	0.0045045	0.5	GO:0061333	GO:BP	renal tubule morphogenesis	14094	15199	GO:0060562, GO:0061326	IMP	ENSDARG00000090444	Up
query_1	TRUE	0.186337	2	222	1	0.0045045	0.5	GO:0071470	GO:BP	cellular response to osmotic stress	14094	16472	GO:0006970, GO:0062197, GO:0071214	IDA	ENSDARG00000094557	Up
query_1	TRUE	0.186337	2	222	1	0.0045045	0.5	GO:0051230	GO:BP	spindle disassembly	14094	13400	GO:0007051, GO:1903008	IBA	ENSDARG00000011983	Up
query_1	TRUE	0.186337	2	222	1	0.0045045	0.5	GO:0071502	GO:BP	cellular response to temperature stimulus	14094	16504	GO:0009266	IDA	ENSDARG00000094557	Up
query_1	TRUE	0.186337	2	222	1	0.0045045	0.5	GO:0051228	GO:BP	mitotic spindle disassembly	14094	13398	GO:0007052, GO:0051230	IBA	ENSDARG00000011983	Up
query_1	TRUE	0.186337	2	222	1	0.0045045	0.5	GO:0048743	GO:BP	positive regulation of skeletal muscle fiber development	14094	12831	GO:0010720, GO:0048643, GO:0048741, GO:0048742, GO:0051155	IBA	ENSDARG00000029830	Up
query_1	TRUE	0.186337	2	222	1	0.0045045	0.5	GO:0048643	GO:BP	positive regulation of skeletal muscle tissue development	14094	12734	GO:0007519, GO:0045844, GO:0048641	IBA	ENSDARG00000029830	Up
query_1	TRUE	0.186337	2	222	1	0.0045045	0.5	GO:0061056	GO:BP	sclerotome development	14094	14956	GO:0060485, GO:0061053	ISS	ENSDARG00000007891	Up
query_1	TRUE	0.186337	16	222	2	0.00900901	0.125	GO:0046514	GO:BP	ceramide catabolic process	14094	12048	GO:0006672, GO:0030149	ISS IBA IEA,IBA	ENSDARG00000012829,ENSDARG00000058327	Up
query_1	TRUE	0.186337	2	222	1	0.0045045	0.5	GO:0060292	GO:BP	long-term synaptic depression	14094	14299	GO:0048167, GO:0050805	IBA	ENSDARG00000041431	Up
query_1	TRUE	0.186337	2	222	1	0.0045045	0.5	GO:0046333	GO:BP	octopamine metabolic process	14094	11902	GO:0018958, GO:0042439	IBA	ENSDARG00000031136	Up
query_1	TRUE	0.186337	2	222	1	0.0045045	0.5	GO:0072673	GO:BP	lamellipodium morphogenesis	14094	17257	GO:0097581, GO:0120039	IBA	ENSDARG00000040466	Up
query_1	TRUE	0.186337	40	222	3	0.0135135	0.075	GO:0046173	GO:BP	polyol biosynthetic process	14094	11781	GO:0019751, GO:0046165	ISS IBA,IBA IEA,IBA	ENSDARG00000012829,ENSDARG00000073764,ENSDARG00000073909	Up
query_1	TRUE	0.186337	2	222	1	0.0045045	0.5	GO:0045844	GO:BP	positive regulation of striated muscle tissue development	14094	11498	GO:0014706, GO:0016202, GO:0048636, GO:1901863	IBA	ENSDARG00000029830	Up
query_1	TRUE	0.186337	43	222	3	0.0135135	0.0697674	GO:0045214	GO:BP	sarcomere organization	14094	11172	GO:0030239, GO:0031032	IMP IGI,IBA,IMP IGI	ENSDARG00000006757,ENSDARG00000030157,ENSDARG00000091253	Up
query_1	TRUE	0.186337	2	222	1	0.0045045	0.5	GO:0044341	GO:BP	sodium-dependent phosphate transport	14094	10863	GO:0006817	IBA IEA	ENSDARG00000036864	Up
query_1	TRUE	0.186337	2	222	1	0.0045045	0.5	GO:0072088	GO:BP	nephron epithelium morphogenesis	14094	16887	GO:0002009, GO:0072009, GO:0072028	IMP	ENSDARG00000090444	Up
query_1	TRUE	0.186903	150	222	6	0.027027	0.04	GO:0019693	GO:BP	ribose phosphate metabolic process	14094	5978	GO:0006796, GO:0019637, GO:1901135	IEA,IBA IEA,IBA IEA,IBA IEA,IBA IEA,IEA	ENSDARG00000001950,ENSDARG00000014179,ENSDARG00000032469,ENSDARG00000039007,ENSDARG00000053684,ENSDARG00000056591	Up
query_1	TRUE	0.188557	76	222	4	0.018018	0.0526316	GO:0009205	GO:BP	purine ribonucleoside triphosphate metabolic process	14094	3357	GO:0009144, GO:0009199	IEA,IBA IEA,IBA IEA,IBA IEA	ENSDARG00000001950,ENSDARG00000014179,ENSDARG00000039007,ENSDARG00000053684	Up
query_1	TRUE	0.193282	324	222	10	0.045045	0.0308642	GO:0001568	GO:BP	blood vessel development	14094	351	GO:0001944, GO:0048856	IBA,IMP,IMP,IMP,IMP,IMP,IGI,IGI,IBA,IDA IMP	ENSDARG00000002937,ENSDARG00000008029,ENSDARG00000019442,ENSDARG00000020242,ENSDARG00000028731,ENSDARG00000031737,ENSDARG00000038153,ENSDARG00000054942,ENSDARG00000103551,ENSDARG00000104795	Up
query_1	TRUE	0.197874	45	222	3	0.0135135	0.0666667	GO:0170040	GO:BP	proteinogenic amino acid catabolic process	14094	20027	GO:0046395, GO:0170039	IEA,IBA,IBA	ENSDARG00000055642,ENSDARG00000074698,ENSDARG00000101074	Up
query_1	TRUE	2.75e-05	277	226	19	0.0840708	0.0685921	GO:0003779	GO:MF	actin binding	14775	348	GO:0008092	IEA,IBA IEA,IBA IEA,IBA IEA,IBA IEA,IBA IEA,IBA IEA,IBA IEA,IBA IEA,IBA IEA,IBA IEA,IEA,IBA IEA,IEA,IEA,IBA IEA,IEA,IBA IEA,IDA IBA IEA	ENSDARG00000009689,ENSDARG00000010728,ENSDARG00000011459,ENSDARG00000012972,ENSDARG00000014106,ENSDARG00000017036,ENSDARG00000035438,ENSDARG00000035629,ENSDARG00000036863,ENSDARG00000039272,ENSDARG00000040466,ENSDARG00000042559,ENSDARG00000045262,ENSDARG00000073766,ENSDARG00000074275,ENSDARG00000090369,ENSDARG00000099385,ENSDARG00000100252,ENSDARG00000102441	Up
query_1	TRUE	0.000158813	152	226	13	0.0575221	0.0855263	GO:0051015	GO:MF	actin filament binding	14775	7369	GO:0003779, GO:0044877	IBA IEA,IBA IEA,IBA,IBA,IBA IEA,IBA IEA,IBA,IBA IEA,IBA IEA,IBA IEA,IBA,IBA,IDA IBA IEA	ENSDARG00000010728,ENSDARG00000011459,ENSDARG00000012972,ENSDARG00000014106,ENSDARG00000017036,ENSDARG00000035438,ENSDARG00000036863,ENSDARG00000039272,ENSDARG00000040466,ENSDARG00000045262,ENSDARG00000090369,ENSDARG00000100252,ENSDARG00000102441	Up
query_1	TRUE	0.00186817	507	226	22	0.0973451	0.0433925	GO:0008092	GO:MF	cytoskeletal protein binding	14775	1514	GO:0005515	IEA,IBA IEA,IBA IEA,IBA IEA,IBA IEA,IBA IEA,IBA IEA,IBA IEA,IBA IEA,IBA IEA,IBA IEA,IEA,IBA IEA,ISS IEA,IEA,IEA,IBA IEA,IBA IEA,IDA,IEA,IBA IEA,IDA IBA IEA	ENSDARG00000009689,ENSDARG00000010728,ENSDARG00000011459,ENSDARG00000012972,ENSDARG00000014106,ENSDARG00000017036,ENSDARG00000035438,ENSDARG00000035629,ENSDARG00000036863,ENSDARG00000039272,ENSDARG00000040466,ENSDARG00000042559,ENSDARG00000045262,ENSDARG00000045675,ENSDARG00000053625,ENSDARG00000073766,ENSDARG00000074275,ENSDARG00000090369,ENSDARG00000091253,ENSDARG00000099385,ENSDARG00000100252,…	Up
query_1	TRUE	0.00186817	409	226	19	0.0840708	0.0464548	GO:0008289	GO:MF	lipid binding	14775	1613	GO:0005488	IBA,IBA,IBA IEA,IBA,IEA,IBA IEA,IBA IEA,IBA,IBA,IBA IEA,ISS IBA IEA,IEA,IBA IEA,IBA IEA,IEA,IEA,IBA IEA,IBA IEA,IDA	ENSDARG00000010728,ENSDARG00000011459,ENSDARG00000012076,ENSDARG00000017036,ENSDARG00000020242,ENSDARG00000020866,ENSDARG00000038151,ENSDARG00000040466,ENSDARG00000045262,ENSDARG00000053625,ENSDARG00000059227,ENSDARG00000060345,ENSDARG00000070038,ENSDARG00000070486,ENSDARG00000095863,ENSDARG00000101242,ENSDARG00000102004,ENSDARG00000104177,ENSDARG00000116628	Up
query_1	TRUE	0.00186817	445	226	20	0.0884956	0.0449438	GO:0044877	GO:MF	protein-containing complex binding	14775	5529	GO:0005488	IBA IEA,IBA IEA,IBA,IBA,IBA,IBA IEA,IBA,IBA,IBA,IBA IEA,IBA,IBA IEA,IBA IEA,IBA IEA,IBA IEA,IBA,IBA,IBA,IBA,IDA IBA IEA	ENSDARG00000010728,ENSDARG00000011459,ENSDARG00000012125,ENSDARG00000012972,ENSDARG00000014106,ENSDARG00000017036,ENSDARG00000020242,ENSDARG00000029898,ENSDARG00000032639,ENSDARG00000035438,ENSDARG00000036863,ENSDARG00000039272,ENSDARG00000040466,ENSDARG00000044199,ENSDARG00000045262,ENSDARG00000056913,ENSDARG00000068275,ENSDARG00000090369,ENSDARG00000100252,ENSDARG00000102441	Up
query_1	TRUE	0.00227338	39	226	6	0.0265487	0.153846	GO:1902936	GO:MF	phosphatidylinositol bisphosphate binding	14775	9925	GO:1901981	IBA,IBA,IBA,IEA,IBA,IBA	ENSDARG00000010728,ENSDARG00000011459,ENSDARG00000017036,ENSDARG00000038151,ENSDARG00000040466,ENSDARG00000045262	Up
query_1	TRUE	0.00288175	5152	226	108	0.477876	0.0209627	GO:0003824	GO:MF	catalytic activity	14775	356	GO:0003674	IBA IEA,IBA IEA,IEA,IEA,IBA IEA,IEA,IBA IEA,IBA,IDA IBA IEA,ISS IBA IEA,IBA IEA,IBA IEA,IEA,IBA IEA,IDA IBA,IBA IEA,IBA IEA,IBA,IBA IEA,IBA IEA,IDA IBA IEA,IEA,IBA IEA,IBA,IBA IEA,IEA,IBA IEA,IEA,IBA IEA,IBA IEA,IBA,IBA IEA,IBA,IEA,IBA IEA,IBA IEA,IBA IEA,IBA IEA,IEA,IEA,IBA IEA,IBA IEA,IEA,IDA IBA IEA,IBA IEA,IBA IEA,IBA IEA,IEA,IEA,IBA IEA,IBA IEA,IBA IEA,IBA IEA,IBA IEA,IBA,IDA ISS IBA IEA,IBA…	ENSDARG00000000380,ENSDARG00000001950,ENSDARG00000004748,ENSDARG00000006766,ENSDARG00000008029,ENSDARG00000009612,ENSDARG00000011983,ENSDARG00000012076,ENSDARG00000012829,ENSDARG00000013056,ENSDARG00000014179,ENSDARG00000015654,ENSDARG00000015662,ENSDARG00000017579,ENSDARG00000017882,ENSDARG00000019207,ENSDARG00000019228,ENSDARG00000020866,ENSDARG00000021135,ENSDARG00000022631,ENSDARG00000024278,…	Up
query_1	TRUE	0.00326752	27	226	5	0.0221239	0.185185	GO:0005546	GO:MF	phosphatidylinositol-4,5-bisphosphate binding	14775	1483	GO:0043168, GO:1902936	IBA,IBA,IBA,IBA,IBA	ENSDARG00000010728,ENSDARG00000011459,ENSDARG00000017036,ENSDARG00000040466,ENSDARG00000045262	Up
query_1	TRUE	0.0040357	6	226	3	0.0132743	0.5	GO:0004568	GO:MF	chitinase activity	14775	860	GO:0004553	IEA,IEA,IEA	ENSDARG00000009612,ENSDARG00000099185,ENSDARG00000116259	Up
query_1	TRUE	0.00994154	8	226	3	0.0132743	0.375	GO:0008061	GO:MF	chitin binding	14775	1504	GO:0097367	IEA,IEA,IEA	ENSDARG00000009612,ENSDARG00000099185,ENSDARG00000116259	Up
query_1	TRUE	0.0122867	9	226	3	0.0132743	0.333333	GO:0004607	GO:MF	phosphatidylcholine-sterol O-acyltransferase activity	14775	892	GO:0008374	IBA,IBA,IBA	ENSDARG00000012076,ENSDARG00000020866,ENSDARG00000102004	Up
query_1	TRUE	0.0122867	9	226	3	0.0132743	0.333333	GO:0060228	GO:MF	phosphatidylcholine-sterol O-acyltransferase activator activity	14775	7754	GO:0004607, GO:0008047	IBA,IBA,IBA	ENSDARG00000012076,ENSDARG00000020866,ENSDARG00000102004	Up
query_1	TRUE	0.0125456	238	226	12	0.0530973	0.0504202	GO:0005543	GO:MF	phospholipid binding	14775	1480	GO:0008289	IBA,IBA,IBA,IBA,IBA,IBA IEA,IBA,IBA,IBA IEA,IEA,IBA,IBA IEA	ENSDARG00000010728,ENSDARG00000011459,ENSDARG00000012076,ENSDARG00000017036,ENSDARG00000020866,ENSDARG00000038151,ENSDARG00000040466,ENSDARG00000045262,ENSDARG00000053625,ENSDARG00000101242,ENSDARG00000102004,ENSDARG00000104177	Up
query_1	TRUE	0.0210795	93	226	7	0.0309735	0.0752688	GO:0016798	GO:MF	hydrolase activity, acting on glycosyl bonds	14775	2927	GO:0016787	IEA,IEA,IBA IEA,IDA IBA IEA,IBA IEA,IEA,IEA	ENSDARG00000009612,ENSDARG00000056203,ENSDARG00000056874,ENSDARG00000058327,ENSDARG00000060671,ENSDARG00000099185,ENSDARG00000116259	Up
query_1	TRUE	0.023454	71	226	6	0.0265487	0.084507	GO:0004553	GO:MF	hydrolase activity, hydrolyzing O-glycosyl compounds	14775	847	GO:0016798	IEA,IBA IEA,IDA IBA IEA,IBA IEA,IEA,IEA	ENSDARG00000009612,ENSDARG00000056874,ENSDARG00000058327,ENSDARG00000060671,ENSDARG00000099185,ENSDARG00000116259	Up
query_1	TRUE	0.023454	27	226	4	0.0176991	0.148148	GO:0018455	GO:MF	alcohol dehydrogenase [NAD(P)+] activity	14775	3136	GO:0016616	IDA IBA,IBA,IDA IEA,IEA	ENSDARG00000017882,ENSDARG00000021135,ENSDARG00000024278,ENSDARG00000080010	Up
query_1	TRUE	0.023454	12	226	3	0.0132743	0.25	GO:0004022	GO:MF	alcohol dehydrogenase (NAD+) activity	14775	502	GO:0018455	IDA IBA,IDA IEA,IEA	ENSDARG00000017882,ENSDARG00000024278,ENSDARG00000080010	Up
query_1	TRUE	0.0238609	72	226	6	0.0265487	0.0833333	GO:1901981	GO:MF	phosphatidylinositol phosphate binding	14775	9902	GO:0035091	IBA,IBA,IBA,IBA IEA,IBA,IBA	ENSDARG00000010728,ENSDARG00000011459,ENSDARG00000017036,ENSDARG00000038151,ENSDARG00000040466,ENSDARG00000045262	Up
query_1	TRUE	0.0291453	4	226	2	0.00884956	0.5	GO:0005221	GO:MF	intracellularly cyclic nucleotide-activated monoatomic cation channel activity	14775	1330	GO:0005217, GO:0043855, GO:0099094	IBA,IBA	ENSDARG00000012125,ENSDARG00000029898	Up
query_1	TRUE	0.0291453	4	226	2	0.00884956	0.5	GO:0005223	GO:MF	intracellularly cGMP-activated cation channel activity	14775	1332	GO:0005221	IBA,IBA	ENSDARG00000012125,ENSDARG00000029898	Up
query_1	TRUE	0.0291453	4	226	2	0.00884956	0.5	GO:0005222	GO:MF	intracellularly cAMP-activated cation channel activity	14775	1331	GO:0005221	IBA,IBA	ENSDARG00000012125,ENSDARG00000029898	Up
query_1	TRUE	0.0291453	14	226	3	0.0132743	0.214286	GO:0120020	GO:MF	cholesterol transfer activity	14775	9166	GO:0120015	IBA,IBA,IBA	ENSDARG00000012076,ENSDARG00000020866,ENSDARG00000102004	Up
query_1	TRUE	0.0291453	4	226	2	0.00884956	0.5	GO:0016936	GO:MF	galactoside binding	14775	3023	GO:0097367	IBA,IDA IBA	ENSDARG00000038153,ENSDARG00000054942	Up
query_1	TRUE	0.0291453	14	226	3	0.0132743	0.214286	GO:0120015	GO:MF	sterol transfer activity	14775	9162	GO:0120013	IBA,IBA,IBA	ENSDARG00000012076,ENSDARG00000020866,ENSDARG00000102004	Up
query_1	TRUE	0.0291453	4	226	2	0.00884956	0.5	GO:0043855	GO:MF	cyclic nucleotide-activated monoatomic ion channel activity	14775	5385	GO:0015276	IBA,IBA	ENSDARG00000012125,ENSDARG00000029898	Up
query_1	TRUE	0.0535501	38	226	4	0.0176991	0.105263	GO:0005201	GO:MF	extracellular matrix structural constituent	14775	1321	GO:0005198	IBA IEA,IBA,IBA,IEA	ENSDARG00000007912,ENSDARG00000008060,ENSDARG00000076321,ENSDARG00000090768	Up
query_1	TRUE	0.0636596	2983	226	63	0.278761	0.0211197	GO:0005515	GO:MF	protein binding	14775	1462	GO:0005488	IBA,IBA,IEA,IBA,IBA IEA,IBA IEA,IBA,ISS,IBA IEA,IBA IEA,IBA,IBA IEA,IPI,IBA IEA,IEA,IBA,IEA,IEA,IBA,IEA,IBA IEA,IBA IEA,IBA IEA,IBA IEA,IEA,IBA,IBA,IBA,IBA IEA,IBA IEA,IEA,IBA,IBA IEA,ISS IEA,IEA,IDA IBA,IBA,IBA IEA,IBA,IBA,IBA,ISS,IEA,IBA IEA,IEA,IPI,IEA,IBA,IBA IEA,IBA,IDA,IDA,IBA,IEA,IBA IEA,IDA IBA,IDA IBA IEA,IBA,IBA,IBA,IDA IBA IEA,IBA IEA,IEA	ENSDARG00000001447,ENSDARG00000006869,ENSDARG00000009689,ENSDARG00000009978,ENSDARG00000010728,ENSDARG00000011459,ENSDARG00000011983,ENSDARG00000012076,ENSDARG00000012972,ENSDARG00000014106,ENSDARG00000014179,ENSDARG00000017036,ENSDARG00000017320,ENSDARG00000017579,ENSDARG00000019646,ENSDARG00000020242,ENSDARG00000020594,ENSDARG00000021855,ENSDARG00000022261,ENSDARG00000029830,ENSDARG00000031737,…	Up
query_1	TRUE	0.0637519	6	226	2	0.00884956	0.333333	GO:0051903	GO:MF	S-(hydroxymethyl)glutathione dehydrogenase [NAD(P)+] activity	14775	7490	GO:0016616	IBA,IBA IEA	ENSDARG00000024278,ENSDARG00000080010	Up
query_1	TRUE	0.0676794	129	226	7	0.0309735	0.0542636	GO:0035091	GO:MF	phosphatidylinositol binding	14775	4788	GO:0005543	IBA,IBA,IBA,IBA IEA,IBA,IBA,IEA	ENSDARG00000010728,ENSDARG00000011459,ENSDARG00000017036,ENSDARG00000038151,ENSDARG00000040466,ENSDARG00000045262,ENSDARG00000101242	Up
query_1	TRUE	0.0730592	99	226	6	0.0265487	0.0606061	GO:0016616	GO:MF	oxidoreductase activity, acting on the CH-OH group of donors, NAD or NADP as acceptor	14775	2787	GO:0016614	IDA IBA,IBA,IDA IBA IEA,IBA,IEA,IBA IEA	ENSDARG00000017882,ENSDARG00000021135,ENSDARG00000024278,ENSDARG00000026236,ENSDARG00000036942,ENSDARG00000080010	Up
query_1	TRUE	0.0848177	46	226	4	0.0176991	0.0869565	GO:0008374	GO:MF	O-acyltransferase activity	14775	1636	GO:0016747	IBA,IBA IEA,IBA,IBA	ENSDARG00000012076,ENSDARG00000019228,ENSDARG00000020866,ENSDARG00000102004	Up
query_1	TRUE	0.0848177	104	226	6	0.0265487	0.0576923	GO:0016614	GO:MF	oxidoreductase activity, acting on CH-OH group of donors	14775	2785	GO:0016491	IDA IBA,IBA,IDA IBA IEA,IBA,IEA,IBA IEA	ENSDARG00000017882,ENSDARG00000021135,ENSDARG00000024278,ENSDARG00000026236,ENSDARG00000036942,ENSDARG00000080010	Up
query_1	TRUE	0.0848177	104	226	6	0.0265487	0.0576923	GO:0042802	GO:MF	identical protein binding	14775	5147	GO:0005515	ISS,IBA,IEA,IBA,ISS,IEA	ENSDARG00000012076,ENSDARG00000014179,ENSDARG00000036942,ENSDARG00000037307,ENSDARG00000070480,ENSDARG00000088116	Up
query_1	TRUE	0.0882256	24	226	3	0.0132743	0.125	GO:0030020	GO:MF	extracellular matrix structural constituent conferring tensile strength	14775	3587	GO:0005201	IBA,IBA,IBA	ENSDARG00000007912,ENSDARG00000008060,ENSDARG00000076321	Up
query_1	TRUE	0.0907068	8	226	2	0.00884956	0.25	GO:0004499	GO:MF	N,N-dimethylaniline monooxygenase activity	14775	806	GO:0016709	IEA,IBA IEA	ENSDARG00000039211,ENSDARG00000043518	Up
query_1	TRUE	0.0907068	8	226	2	0.00884956	0.25	GO:0043236	GO:MF	laminin binding	14775	5242	GO:0005515, GO:0050840	IBA,IDA IBA	ENSDARG00000038153,ENSDARG00000054942	Up
query_1	TRUE	0.107423	147	226	7	0.0309735	0.047619	GO:0016829	GO:MF	lyase activity	14775	2950	GO:0003824	IBA IEA,IBA IEA,IBA IEA,IBA IEA,IBA IEA,IBA,IBA IEA	ENSDARG00000015654,ENSDARG00000035544,ENSDARG00000039007,ENSDARG00000053684,ENSDARG00000056591,ENSDARG00000074698,ENSDARG00000078479	Up
query_1	TRUE	0.115044	4434	226	85	0.376106	0.0191701	GO:0036094	GO:MF	small molecule binding	14775	4911	GO:0005488	IEA,IEA,IEA,IBA IEA,IBA,IBA,IEA,IBA,ISS IEA,IEA,IBA IEA,IEA,IEA,IBA,IBA IEA,IEA,IEA,IBA IEA,IEA,IBA,IBA IEA,IBA IEA,IEA,IEA,IEA,IEA,IEA,IBA IEA,IEA,IBA,IEA,IEA,IEA,IEA,IEA,IBA,IEA,IEA,IBA,IBA IEA,IEA,IEA,IEA,IEA,IEA,IEA,IEA,IEA,ISS IBA IEA,IEA,IEA,IEA,IEA,IEA,IEA,IEA,IDA,IEA,IBA,IEA,IBA,IEA,IEA,IEA,IBA IEA,IEA,IBA IEA,IEA,IDA,IBA,IEA,IEA,IEA,IEA,IBA IEA,IEA,IEA,IEA,IEA,IEA,IEA,IEA,IEA,IEA,IBA IEA	ENSDARG00000000380,ENSDARG00000001950,ENSDARG00000008029,ENSDARG00000009978,ENSDARG00000010728,ENSDARG00000011459,ENSDARG00000011983,ENSDARG00000012125,ENSDARG00000012829,ENSDARG00000013056,ENSDARG00000014179,ENSDARG00000015654,ENSDARG00000015662,ENSDARG00000017036,ENSDARG00000017579,ENSDARG00000019207,ENSDARG00000022631,ENSDARG00000024278,ENSDARG00000028027,ENSDARG00000029898,ENSDARG00000031136,…	Up
query_1	TRUE	0.122278	4325	226	83	0.367257	0.0191908	GO:0043167	GO:MF	ion binding	14775	5224	GO:0036094	IEA,IEA,IEA,IBA IEA,IBA,IBA,IEA,IBA,ISS IEA,IEA,IBA IEA,IEA,IEA,IBA,IBA IEA,IEA,IEA,IBA IEA,IEA,IBA,IBA IEA,IBA IEA,IEA,IEA,IEA,IEA,IBA IEA,IEA,IBA,IEA,IEA,IEA,IEA,IEA,IBA,IEA,IEA,IBA,IBA IEA,IEA,IEA,IEA,IEA,IEA,IEA,IEA,IEA,ISS IBA IEA,IEA,IEA,IEA,IEA,IEA,IEA,IEA,IEA,IBA,IEA,IBA,IEA,IEA,IEA,IBA IEA,IEA,IBA IEA,IEA,IDA,IBA,IEA,IEA,IEA,IEA,IBA IEA,IEA,IEA,IEA,IEA,IEA,IEA,IEA,IEA,IEA,IBA IEA	ENSDARG00000000380,ENSDARG00000001950,ENSDARG00000008029,ENSDARG00000009978,ENSDARG00000010728,ENSDARG00000011459,ENSDARG00000011983,ENSDARG00000012125,ENSDARG00000012829,ENSDARG00000013056,ENSDARG00000014179,ENSDARG00000015654,ENSDARG00000015662,ENSDARG00000017036,ENSDARG00000017579,ENSDARG00000019207,ENSDARG00000022631,ENSDARG00000024278,ENSDARG00000028027,ENSDARG00000029898,ENSDARG00000031136,…	Up
query_1	TRUE	0.12246	29	226	3	0.0132743	0.103448	GO:0017022	GO:MF	myosin binding	14775	3049	GO:0008092	IBA,IDA,IEA	ENSDARG00000074275,ENSDARG00000091253,ENSDARG00000099385	Up
query_1	TRUE	0.12246	29	226	3	0.0132743	0.103448	GO:0005504	GO:MF	fatty acid binding	14775	1458	GO:0008289, GO:0033293	ISS IBA IEA,IBA,IBA	ENSDARG00000059227,ENSDARG00000070038,ENSDARG00000070486	Up
query_1	TRUE	0.12246	10	226	2	0.00884956	0.2	GO:0030553	GO:MF	cGMP binding	14775	3706	GO:0030551, GO:0032561, GO:0043168	IBA,IBA	ENSDARG00000012125,ENSDARG00000029898	Up
query_1	TRUE	0.127149	1	226	1	0.00442478	1	GO:0000016	GO:MF	lactase activity	14775	6	GO:0004553	IBA	ENSDARG00000060671	Up
query_1	TRUE	0.127149	1	226	1	0.00442478	1	GO:0061798	GO:MF	GTP 3',8'-cyclase activity	14775	7856	GO:0016830	IBA IEA	ENSDARG00000078479	Up
query_1	TRUE	0.127149	1	226	1	0.00442478	1	GO:0047635	GO:MF	alanine-oxo-acid transaminase activity	14775	6352	GO:0008483	IBA	ENSDARG00000055642	Up
query_1	TRUE	0.127149	1	226	1	0.00442478	1	GO:0045127	GO:MF	N-acetylglucosamine kinase activity	14775	5538	GO:0019200	IBA IEA	ENSDARG00000099116	Up
query_1	TRUE	0.127149	1	226	1	0.00442478	1	GO:0052835	GO:MF	inositol-3,4,6-trisphosphate 1-kinase activity	14775	7667	GO:0051766	IEA	ENSDARG00000013056	Up
query_1	TRUE	0.127149	1	226	1	0.00442478	1	GO:0016639	GO:MF	oxidoreductase activity, acting on the CH-NH2 group of donors, NAD or NADP as acceptor	14775	2807	GO:0016638	IBA IEA	ENSDARG00000101074	Up
query_1	TRUE	0.127149	1	226	1	0.00442478	1	GO:0003846	GO:MF	2-acylglycerol O-acyltransferase activity	14775	376	GO:0016411	IBA	ENSDARG00000019228	Up
query_1	TRUE	0.127149	32	226	3	0.0132743	0.09375	GO:0120013	GO:MF	lipid transfer activity	14775	9160	GO:0005319	IBA,IBA,IBA	ENSDARG00000012076,ENSDARG00000020866,ENSDARG00000102004	Up
query_1	TRUE	0.127149	1	226	1	0.00442478	1	GO:0061609	GO:MF	fructose-1-phosphate aldolase activity	14775	7794	GO:0016832	IBA	ENSDARG00000053684	Up
query_1	TRUE	0.127149	34	226	3	0.0132743	0.0882353	GO:0033293	GO:MF	monocarboxylic acid binding	14775	4278	GO:0031406	ISS IBA IEA,IBA,IBA	ENSDARG00000059227,ENSDARG00000070038,ENSDARG00000070486	Up
query_1	TRUE	0.127149	1	226	1	0.00442478	1	GO:0031788	GO:MF	motilin receptor binding	14775	4008	GO:0001664	IDA	ENSDARG00000092916	Up
query_1	TRUE	0.127149	1	226	1	0.00442478	1	GO:0003998	GO:MF	acylphosphatase activity	14775	489	GO:0016462	IEA	ENSDARG00000086271	Up
query_1	TRUE	0.127149	1	226	1	0.00442478	1	GO:0050459	GO:MF	ethanolamine-phosphate phospho-lyase activity	14775	7152	GO:0016838	IBA IEA	ENSDARG00000035544	Up
query_1	TRUE	0.127149	1	226	1	0.00442478	1	GO:0140616	GO:MF	iodotyrosine deiodinase activity	14775	9441	GO:0046992	IDA IEA	ENSDARG00000076056	Up
query_1	TRUE	0.127149	1	226	1	0.00442478	1	GO:0061799	GO:MF	cyclic pyranopterin monophosphate synthase activity	14775	7857	GO:0016849	IBA	ENSDARG00000078479	Up
query_1	TRUE	0.127149	1	226	1	0.00442478	1	GO:0004352	GO:MF	glutamate dehydrogenase (NAD+) activity	14775	689	GO:0004353	IBA	ENSDARG00000101074	Up
query_1	TRUE	0.127149	61	226	4	0.0176991	0.0655738	GO:0004867	GO:MF	serine-type endopeptidase inhibitor activity	14775	1107	GO:0004252, GO:0004866	IBA IEA,IEA,IBA IEA,IBA IEA	ENSDARG00000069476,ENSDARG00000076321,ENSDARG00000089361,ENSDARG00000091801	Up
query_1	TRUE	0.127149	11	226	2	0.00884956	0.181818	GO:0005217	GO:MF	intracellularly ligand-gated monoatomic ion channel activity	14775	1327	GO:0015276	IBA,IBA	ENSDARG00000012125,ENSDARG00000029898	Up
query_1	TRUE	0.127149	1	226	1	0.00442478	1	GO:0004353	GO:MF	glutamate dehydrogenase [NAD(P)+] activity	14775	690	GO:0016639	IBA IEA	ENSDARG00000101074	Up
query_1	TRUE	0.127149	1	226	1	0.00442478	1	GO:0000825	GO:MF	inositol-1,3,4,5-tetrakisphosphate 6-kinase activity	14775	99	GO:0051765	ISS	ENSDARG00000013056	Up
query_1	TRUE	0.127149	1	226	1	0.00442478	1	GO:0004021	GO:MF	L-alanine:2-oxoglutarate aminotransferase activity	14775	501	GO:0047635	IBA	ENSDARG00000055642	Up
query_1	TRUE	0.127149	1	226	1	0.00442478	1	GO:0016894	GO:MF	endonuclease activity, active with either ribo- or deoxyribonucleic acids and producing 3'-phosphomonoesters	14775	3005	GO:0004519	IEA	ENSDARG00000006766	Up
query_1	TRUE	0.133083	13	226	2	0.00884956	0.153846	GO:0180030	GO:MF	inositol phosphate kinase activity	14775	9856	GO:0016301	ISS IBA IEA,IBA IEA	ENSDARG00000013056,ENSDARG00000073909	Up
query_1	TRUE	0.151386	14	226	2	0.00884956	0.142857	GO:0005315	GO:MF	phosphate transmembrane transporter activity	14775	1383	GO:0015103, GO:0015291	IDA IBA IEA,IBA	ENSDARG00000036864,ENSDARG00000077180	Up
query_1	TRUE	0.159912	2	226	1	0.00442478	0.5	GO:0032034	GO:MF	myosin II head/neck binding	14775	4134	GO:0032028, GO:0032038	IBA	ENSDARG00000074275	Up
query_1	TRUE	0.159912	2	226	1	0.00442478	0.5	GO:0000827	GO:MF	inositol-1,3,4,5,6-pentakisphosphate kinase activity	14775	100	GO:0016776, GO:0180030	IEA	ENSDARG00000073909	Up
query_1	TRUE	0.159912	2	226	1	0.00442478	0.5	GO:0005436	GO:MF	sodium:phosphate symporter activity	14775	1433	GO:0005315, GO:0015370	IDA IBA IEA	ENSDARG00000036864	Up
query_1	TRUE	0.159912	18	226	2	0.00884956	0.111111	GO:0008483	GO:MF	transaminase activity	14775	1716	GO:0016769	IEA,IBA IEA	ENSDARG00000035544,ENSDARG00000055642	Up
query_1	TRUE	0.159912	2	226	1	0.00442478	0.5	GO:0000829	GO:MF	diphosphoinositol pentakisphosphate kinase activity	14775	102	GO:0016776, GO:0180030	IBA IEA	ENSDARG00000073909	Up
query_1	TRUE	0.159912	806	226	20	0.0884956	0.0248139	GO:0046914	GO:MF	transition metal ion binding	14775	5713	GO:0046872	IEA,IEA,ISS,IEA,IEA,IBA IEA,IEA,IBA IEA,IEA,IEA,IEA,IEA,IEA,IEA,IEA,IEA,IEA,IBA IEA,IEA,IBA IEA	ENSDARG00000008029,ENSDARG00000009978,ENSDARG00000012829,ENSDARG00000015654,ENSDARG00000022631,ENSDARG00000024278,ENSDARG00000028027,ENSDARG00000031136,ENSDARG00000037533,ENSDARG00000039116,ENSDARG00000055240,ENSDARG00000058158,ENSDARG00000062429,ENSDARG00000070127,ENSDARG00000073764,ENSDARG00000077688,ENSDARG00000077694,ENSDARG00000080010,ENSDARG00000101242,ENSDARG00000104375	Up
query_1	TRUE	0.159912	43	226	3	0.0132743	0.0697674	GO:0016835	GO:MF	carbon-oxygen lyase activity	14775	2955	GO:0016829	IBA IEA,IBA IEA,IBA IEA	ENSDARG00000015654,ENSDARG00000035544,ENSDARG00000039007	Up
query_1	TRUE	0.159912	2	226	1	0.00442478	0.5	GO:0000832	GO:MF	inositol hexakisphosphate 5-kinase activity	14775	105	GO:0000828	IEA	ENSDARG00000073909	Up
query_1	TRUE	0.159912	2	226	1	0.00442478	0.5	GO:0043546	GO:MF	molybdopterin cofactor binding	14775	5276	GO:0005488	IEA	ENSDARG00000055240	Up
query_1	TRUE	0.159912	2	226	1	0.00442478	0.5	GO:0034185	GO:MF	apolipoprotein binding	14775	4669	GO:0005515	IBA	ENSDARG00000098720	Up
query_1	TRUE	0.159912	2	226	1	0.00442478	0.5	GO:0033857	GO:MF	5-diphosphoinositol pentakisphosphate 1-kinase activity	14775	4500	GO:0000829	IBA IEA	ENSDARG00000073909	Up
query_1	TRUE	0.159912	2	226	1	0.00442478	0.5	GO:0030731	GO:MF	guanidinoacetate N-methyltransferase activity	14775	3754	GO:0008757	IBA IEA	ENSDARG00000070844	Up
query_1	TRUE	0.159912	2	226	1	0.00442478	0.5	GO:0001846	GO:MF	opsonin binding	14775	244	GO:0005515	IBA	ENSDARG00000068275	Up
query_1	TRUE	0.159912	2	226	1	0.00442478	0.5	GO:0001848	GO:MF	complement binding	14775	246	GO:0005515	IBA	ENSDARG00000068275	Up
query_1	TRUE	0.159912	2	226	1	0.00442478	0.5	GO:0016727	GO:MF	oxidoreductase activity, acting on CH or CH2 groups, oxygen as acceptor	14775	2872	GO:0016725	IEA	ENSDARG00000055240	Up
query_1	TRUE	0.159912	2	226	1	0.00442478	0.5	GO:0032038	GO:MF	myosin II heavy chain binding	14775	4138	GO:0032036, GO:0045159	IBA	ENSDARG00000074275	Up
query_1	TRUE	0.159912	2	226	1	0.00442478	0.5	GO:0001849	GO:MF	complement component C1q complex binding	14775	247	GO:0001846, GO:0001848, GO:0044877	IBA	ENSDARG00000068275	Up
query_1	TRUE	0.159912	2	226	1	0.00442478	0.5	GO:0016726	GO:MF	oxidoreductase activity, acting on CH or CH2 groups, NAD or NADP as acceptor	14775	2871	GO:0016725	IBA IEA	ENSDARG00000055240	Up
query_1	TRUE	0.159912	2	226	1	0.00442478	0.5	GO:0032028	GO:MF	myosin head/neck binding	14775	4128	GO:0032036	IBA	ENSDARG00000074275	Up
query_1	TRUE	0.159912	2	226	1	0.00442478	0.5	GO:0047325	GO:MF	inositol-3,4,5,6-tetrakisphosphate 1-kinase activity	14775	6062	GO:0051765	IBA IEA	ENSDARG00000013056	Up
query_1	TRUE	0.159912	17	226	2	0.00884956	0.117647	GO:0019200	GO:MF	carbohydrate kinase activity	14775	3413	GO:0016301	IBA IEA,IBA IEA	ENSDARG00000014179,ENSDARG00000099116	Up
query_1	TRUE	0.159912	16	226	2	0.00884956	0.125	GO:0048306	GO:MF	calcium-dependent protein binding	14775	6721	GO:0005515	IBA,IBA	ENSDARG00000009978,ENSDARG00000037425	Up
query_1	TRUE	0.159912	2	226	1	0.00442478	0.5	GO:0004855	GO:MF	xanthine oxidase activity	14775	1096	GO:0016727	IEA	ENSDARG00000055240	Up
query_1	TRUE	0.159912	2	226	1	0.00442478	0.5	GO:0004854	GO:MF	xanthine dehydrogenase activity	14775	1095	GO:0016726	IBA IEA	ENSDARG00000055240	Up
query_1	TRUE	0.159912	2	226	1	0.00442478	0.5	GO:0004794	GO:MF	threonine deaminase activity	14775	1040	GO:0016841	IBA	ENSDARG00000074698	Up
query_1	TRUE	0.159912	111	226	5	0.0221239	0.045045	GO:0004497	GO:MF	monooxygenase activity	14775	804	GO:0016491	IBA IEA,IBA IEA,IEA,IBA IEA,IBA IEA	ENSDARG00000022631,ENSDARG00000031136,ENSDARG00000039211,ENSDARG00000043518,ENSDARG00000073764	Up
query_1	TRUE	0.159912	2	226	1	0.00442478	0.5	GO:0003941	GO:MF	L-serine ammonia-lyase activity	14775	443	GO:0016841	IBA	ENSDARG00000074698	Up
query_1	TRUE	0.159912	2	226	1	0.00442478	0.5	GO:0052726	GO:MF	inositol-1,3,4-trisphosphate 5-kinase activity	14775	7596	GO:0051766	IBA IEA	ENSDARG00000013056	Up
query_1	TRUE	0.159912	2	226	1	0.00442478	0.5	GO:0052725	GO:MF	inositol-1,3,4-trisphosphate 6-kinase activity	14775	7595	GO:0051766	IBA IEA	ENSDARG00000013056	Up
query_1	TRUE	0.159912	2	226	1	0.00442478	0.5	GO:0008241	GO:MF	peptidyl-dipeptidase activity	14775	1591	GO:0008238	IBA IEA	ENSDARG00000079166	Up
query_1	TRUE	0.159912	2	226	1	0.00442478	0.5	GO:0018467	GO:MF	formaldehyde dehydrogenase (NAD+) activity	14775	3147	GO:0004029	IDA	ENSDARG00000024278	Up
query_1	TRUE	0.159912	2	226	1	0.00442478	0.5	GO:0008466	GO:MF	glycogenin glucosyltransferase activity	14775	1702	GO:0035251	IEA	ENSDARG00000059391	Up
query_1	TRUE	0.159912	15	226	2	0.00884956	0.133333	GO:0050840	GO:MF	extracellular matrix binding	14775	7358	GO:0005488	IBA,IDA IBA	ENSDARG00000038153,ENSDARG00000054942	Up
query_1	TRUE	0.159912	2	226	1	0.00442478	0.5	GO:0052723	GO:MF	inositol hexakisphosphate 1-kinase activity	14775	7593	GO:0000828	IEA	ENSDARG00000073909	Up
query_1	TRUE	0.159912	2	226	1	0.00442478	0.5	GO:0052724	GO:MF	inositol hexakisphosphate 3-kinase activity	14775	7594	GO:0000828	IEA	ENSDARG00000073909	Up
query_1	TRUE	0.173409	19	226	2	0.00884956	0.105263	GO:0030551	GO:MF	cyclic nucleotide binding	14775	3704	GO:0000166	IBA,IBA	ENSDARG00000012125,ENSDARG00000029898	Up
query_1	TRUE	0.173409	19	226	2	0.00884956	0.105263	GO:0016709	GO:MF	oxidoreductase activity, acting on paired donors, with incorporation or reduction of molecular oxygen, NAD(P)H as one donor, and incorporation of one atom of oxygen	14775	2855	GO:0004497, GO:0016705	IEA,IBA IEA	ENSDARG00000039211,ENSDARG00000043518	Up
query_1	TRUE	0.17895	47	226	3	0.0132743	0.0638298	GO:0016765	GO:MF	transferase activity, transferring alkyl or aryl (other than methyl) groups	14775	2902	GO:0016740	IDA IBA IEA,IBA IEA,IDA IEA	ENSDARG00000042428,ENSDARG00000063665,ENSDARG00000088116	Up
query_1	TRUE	0.180201	81	226	4	0.0176991	0.0493827	GO:0005319	GO:MF	lipid transporter activity	14775	1385	GO:0005215	IBA,IBA,IBA IEA,IBA	ENSDARG00000012076,ENSDARG00000020866,ENSDARG00000093078,ENSDARG00000102004	Up
query_1	TRUE	0.180697	119	226	5	0.0221239	0.0420168	GO:0061134	GO:MF	peptidase regulator activity	14775	7766	GO:0008233, GO:0030234	IBA,IBA IEA,IEA,IBA IEA,IBA IEA	ENSDARG00000056913,ENSDARG00000069476,ENSDARG00000076321,ENSDARG00000089361,ENSDARG00000091801	Up
query_1	TRUE	0.181648	1972	226	40	0.176991	0.020284	GO:0043168	GO:MF	anion binding	14775	5225	GO:0043167	IEA,IBA,IBA,IEA,IBA,IEA,IBA IEA,IBA,IBA IEA,IBA,IBA IEA,IEA,IEA,IEA,IBA,IEA,IEA,IBA,IEA,IEA,IBA,IEA,IEA,IEA,IEA,ISS IBA IEA,IEA,IEA,IEA,IEA,IEA,IBA,IBA,IEA,IBA IEA,IEA,IDA,IBA,IEA,IEA	ENSDARG00000001950,ENSDARG00000010728,ENSDARG00000011459,ENSDARG00000011983,ENSDARG00000012125,ENSDARG00000013056,ENSDARG00000014179,ENSDARG00000017036,ENSDARG00000017579,ENSDARG00000029898,ENSDARG00000031164,ENSDARG00000035438,ENSDARG00000035544,ENSDARG00000036863,ENSDARG00000038151,ENSDARG00000039211,ENSDARG00000039929,ENSDARG00000040466,ENSDARG00000043518,ENSDARG00000044199,ENSDARG00000045262,…	Up
query_1	TRUE	0.181939	20	226	2	0.00884956	0.1	GO:0016769	GO:MF	transferase activity, transferring nitrogenous groups	14775	2904	GO:0016740	IEA,IBA IEA	ENSDARG00000035544,ENSDARG00000055642	Up
query_1	TRUE	0.18675	591	226	15	0.0663717	0.0253807	GO:0016491	GO:MF	oxidoreductase activity	14775	2753	GO:0003824	IDA IBA,IBA IEA,IBA IEA,IDA IBA IEA,IBA IEA,IBA IEA,IEA,IEA,IBA IEA,IEA,IBA IEA,IBA IEA,IDA IBA IEA,IBA IEA,IBA IEA	ENSDARG00000017882,ENSDARG00000021135,ENSDARG00000022631,ENSDARG00000024278,ENSDARG00000026236,ENSDARG00000031136,ENSDARG00000036942,ENSDARG00000039211,ENSDARG00000043518,ENSDARG00000054588,ENSDARG00000055240,ENSDARG00000073764,ENSDARG00000076056,ENSDARG00000080010,ENSDARG00000101074	Up
query_1	TRUE	0.190815	3	226	1	0.00442478	0.333333	GO:0003796	GO:MF	lysozyme activity	14775	353	GO:0004553, GO:0061783	IBA IEA	ENSDARG00000056874	Up
query_1	TRUE	0.190815	3	226	1	0.00442478	0.333333	GO:0031419	GO:MF	cobalamin binding	14775	3876	GO:0019842, GO:0046906, GO:1901363	IDA	ENSDARG00000068088	Up
query_1	TRUE	0.190815	3	226	1	0.00442478	0.333333	GO:0016841	GO:MF	ammonia-lyase activity	14775	2960	GO:0016840	IBA	ENSDARG00000074698	Up
query_1	TRUE	0.190815	3	226	1	0.00442478	0.333333	GO:0030228	GO:MF	lipoprotein particle receptor activity	14775	3615	GO:0038024	IBA	ENSDARG00000032639	Up
query_1	TRUE	0.190815	3	226	1	0.00442478	0.333333	GO:0141152	GO:MF	glycerol-3-phosphate dehydrogenase (NAD+) activity	14775	9698	GO:0016616	IEA	ENSDARG00000036942	Up
query_1	TRUE	0.190815	3	226	1	0.00442478	0.333333	GO:0046992	GO:MF	oxidoreductase activity, acting on X-H and Y-H to form an X-Y bond	14775	5750	GO:0016491	IDA IEA	ENSDARG00000076056	Up
query_1	TRUE	0.190815	3	226	1	0.00442478	0.333333	GO:0004104	GO:MF	cholinesterase activity	14775	569	GO:0052689	IEA	ENSDARG00000029822	Up
query_1	TRUE	0.190815	3	226	1	0.00442478	0.333333	GO:0015616	GO:MF	DNA translocase activity	14775	2592	GO:0008094	IBA	ENSDARG00000092134	Up
query_1	TRUE	0.190815	3	226	1	0.00442478	0.333333	GO:0106274	GO:MF	NAD+-protein-arginine ADP-ribosyltransferase activity	14775	9066	GO:1990404	IEA	ENSDARG00000078178	Up
query_1	TRUE	0.190815	3	226	1	0.00442478	0.333333	GO:0004465	GO:MF	lipoprotein lipase activity	14775	776	GO:0004806	IBA IEA	ENSDARG00000098720	Up
query_1	TRUE	0.190815	3	226	1	0.00442478	0.333333	GO:0004500	GO:MF	dopamine beta-monooxygenase activity	14775	807	GO:0016715	IBA IEA	ENSDARG00000031136	Up
query_1	TRUE	0.190815	3	226	1	0.00442478	0.333333	GO:0004839	GO:MF	ubiquitin activating enzyme activity	14775	1082	GO:0008641	IBA IEA	ENSDARG00000061222	Up
query_1	TRUE	0.190815	86	226	4	0.0176991	0.0465116	GO:0004866	GO:MF	endopeptidase inhibitor activity	14775	1106	GO:0004175, GO:0030414, GO:0061135	IBA IEA,IEA,IBA IEA,IBA IEA	ENSDARG00000069476,ENSDARG00000076321,ENSDARG00000089361,ENSDARG00000091801	Up
query_1	TRUE	0.190815	3	226	1	0.00442478	0.333333	GO:0005041	GO:MF	low-density lipoprotein particle receptor activity	14775	1226	GO:0030228	IBA	ENSDARG00000032639	Up
query_1	TRUE	0.190815	546	226	14	0.0619469	0.025641	GO:0008233	GO:MF	peptidase activity	14775	1583	GO:0016787, GO:0140096	IEA,IBA IEA,IEA,IBA IEA,IEA,IBA,IEA,IBA IEA,IEA,IDA IBA IEA,IBA IEA,IBA IEA,IBA IEA,IEA	ENSDARG00000004748,ENSDARG00000008029,ENSDARG00000026017,ENSDARG00000037533,ENSDARG00000052905,ENSDARG00000056913,ENSDARG00000060600,ENSDARG00000069476,ENSDARG00000076321,ENSDARG00000077688,ENSDARG00000079166,ENSDARG00000089361,ENSDARG00000091801,ENSDARG00000112575	Up
query_1	TRUE	0.190815	3	226	1	0.00442478	0.333333	GO:0004090	GO:MF	carbonyl reductase (NADPH) activity	14775	559	GO:0008106	IBA	ENSDARG00000021135	Up
query_1	TRUE	0.190815	3	226	1	0.00442478	0.333333	GO:0030151	GO:MF	molybdenum ion binding	14775	3600	GO:0046914	IEA	ENSDARG00000055240	Up
query_1	TRUE	0.196107	128	226	5	0.0221239	0.0390625	GO:0008237	GO:MF	metallopeptidase activity	14775	1587	GO:0008233	IBA IEA,IEA,IBA IEA,IDA IBA IEA,IBA IEA	ENSDARG00000008029,ENSDARG00000026017,ENSDARG00000037533,ENSDARG00000077688,ENSDARG00000079166	Up
query_1	TRUE	0.198316	23	226	2	0.00884956	0.0869565	GO:0004364	GO:MF	glutathione transferase activity	14775	701	GO:0016765	IDA IBA IEA,IDA IEA	ENSDARG00000042428,ENSDARG00000088116	Up
query_1	TRUE	0.198316	610	226	15	0.0663717	0.0245902	GO:0008270	GO:MF	zinc ion binding	14775	1607	GO:0046914	IEA,ISS,IEA,IBA IEA,IEA,IEA,IEA,IEA,IEA,IEA,IEA,IEA,IBA IEA,IEA,IBA IEA	ENSDARG00000008029,ENSDARG00000012829,ENSDARG00000015654,ENSDARG00000024278,ENSDARG00000028027,ENSDARG00000037533,ENSDARG00000039116,ENSDARG00000058158,ENSDARG00000062429,ENSDARG00000070127,ENSDARG00000077688,ENSDARG00000077694,ENSDARG00000080010,ENSDARG00000101242,ENSDARG00000104375	Up
query_1	TRUE	0.000190639	39	128	8	0.0625	0.205128	KEGG:04744	KEGG	Phototransduction	5762	362	KEGG:00000	KEGG,KEGG,KEGG,KEGG,KEGG,KEGG,KEGG,KEGG	ENSDARG00000000380,ENSDARG00000010454,ENSDARG00000012125,ENSDARG00000029898,ENSDARG00000044199,ENSDARG00000055534,ENSDARG00000075800,ENSDARG00000101567	Up
query_1	TRUE	0.000528791	1426	128	54	0.421875	0.0378682	KEGG:01100	KEGG	Metabolic pathways	5762	181	KEGG:00000	KEGG,KEGG,KEGG,KEGG,KEGG,KEGG,KEGG,KEGG,KEGG,KEGG,KEGG,KEGG,KEGG,KEGG,KEGG,KEGG,KEGG,KEGG,KEGG,KEGG,KEGG,KEGG,KEGG,KEGG,KEGG,KEGG,KEGG,KEGG,KEGG,KEGG,KEGG,KEGG,KEGG,KEGG,KEGG,KEGG,KEGG,KEGG,KEGG,KEGG,KEGG,KEGG,KEGG,KEGG,KEGG,KEGG,KEGG,KEGG,KEGG,KEGG,KEGG,KEGG,KEGG,KEGG	ENSDARG00000000380,ENSDARG00000001950,ENSDARG00000002764,ENSDARG00000003113,ENSDARG00000004539,ENSDARG00000006008,ENSDARG00000006207,ENSDARG00000009612,ENSDARG00000012366,ENSDARG00000012829,ENSDARG00000013056,ENSDARG00000013430,ENSDARG00000014179,ENSDARG00000014488,ENSDARG00000015662,ENSDARG00000019207,ENSDARG00000019228,ENSDARG00000021135,ENSDARG00000022631,ENSDARG00000029822,ENSDARG00000035544,…	Up
query_1	TRUE	0.0343968	23	128	4	0.03125	0.173913	KEGG:00052	KEGG	Galactose metabolism	5762	7	KEGG:00000	KEGG,KEGG,KEGG,KEGG	ENSDARG00000014179,ENSDARG00000045598,ENSDARG00000060671,ENSDARG00000101629	Up
query_1	TRUE	0.0343968	23	128	4	0.03125	0.173913	KEGG:00030	KEGG	Pentose phosphate pathway	5762	4	KEGG:00000	KEGG,KEGG,KEGG,KEGG	ENSDARG00000012366,ENSDARG00000014179,ENSDARG00000053684,ENSDARG00000103369	Up
query_1	TRUE	0.0343968	95	128	8	0.0625	0.0842105	KEGG:01200	KEGG	Carbon metabolism	5762	184	KEGG:00000	KEGG,KEGG,KEGG,KEGG,KEGG,KEGG,KEGG,KEGG	ENSDARG00000012366,ENSDARG00000014179,ENSDARG00000039007,ENSDARG00000053684,ENSDARG00000055642,ENSDARG00000074698,ENSDARG00000101074,ENSDARG00000103369	Up
query_1	TRUE	0.0733223	68	128	6	0.046875	0.0882353	KEGG:01230	KEGG	Biosynthesis of amino acids	5762	188	KEGG:00000	KEGG,KEGG,KEGG,KEGG,KEGG,KEGG	ENSDARG00000014179,ENSDARG00000039007,ENSDARG00000053684,ENSDARG00000055642,ENSDARG00000074698,ENSDARG00000103369	Up
query_1	TRUE	0.109448	56	128	5	0.0390625	0.0892857	KEGG:00561	KEGG	Glycerolipid metabolism	5762	85	KEGG:00000	KEGG,KEGG,KEGG,KEGG,KEGG	ENSDARG00000019228,ENSDARG00000029822,ENSDARG00000045598,ENSDARG00000098720,ENSDARG00000103380	Up
query_1	TRUE	0.109448	54	128	5	0.0390625	0.0925926	KEGG:00520	KEGG	Amino sugar and nucleotide sugar metabolism	5762	69	KEGG:00000	KEGG,KEGG,KEGG,KEGG,KEGG	ENSDARG00000009612,ENSDARG00000044094,ENSDARG00000099116,ENSDARG00000099185,ENSDARG00000116259	Up
query_1	TRUE	0.109448	82	128	6	0.046875	0.0731707	KEGG:03320	KEGG	PPAR signaling pathway	5762	236	KEGG:00000	KEGG,KEGG,KEGG,KEGG,KEGG,KEGG	ENSDARG00000032639,ENSDARG00000059227,ENSDARG00000073764,ENSDARG00000075931,ENSDARG00000095863,ENSDARG00000098720	Up
query_1	TRUE	0.109448	37	128	4	0.03125	0.108108	KEGG:00051	KEGG	Fructose and mannose metabolism	5762	6	KEGG:00000	KEGG,KEGG,KEGG,KEGG	ENSDARG00000012366,ENSDARG00000014179,ENSDARG00000045598,ENSDARG00000053684	Up
query_1	TRUE	0.129174	198	128	10	0.078125	0.0505051	KEGG:04530	KEGG	Tight junction	5762	317	KEGG:00000	KEGG,KEGG,KEGG,KEGG,KEGG,KEGG,KEGG,KEGG,KEGG,KEGG	ENSDARG00000009544,ENSDARG00000015955,ENSDARG00000019442,ENSDARG00000024964,ENSDARG00000031164,ENSDARG00000069888,ENSDARG00000074289,ENSDARG00000090369,ENSDARG00000100844,ENSDARG00000102366	Up
query_1	TRUE	0.0107349	6	62	3	0.0483871	0.5	REAC:R-DRE-1474165	REAC	Reproduction	2882	1042	REAC:0000000	REAC,REAC,REAC	ENSDARG00000009612,ENSDARG00000099185,ENSDARG00000116259	Up
query_1	TRUE	0.0107349	6	62	3	0.0483871	0.5	REAC:R-DRE-1187000	REAC	Fertilization	2882	414	REAC:R-DRE-1474165	REAC,REAC,REAC	ENSDARG00000009612,ENSDARG00000099185,ENSDARG00000116259	Up
query_1	TRUE	0.0107349	6	62	3	0.0483871	0.5	REAC:R-DRE-2534343	REAC	Interaction With Cumulus Cells And The Zona Pellucida	2882	564	REAC:R-DRE-1187000	REAC,REAC,REAC	ENSDARG00000009612,ENSDARG00000099185,ENSDARG00000116259	Up
query_1	TRUE	0.0107349	219	62	14	0.225806	0.0639269	REAC:R-DRE-6798695	REAC	Neutrophil degranulation	2882	763	REAC:R-DRE-168249	REAC,REAC,REAC,REAC,REAC,REAC,REAC,REAC,REAC,REAC,REAC,REAC,REAC,REAC	ENSDARG00000009612,ENSDARG00000032405,ENSDARG00000032469,ENSDARG00000032639,ENSDARG00000037425,ENSDARG00000039579,ENSDARG00000059391,ENSDARG00000079372,ENSDARG00000091801,ENSDARG00000093546,ENSDARG00000099185,ENSDARG00000105674,ENSDARG00000116259,ENSDARG00000116628	Up
query_1	TRUE	0.0224798	18	62	4	0.0645161	0.222222	REAC:R-DRE-70171	REAC	Glycolysis	2882	495	REAC:R-DRE-70326	REAC,REAC,REAC,REAC	ENSDARG00000014179,ENSDARG00000037307,ENSDARG00000039007,ENSDARG00000053684	Up
query_1	TRUE	0.0266169	34	62	5	0.0806452	0.147059	REAC:R-DRE-2187338	REAC	Visual phototransduction	2882	1355	REAC:R-DRE-9709957	REAC,REAC,REAC,REAC,REAC	ENSDARG00000044199,ENSDARG00000044861,ENSDARG00000052223,ENSDARG00000055534,ENSDARG00000070038	Up
query_1	TRUE	0.0354844	3	62	2	0.0322581	0.666667	REAC:R-DRE-3000471	REAC	Scavenging by Class B Receptors	2882	1098	REAC:R-DRE-2173782	REAC,REAC	ENSDARG00000012076,ENSDARG00000032639	Up
query_1	TRUE	0.0354844	3	62	2	0.0322581	0.666667	REAC:R-DRE-189085	REAC	Digestion of dietary carbohydrate	2882	307	REAC:R-DRE-8935690	REAC,REAC	ENSDARG00000009612,ENSDARG00000099185	Up
query_1	TRUE	0.0354844	23	62	4	0.0645161	0.173913	REAC:R-DRE-70326	REAC	Glucose metabolism	2882	482	REAC:R-DRE-71387	REAC,REAC,REAC,REAC	ENSDARG00000014179,ENSDARG00000037307,ENSDARG00000039007,ENSDARG00000053684	Up
query_1	TRUE	0.0531427	14	62	3	0.0483871	0.214286	REAC:R-DRE-2514859	REAC	Inactivation, recovery and regulation of the phototransduction cascade	2882	546	REAC:R-DRE-2514856	REAC,REAC,REAC	ENSDARG00000044199,ENSDARG00000052223,ENSDARG00000055534	Up
query_1	TRUE	0.0531427	4	62	2	0.0322581	0.5	REAC:R-DRE-8963743	REAC	Digestion and absorption	2882	306	REAC:0000000	REAC,REAC	ENSDARG00000009612,ENSDARG00000099185	Up
query_1	TRUE	0.0531427	14	62	3	0.0483871	0.214286	REAC:R-DRE-5365859	REAC	RA biosynthesis pathway	2882	914	REAC:R-DRE-5362517	REAC,REAC,REAC	ENSDARG00000021135,ENSDARG00000024278,ENSDARG00000080010	Up
query_1	TRUE	0.0531427	4	62	2	0.0322581	0.5	REAC:R-DRE-8935690	REAC	Digestion	2882	305	REAC:R-DRE-8963743	REAC,REAC	ENSDARG00000009612,ENSDARG00000099185	Up
query_1	TRUE	0.0607437	15	62	3	0.0483871	0.2	REAC:R-DRE-2514856	REAC	The phototransduction cascade	2882	1275	REAC:R-DRE-2187338	REAC,REAC,REAC	ENSDARG00000044199,ENSDARG00000052223,ENSDARG00000055534	Up
query_1	TRUE	0.0957112	6	62	2	0.0322581	0.333333	REAC:R-DRE-2161541	REAC	Abacavir metabolism	2882	18	REAC:R-DRE-2161522	REAC,REAC	ENSDARG00000024278,ENSDARG00000080010	Up
query_1	TRUE	0.0957112	6	62	2	0.0322581	0.333333	REAC:R-DRE-71384	REAC	Ethanol oxidation	2882	377	REAC:R-DRE-211945	REAC,REAC	ENSDARG00000024278,ENSDARG00000080010	Up
query_1	TRUE	0.0968343	322	62	14	0.225806	0.0434783	REAC:R-DRE-168249	REAC	Innate Immune System	2882	553	REAC:R-DRE-168256	REAC,REAC,REAC,REAC,REAC,REAC,REAC,REAC,REAC,REAC,REAC,REAC,REAC,REAC	ENSDARG00000009612,ENSDARG00000032405,ENSDARG00000032469,ENSDARG00000032639,ENSDARG00000037425,ENSDARG00000039579,ENSDARG00000059391,ENSDARG00000079372,ENSDARG00000091801,ENSDARG00000093546,ENSDARG00000099185,ENSDARG00000105674,ENSDARG00000116259,ENSDARG00000116628	Up
query_1	TRUE	0.104266	59	62	5	0.0806452	0.0847458	REAC:R-DRE-9709957	REAC	Sensory Perception	2882	1112	REAC:0000000	REAC,REAC,REAC,REAC,REAC	ENSDARG00000044199,ENSDARG00000044861,ENSDARG00000052223,ENSDARG00000055534,ENSDARG00000070038	Up
query_1	TRUE	0.104266	751	62	25	0.403226	0.0332889	REAC:R-DRE-1430728	REAC	Metabolism	2882	655	REAC:0000000	REAC,REAC,REAC,REAC,REAC,REAC,REAC,REAC,REAC,REAC,REAC,REAC,REAC,REAC,REAC,REAC,REAC,REAC,REAC,REAC,REAC,REAC,REAC,REAC,REAC	ENSDARG00000012829,ENSDARG00000013749,ENSDARG00000014179,ENSDARG00000024278,ENSDARG00000026236,ENSDARG00000032469,ENSDARG00000032639,ENSDARG00000035544,ENSDARG00000037307,ENSDARG00000039007,ENSDARG00000041051,ENSDARG00000042428,ENSDARG00000043518,ENSDARG00000053684,ENSDARG00000055642,ENSDARG00000058327,ENSDARG00000059227,ENSDARG00000059391,ENSDARG00000070038,ENSDARG00000070844,ENSDARG00000075931,…	Up
query_1	TRUE	0.104266	7	62	2	0.0322581	0.285714	REAC:R-DRE-9840310	REAC	Glycosphingolipid catabolism	2882	499	REAC:R-DRE-1660662	REAC,REAC	ENSDARG00000012829,ENSDARG00000058327	Up
query_1	TRUE	0.104266	7	62	2	0.0322581	0.285714	REAC:R-DRE-2161522	REAC	Abacavir ADME	2882	17	REAC:R-DRE-9748784	REAC,REAC	ENSDARG00000024278,ENSDARG00000080010	Up
query_1	TRUE	0.117543	22	62	3	0.0483871	0.136364	REAC:R-DRE-5362517	REAC	Signaling by Retinoic Acid	2882	1153	REAC:R-DRE-9006931	REAC,REAC,REAC	ENSDARG00000021135,ENSDARG00000024278,ENSDARG00000080010	Up
query_1	TRUE	0.154236	45	62	4	0.0645161	0.0888889	REAC:R-DRE-114608	REAC	Platelet degranulation	2882	869	REAC:R-DRE-76005	REAC,REAC,REAC,REAC	ENSDARG00000012076,ENSDARG00000032639,ENSDARG00000039579,ENSDARG00000075766	Up
query_1	TRUE	0.171394	47	62	4	0.0645161	0.0851064	REAC:R-DRE-76005	REAC	Response to elevated platelet cytosolic Ca2+	2882	1051	REAC:R-DRE-76002	REAC,REAC,REAC,REAC	ENSDARG00000012076,ENSDARG00000032639,ENSDARG00000039579,ENSDARG00000075766	Up
query_1	TRUE	0.182091	1	62	1	0.016129	1	REAC:R-DRE-5652084	REAC	Fructose metabolism	2882	434	REAC:R-DRE-71387	REAC	ENSDARG00000053684	Up
query_1	TRUE	0.182091	1	62	1	0.016129	1	REAC:R-DRE-8964540	REAC	Alanine metabolism	2882	66	REAC:R-DRE-71291	REAC	ENSDARG00000055642	Up
query_1	TRUE	0.182091	1	62	1	0.016129	1	REAC:R-DRE-111448	REAC	Activation of NOXA and translocation to mitochondria	2882	36	REAC:R-DRE-114452	REAC	ENSDARG00000089307	Up
query_1	TRUE	0.182091	1	62	1	0.016129	1	REAC:R-DRE-70350	REAC	Fructose catabolism	2882	433	REAC:R-DRE-5652084	REAC	ENSDARG00000053684	Up
query_1	TRUE	0.18326	76	62	5	0.0806452	0.0657895	REAC:R-DRE-71387	REAC	Metabolism of carbohydrates and carbohydrate derivatives	2882	660	REAC:R-DRE-1430728	REAC,REAC,REAC,REAC,REAC	ENSDARG00000014179,ENSDARG00000037307,ENSDARG00000039007,ENSDARG00000053684,ENSDARG00000059391	Up
query_1	TRUE	0.00899385	5359	455	131	0.287912	0.0244449	TF:M02019	TF	Factor: LEF-1; motif: WCAAAGN	25107	88	TF:M00000	TF,TF,TF,TF,TF,TF,TF,TF,TF,TF,TF,TF,TF,TF,TF,TF,TF,TF,TF,TF,TF,TF,TF,TF,TF,TF,TF,TF,TF,TF,TF,TF,TF,TF,TF,TF,TF,TF,TF,TF,TF,TF,TF,TF,TF,TF,TF,TF,TF,TF,TF,TF,TF,TF,TF,TF,TF,TF,TF,TF,TF,TF,TF,TF,TF,TF,TF,TF,TF,TF,TF,TF,TF,TF,TF,TF,TF,TF,TF,TF,TF,TF,TF,TF,TF,TF,TF,TF,TF,TF,TF,TF,TF,TF,TF,TF,TF,TF,TF,TF,TF,TF,TF,TF,TF,TF,TF,TF,TF,TF,TF,TF,TF,TF,TF,TF,TF,TF,TF,TF,TF,TF,TF,TF,TF,TF,TF,TF,TF,TF,TF	ENSDARG00000002968,ENSDARG00000003113,ENSDARG00000004748,ENSDARG00000006427,ENSDARG00000006757,ENSDARG00000006869,ENSDARG00000007277,ENSDARG00000007398,ENSDARG00000008029,ENSDARG00000009133,ENSDARG00000009689,ENSDARG00000009978,ENSDARG00000010454,ENSDARG00000011459,ENSDARG00000011693,ENSDARG00000012125,ENSDARG00000012632,ENSDARG00000012829,ENSDARG00000017882,ENSDARG00000019228,ENSDARG00000019260,…	Up
query_1	TRUE	0.00899385	5359	455	131	0.287912	0.0244449	TF:M03794	TF	Factor: LEF-1; motif: WCAAAGN	25107	90	TF:M00000	TF,TF,TF,TF,TF,TF,TF,TF,TF,TF,TF,TF,TF,TF,TF,TF,TF,TF,TF,TF,TF,TF,TF,TF,TF,TF,TF,TF,TF,TF,TF,TF,TF,TF,TF,TF,TF,TF,TF,TF,TF,TF,TF,TF,TF,TF,TF,TF,TF,TF,TF,TF,TF,TF,TF,TF,TF,TF,TF,TF,TF,TF,TF,TF,TF,TF,TF,TF,TF,TF,TF,TF,TF,TF,TF,TF,TF,TF,TF,TF,TF,TF,TF,TF,TF,TF,TF,TF,TF,TF,TF,TF,TF,TF,TF,TF,TF,TF,TF,TF,TF,TF,TF,TF,TF,TF,TF,TF,TF,TF,TF,TF,TF,TF,TF,TF,TF,TF,TF,TF,TF,TF,TF,TF,TF,TF,TF,TF,TF,TF,TF	ENSDARG00000002968,ENSDARG00000003113,ENSDARG00000004748,ENSDARG00000006427,ENSDARG00000006757,ENSDARG00000006869,ENSDARG00000007277,ENSDARG00000007398,ENSDARG00000008029,ENSDARG00000009133,ENSDARG00000009689,ENSDARG00000009978,ENSDARG00000010454,ENSDARG00000011459,ENSDARG00000011693,ENSDARG00000012125,ENSDARG00000012632,ENSDARG00000012829,ENSDARG00000017882,ENSDARG00000019228,ENSDARG00000019260,…	Up
query_1	TRUE	8.5e-05	558	302	33	0.109272	0.0591398	GO:0007417	GO:BP	central nervous system development	14094	2898	GO:0007399, GO:0048731	IMP IGI,IBA,IBA,IBA,IMP IGI,IMP,IMP,ISS,IMP IGI,IMP IGI IBA,IEP,IGI,IMP,IMP,IBA,IGI,IMP,IMP,IBA,IMP,IDA IMP,IMP IGI,IDA IMP IGI IBA IEA,IMP IGI,IBA,IMP IBA,IMP IBA,IMP IBA,IBA,IBA,IMP,IEA,IMP IGI	ENSDARG00000001129,ENSDARG00000004588,ENSDARG00000004712,ENSDARG00000006497,ENSDARG00000007406,ENSDARG00000010655,ENSDARG00000013295,ENSDARG00000014018,ENSDARG00000014201,ENSDARG00000015554,ENSDARG00000018817,ENSDARG00000026599,ENSDARG00000027740,ENSDARG00000030621,ENSDARG00000033901,ENSDARG00000039458,ENSDARG00000044754,ENSDARG00000045760,ENSDARG00000054683,ENSDARG00000055752,ENSDARG00000057936,…	Down
query_1	TRUE	8.5e-05	396	302	27	0.089404	0.0681818	GO:0007420	GO:BP	brain development	14094	2901	GO:0007417, GO:0048513, GO:0060322	IMP IGI,IBA,IBA,IBA,IMP IGI,IMP,IMP,ISS,IMP IGI,IMP IGI,IEP,IGI,IMP,IMP,IMP,IMP,IDA IMP,IMP IGI,IDA IMP IGI,IMP IGI,IBA,IMP,IMP IBA,IMP IBA,IBA,IBA,IEA	ENSDARG00000001129,ENSDARG00000004588,ENSDARG00000004712,ENSDARG00000006497,ENSDARG00000007406,ENSDARG00000010655,ENSDARG00000013295,ENSDARG00000014018,ENSDARG00000014201,ENSDARG00000015554,ENSDARG00000018817,ENSDARG00000026599,ENSDARG00000027740,ENSDARG00000044754,ENSDARG00000045760,ENSDARG00000055752,ENSDARG00000057936,ENSDARG00000058379,ENSDARG00000068567,ENSDARG00000069765,ENSDARG00000069866,…	Down
query_1	TRUE	8.5e-05	408	302	28	0.0927152	0.0686275	GO:0060322	GO:BP	head development	14094	14325	GO:0048856	IMP IGI,IBA,IBA,IBA,IMP IGI,IMP,IMP,ISS,IMP IGI,IMP IGI,IEP,IGI,IMP,IMP IGI,IMP,IMP,IMP,IDA IMP,IMP IGI,IDA IMP IGI,IMP IGI,IBA,IMP,IMP IBA,IMP IBA,IBA,IBA,IEA	ENSDARG00000001129,ENSDARG00000004588,ENSDARG00000004712,ENSDARG00000006497,ENSDARG00000007406,ENSDARG00000010655,ENSDARG00000013295,ENSDARG00000014018,ENSDARG00000014201,ENSDARG00000015554,ENSDARG00000018817,ENSDARG00000026599,ENSDARG00000027740,ENSDARG00000036376,ENSDARG00000044754,ENSDARG00000045760,ENSDARG00000055752,ENSDARG00000057936,ENSDARG00000058379,ENSDARG00000068567,ENSDARG00000069765,…	Down
query_1	TRUE	8.98e-05	1383	302	59	0.195364	0.0426609	GO:0007399	GO:BP	nervous system development	14094	2884	GO:0048731	IMP IGI,IMP,IBA,IBA,IMP IGI IBA IEA,IBA,IMP IGI,IMP,IMP,ISS IBA,IMP IGI IBA,IMP,IMP,IMP IGI IBA,IMP IGI IEP IBA,IGI IBA IEA,IMP IBA,IMP,IBA,IBA,IMP IBA,IMP,IGI IBA,IMP,IDA,IBA,IMP,IBA,IMP IGI TAS,IMP,IBA,IMP ISS IEA,IGI IBA,IDA IMP IBA,IBA IEA,IMP IGI IBA IEA,IBA,IBA,IDA IMP IGI IBA IEA,IMP IGI,IBA,IMP IBA IEA,IMP IGI IBA,IMP,IMP,IBA,IMP IGI IBA IEA,IBA,IBA,IBA,IBA IEA,IMP,IMP IBA IEA,IEA,IEA,IMP…	ENSDARG00000001129,ENSDARG00000002255,ENSDARG00000004588,ENSDARG00000004712,ENSDARG00000005645,ENSDARG00000006497,ENSDARG00000007406,ENSDARG00000010655,ENSDARG00000013295,ENSDARG00000014018,ENSDARG00000014201,ENSDARG00000014420,ENSDARG00000015266,ENSDARG00000015554,ENSDARG00000018817,ENSDARG00000026599,ENSDARG00000027740,ENSDARG00000030621,ENSDARG00000033901,ENSDARG00000034107,ENSDARG00000036375,…	Down
query_1	TRUE	0.00123209	740	302	36	0.119205	0.0486486	GO:0030182	GO:BP	neuron differentiation	14094	6666	GO:0030154, GO:0048699	IBA,IBA,IMP IGI IBA IEA,IBA,IMP,ISS IBA,IMP IGI IBA,IMP IBA,IGI IBA,IBA,IMP,IMP IBA,IMP,IGI IBA,IBA,IBA,IMP IGI TAS,IMP,IGI,IBA,IBA,IMP IGI IBA,IBA,IBA,IMP IGI IEA,IBA,IMP,IMP IGI IBA,IMP,IGI IBA,IBA,IBA IEA,IMP IBA,IBA,IMP IGI,IMP IGI	ENSDARG00000004588,ENSDARG00000004712,ENSDARG00000005645,ENSDARG00000006497,ENSDARG00000007406,ENSDARG00000014018,ENSDARG00000014201,ENSDARG00000018817,ENSDARG00000026599,ENSDARG00000027740,ENSDARG00000030621,ENSDARG00000036375,ENSDARG00000038518,ENSDARG00000039458,ENSDARG00000043932,ENSDARG00000044827,ENSDARG00000045639,ENSDARG00000045760,ENSDARG00000056732,ENSDARG00000057936,ENSDARG00000058039,…	Down
query_1	TRUE	0.00123209	44	302	8	0.0264901	0.181818	GO:0021515	GO:BP	cell differentiation in spinal cord	14094	6067	GO:0021510, GO:0030154	ISS,IMP,IMP,IGI,IMP,IMP,IMP,IMP IGI	ENSDARG00000014018,ENSDARG00000014201,ENSDARG00000030621,ENSDARG00000039458,ENSDARG00000068567,ENSDARG00000070913,ENSDARG00000091756,ENSDARG00000104735	Down
query_1	TRUE	0.00128672	2475	302	84	0.278146	0.0339394	GO:0048731	GO:BP	system development	14094	12821	GO:0007275, GO:0048856	IMP IGI,IMP,IMP,IGI IBA,IBA,IMP IGI IBA IEA,IBA,IMP IGI,IMP IGI,IGI,IMP,IEA,IMP,ISS IBA,IMP IGI IBA,IMP,IMP IGI ISS,IMP IGI IBA,IMP,IMP,IMP IGI IEP IBA,IMP IBA,IMP,IGI IBA IEA,IMP IBA,IMP,IMP,IMP IGI,IMP,IBA,IBA,IMP IBA,IMP IGI,IMP IBA,IGI IBA,IMP,IMP,ISS,IMP,IMP IBA IEA,IDA,IBA,IMP,IBA IEA,IMP IGI TAS,IMP,IMP,IBA,IMP IGI ISS IEA,IMP,IGI,IGI IBA,IBA,IDA IMP IGI IBA,IBA IEA,IMP IGI IBA IEA,IBA,IMP…	ENSDARG00000001129,ENSDARG00000002255,ENSDARG00000003963,ENSDARG00000004588,ENSDARG00000004712,ENSDARG00000005645,ENSDARG00000006497,ENSDARG00000007406,ENSDARG00000007982,ENSDARG00000008886,ENSDARG00000010655,ENSDARG00000010791,ENSDARG00000013295,ENSDARG00000014018,ENSDARG00000014201,ENSDARG00000014420,ENSDARG00000015266,ENSDARG00000015554,ENSDARG00000017168,ENSDARG00000017400,ENSDARG00000018817,…	Down
query_1	TRUE	0.00128672	1825	302	67	0.221854	0.0367123	GO:0048513	GO:BP	animal organ development	14094	12631	GO:0048856	IMP IGI,IMP,IMP,IGI IBA,IBA,IBA,IMP IGI,IMP IGI,IGI,IMP,IMP,IMP,ISS,IMP IGI,IMP IGI ISS,IMP IGI,IMP IEP,IEP,IMP IBA,IEA,IMP,IGI,IMP,IMP,IMP IGI,IMP,IMP,IMP IGI,IMP,IMP IBA,IMP,IMP,IEA,IMP,IMP IBA IEA,IMP,IEA,IMP,IMP,IMP,IMP,IMP,IGI,IBA,IDA IMP IGI,IBA,IMP IGI,IDA IMP IGI IEP IEA,IMP IGI,IBA,IMP,IMP IGI IBA,IMP,IMP,IMP IGI IBA,IMP IBA,IMP,IBA,IBA,IGI,IMP,IEA,IMP ISS,IMP,IEA,IMP,IMP IGI	ENSDARG00000001129,ENSDARG00000003963,ENSDARG00000004587,ENSDARG00000004588,ENSDARG00000004712,ENSDARG00000006497,ENSDARG00000007406,ENSDARG00000007982,ENSDARG00000008886,ENSDARG00000010655,ENSDARG00000012881,ENSDARG00000013295,ENSDARG00000014018,ENSDARG00000014201,ENSDARG00000015266,ENSDARG00000015554,ENSDARG00000017400,ENSDARG00000018817,ENSDARG00000019096,ENSDARG00000020811,ENSDARG00000021924,…	Down
query_1	TRUE	0.00128672	95	302	11	0.0364238	0.115789	GO:0021953	GO:BP	central nervous system neuron differentiation	14094	6476	GO:0007417, GO:0030182	IBA,ISS,IMP IGI,IMP,IGI,IGI,IMP,IMP,IMP,IMP,IMP IGI	ENSDARG00000004712,ENSDARG00000014018,ENSDARG00000014201,ENSDARG00000030621,ENSDARG00000039458,ENSDARG00000058379,ENSDARG00000068567,ENSDARG00000070677,ENSDARG00000070913,ENSDARG00000091756,ENSDARG00000104735	Down
query_1	TRUE	0.00144793	179	302	15	0.0496689	0.0837989	GO:0048592	GO:BP	eye morphogenesis	14094	12694	GO:0001654, GO:0090596	IMP,IGI IBA,ISS,IMP,IMP,IMP,IMP,IMP,IMP,IMP,IMP,IMP,IGI IBA,IMP,IMP	ENSDARG00000003963,ENSDARG00000004588,ENSDARG00000014018,ENSDARG00000015266,ENSDARG00000015554,ENSDARG00000021924,ENSDARG00000029688,ENSDARG00000036375,ENSDARG00000056112,ENSDARG00000068567,ENSDARG00000070913,ENSDARG00000071004,ENSDARG00000077811,ENSDARG00000091756,ENSDARG00000092362	Down
query_1	TRUE	0.00144986	866	302	39	0.129139	0.0450346	GO:0022008	GO:BP	neurogenesis	14094	6530	GO:0007399, GO:0030154	IMP,IBA,IBA,IMP IGI IBA IEA,IBA,IMP,ISS IBA,IMP IGI IBA,IMP,IMP IBA,IGI IBA,IBA,IMP,IMP IBA,IMP,IGI IBA,IBA,IBA,IMP IGI TAS,IMP,IBA,IGI IBA,IBA,IBA,IMP IGI IBA,IBA,IBA,IMP IGI IBA IEA,IBA,IMP,IMP IGI IBA,IMP,IGI IBA,IBA,IBA IEA,IMP IBA,IBA,IMP IGI,IMP IGI	ENSDARG00000001129,ENSDARG00000004588,ENSDARG00000004712,ENSDARG00000005645,ENSDARG00000006497,ENSDARG00000007406,ENSDARG00000014018,ENSDARG00000014201,ENSDARG00000014420,ENSDARG00000018817,ENSDARG00000026599,ENSDARG00000027740,ENSDARG00000030621,ENSDARG00000036375,ENSDARG00000038518,ENSDARG00000039458,ENSDARG00000043932,ENSDARG00000044827,ENSDARG00000045639,ENSDARG00000045760,ENSDARG00000054683,…	Down
query_1	TRUE	0.00144986	770	302	36	0.119205	0.0467532	GO:0048699	GO:BP	generation of neurons	14094	12789	GO:0022008	IBA,IBA,IMP IGI IBA IEA,IBA,IMP,ISS IBA,IMP IGI IBA,IMP IBA,IGI IBA,IBA,IMP,IMP IBA,IMP,IGI IBA,IBA,IBA,IMP IGI TAS,IMP,IGI,IBA,IBA,IMP IGI IBA,IBA,IBA,IMP IGI IEA,IBA,IMP,IMP IGI IBA,IMP,IGI IBA,IBA,IBA IEA,IMP IBA,IBA,IMP IGI,IMP IGI	ENSDARG00000004588,ENSDARG00000004712,ENSDARG00000005645,ENSDARG00000006497,ENSDARG00000007406,ENSDARG00000014018,ENSDARG00000014201,ENSDARG00000018817,ENSDARG00000026599,ENSDARG00000027740,ENSDARG00000030621,ENSDARG00000036375,ENSDARG00000038518,ENSDARG00000039458,ENSDARG00000043932,ENSDARG00000044827,ENSDARG00000045639,ENSDARG00000045760,ENSDARG00000056732,ENSDARG00000057936,ENSDARG00000058039,…	Down
query_1	TRUE	0.0019021	143	302	13	0.0430464	0.0909091	GO:0048593	GO:BP	camera-type eye morphogenesis	14094	12695	GO:0043010, GO:0048592	IMP,IGI IBA,ISS,IMP,IMP,IMP,IMP,IMP,IMP,IMP,IGI IBA,IMP,IMP	ENSDARG00000003963,ENSDARG00000004588,ENSDARG00000014018,ENSDARG00000015266,ENSDARG00000015554,ENSDARG00000021924,ENSDARG00000029688,ENSDARG00000036375,ENSDARG00000056112,ENSDARG00000071004,ENSDARG00000077811,ENSDARG00000091756,ENSDARG00000092362	Down
query_1	TRUE	0.00212488	26	302	6	0.0198676	0.230769	GO:0021522	GO:BP	spinal cord motor neuron differentiation	14094	6074	GO:0021515, GO:0021517, GO:0021953	IMP,IMP,IMP,IMP,IMP,IMP IGI	ENSDARG00000014201,ENSDARG00000030621,ENSDARG00000068567,ENSDARG00000070913,ENSDARG00000091756,ENSDARG00000104735	Down
query_1	TRUE	0.00263958	40	302	7	0.0231788	0.175	GO:0021517	GO:BP	ventral spinal cord development	14094	6069	GO:0021510, GO:0048856	IMP,IMP,IGI,IMP,IMP,IMP,IMP IGI	ENSDARG00000014201,ENSDARG00000030621,ENSDARG00000039458,ENSDARG00000068567,ENSDARG00000070913,ENSDARG00000091756,ENSDARG00000104735	Down
query_1	TRUE	0.00278377	2846	302	91	0.301325	0.0319747	GO:0007275	GO:BP	multicellular organism development	14094	2788	GO:0032501, GO:0048856	IMP IGI,IMP,IMP,IMP,IGI IBA,IBA,IMP IGI IBA IEA,IBA,IMP IGI,IMP IGI,IDA IGI IBA,IMP,IEA,IMP,IMP,ISS IBA,IMP IGI IBA,IMP,IMP IGI ISS,IMP IGI IBA,IMP,IMP IEP,IMP IGI IEP IBA,IMP IBA,IMP,IGI IBA IEA,IMP IBA,IMP,IMP,IMP IGI,IMP,IBA,IBA,IMP IBA,IMP IGI,IMP,IMP IBA,IGI IBA,IMP,IMP,ISS,IMP,IMP IGI IBA IEA,IDA,IBA,IMP,IBA IEA,IMP IGI TAS,IMP,IMP IBA,IBA,IMP IGI ISS IEA,IMP,IGI,IMP IGI IBA,IBA,IDA IMP IGI…	ENSDARG00000001129,ENSDARG00000002255,ENSDARG00000003963,ENSDARG00000004587,ENSDARG00000004588,ENSDARG00000004712,ENSDARG00000005645,ENSDARG00000006497,ENSDARG00000007406,ENSDARG00000007982,ENSDARG00000008886,ENSDARG00000010655,ENSDARG00000010791,ENSDARG00000012881,ENSDARG00000013295,ENSDARG00000014018,ENSDARG00000014201,ENSDARG00000014420,ENSDARG00000015266,ENSDARG00000015554,ENSDARG00000017168,…	Down
query_1	TRUE	0.00411786	59	302	8	0.0264901	0.135593	GO:0021510	GO:BP	spinal cord development	14094	6062	GO:0007417, GO:0048856	ISS,IMP,IMP,IGI,IMP,IMP,IMP,IMP IGI	ENSDARG00000014018,ENSDARG00000014201,ENSDARG00000030621,ENSDARG00000039458,ENSDARG00000068567,ENSDARG00000070913,ENSDARG00000091756,ENSDARG00000104735	Down
query_1	TRUE	0.00429106	4	302	3	0.00993378	0.75	GO:0021767	GO:BP	mammillary body development	14094	6315	GO:0021536, GO:0021761, GO:0048856	IGI,IGI,IMP	ENSDARG00000014201,ENSDARG00000058379,ENSDARG00000070677	Down
query_1	TRUE	0.00481805	234	302	16	0.0529801	0.0683761	GO:0090596	GO:BP	sensory organ morphogenesis	14094	18119	GO:0007423, GO:0009887	IMP,IGI IBA,IGI,ISS,IMP,IMP,IMP,IMP,IMP,IMP,IMP,IMP,IMP,IGI IBA,IMP,IMP	ENSDARG00000003963,ENSDARG00000004588,ENSDARG00000008886,ENSDARG00000014018,ENSDARG00000015266,ENSDARG00000015554,ENSDARG00000021924,ENSDARG00000029688,ENSDARG00000036375,ENSDARG00000056112,ENSDARG00000068567,ENSDARG00000070913,ENSDARG00000071004,ENSDARG00000077811,ENSDARG00000091756,ENSDARG00000092362	Down
query_1	TRUE	0.00675246	48	302	7	0.0231788	0.145833	GO:0016331	GO:BP	morphogenesis of embryonic epithelium	14094	5182	GO:0002009, GO:0048598	IMP,IGI,IMP,IGI,IMP,IGI,IMP	ENSDARG00000003963,ENSDARG00000004588,ENSDARG00000015266,ENSDARG00000015554,ENSDARG00000068567,ENSDARG00000077811,ENSDARG00000102855	Down
query_1	TRUE	0.00817924	22	302	5	0.0165563	0.227273	GO:0008589	GO:BP	regulation of smoothened signaling pathway	14094	3185	GO:0007224, GO:0009966	IGI,IMP,IMP,ISS,IGI	ENSDARG00000004588,ENSDARG00000015554,ENSDARG00000043484,ENSDARG00000068567,ENSDARG00000077811	Down
query_1	TRUE	0.011356	396	302	21	0.0695364	0.0530303	GO:0001654	GO:BP	eye development	14094	366	GO:0007423, GO:0150063	IMP,IGI IBA,ISS,IMP IGI ISS,IMP,IMP,IMP,IMP,IMP,IMP,IMP,IGI,IDA IMP,IMP,IMP,IGI IBA,IBA,IMP,IMP,IMP,IMP	ENSDARG00000003963,ENSDARG00000004588,ENSDARG00000014018,ENSDARG00000015266,ENSDARG00000015554,ENSDARG00000021924,ENSDARG00000027740,ENSDARG00000029688,ENSDARG00000036375,ENSDARG00000044754,ENSDARG00000056112,ENSDARG00000057936,ENSDARG00000068567,ENSDARG00000070913,ENSDARG00000071004,ENSDARG00000077811,ENSDARG00000077840,ENSDARG00000091085,ENSDARG00000091756,ENSDARG00000092362,ENSDARG00000102047	Down
query_1	TRUE	0.011356	396	302	21	0.0695364	0.0530303	GO:0150063	GO:BP	visual system development	14094	19858	GO:0048880	IMP,IGI IBA,ISS,IMP IGI ISS,IMP,IMP,IMP,IMP,IMP,IMP,IMP,IGI,IDA IMP,IMP,IMP,IGI IBA,IBA,IMP,IMP,IMP,IMP	ENSDARG00000003963,ENSDARG00000004588,ENSDARG00000014018,ENSDARG00000015266,ENSDARG00000015554,ENSDARG00000021924,ENSDARG00000027740,ENSDARG00000029688,ENSDARG00000036375,ENSDARG00000044754,ENSDARG00000056112,ENSDARG00000057936,ENSDARG00000068567,ENSDARG00000070913,ENSDARG00000071004,ENSDARG00000077811,ENSDARG00000077840,ENSDARG00000091085,ENSDARG00000091756,ENSDARG00000092362,ENSDARG00000102047	Down
query_1	TRUE	0.0131477	3664	302	107	0.354305	0.0292031	GO:0032501	GO:BP	multicellular organismal process	14094	7557	GO:0008150	IMP IGI,IMP,IMP,IMP,IGI IBA,IBA,IMP IGI IBA IEA,IBA,IMP IGI,IEA,IMP IGI,IDA IGI IBA,IMP,IEA,IMP,IMP,ISS IBA,IMP IGI IBA,IMP,IMP IGI ISS,IMP IGI IBA,IMP,IMP,IMP IEP,IMP IGI IEP IBA,IMP IBA,IMP,IMP,IBA,IGI IBA IEA,IMP IBA,IMP,IMP,IMP IGI,IDA,IMP,IBA,IBA,IDA IMP IBA,IMP IBA,IMP IGI,IMP ISS IBA,IMP IBA,IGI IBA,IMP,IMP,IGI ISS,IMP,IMP IGI IBA IEA,IDA,IBA,IMP,IBA IEA,IMP IGI TAS,IMP,IBA,IMP IBA,IBA,IMP…	ENSDARG00000001129,ENSDARG00000002255,ENSDARG00000003963,ENSDARG00000004587,ENSDARG00000004588,ENSDARG00000004712,ENSDARG00000005645,ENSDARG00000006497,ENSDARG00000007406,ENSDARG00000007480,ENSDARG00000007982,ENSDARG00000008886,ENSDARG00000010655,ENSDARG00000010791,ENSDARG00000012881,ENSDARG00000013295,ENSDARG00000014018,ENSDARG00000014201,ENSDARG00000014420,ENSDARG00000015266,ENSDARG00000015554,…	Down
query_1	TRUE	0.0145105	115	302	10	0.0331126	0.0869565	GO:0030900	GO:BP	forebrain development	14094	6919	GO:0007420, GO:0048856	IBA,ISS,IMP IGI,IMP IGI,IMP,IDA IMP,IMP IGI,IDA IMP IGI,IMP,IMP IBA	ENSDARG00000004712,ENSDARG00000014018,ENSDARG00000014201,ENSDARG00000015554,ENSDARG00000055752,ENSDARG00000057936,ENSDARG00000058379,ENSDARG00000068567,ENSDARG00000070677,ENSDARG00000070913	Down
query_1	TRUE	0.0162967	597	302	27	0.089404	0.0452261	GO:0048666	GO:BP	neuron development	14094	12757	GO:0030182, GO:0048468	IBA,IMP IGI IBA IEA,IMP,ISS,IMP IGI,IBA,IGI,IBA,IMP IBA,IMP,IBA,IMP IGI TAS,IMP,IGI,IBA,IGI,IBA,IBA,IMP,IMP,IMP IGI,IGI,IBA,IBA IEA,IMP,IBA,IMP IGI	ENSDARG00000004712,ENSDARG00000005645,ENSDARG00000007406,ENSDARG00000014018,ENSDARG00000014201,ENSDARG00000018817,ENSDARG00000026599,ENSDARG00000027740,ENSDARG00000036375,ENSDARG00000038518,ENSDARG00000043932,ENSDARG00000045639,ENSDARG00000045760,ENSDARG00000056732,ENSDARG00000058039,ENSDARG00000058379,ENSDARG00000059826,ENSDARG00000060326,ENSDARG00000068567,ENSDARG00000070677,ENSDARG00000070913,…	Down
query_1	TRUE	0.0172411	474	302	23	0.0761589	0.0485232	GO:0048880	GO:BP	sensory system development	14094	12951	GO:0048731	IMP,IGI IBA,ISS,IMP IGI ISS,IMP,IMP,IMP,IMP,IMP,IMP,IMP,IMP,IGI,IDA IMP,IMP,IMP,IMP,IGI IBA,IBA,IMP,IMP,IMP,IMP	ENSDARG00000003963,ENSDARG00000004588,ENSDARG00000014018,ENSDARG00000015266,ENSDARG00000015554,ENSDARG00000021924,ENSDARG00000027740,ENSDARG00000029688,ENSDARG00000036375,ENSDARG00000041609,ENSDARG00000044754,ENSDARG00000056112,ENSDARG00000057936,ENSDARG00000068567,ENSDARG00000070913,ENSDARG00000071004,ENSDARG00000071506,ENSDARG00000077811,ENSDARG00000077840,ENSDARG00000091085,ENSDARG00000091756,…	Down
query_1	TRUE	0.0181494	42	302	6	0.0198676	0.142857	GO:0015695	GO:BP	organic cation transport	14094	4792	GO:0006810	IBA IEA,IBA,IBA IEA,IBA,IBA,IBA	ENSDARG00000000551,ENSDARG00000008100,ENSDARG00000061566,ENSDARG00000067964,ENSDARG00000068787,ENSDARG00000074860	Down
query_1	TRUE	0.0189627	3546	302	103	0.34106	0.0290468	GO:0048856	GO:BP	anatomical structure development	14094	12931	GO:0032502	IMP IGI,IMP,IMP,IMP,IGI IBA,IBA IEA,IMP IGI IBA IEA,IBA,IMP IGI,IMP IGI,IDA IMP IGI IBA,IMP,IEA,IMP,IMP,IMP,IMP,ISS IBA,IMP IGI IBA,IMP,IMP IGI ISS,IMP IGI IBA,IMP IGI,IMP IEP,IMP IGI IEP IBA,IMP IBA,IEA,IMP,IMP,IGI IBA IEA,IMP IBA,IMP,IMP,IMP IGI,IMP,IBA,IBA,IMP IBA,IMP IGI,IMP IGI,IMP ISS IBA,IMP IBA,IGI IBA,IMP,IMP,ISS IEA,IMP,IMP IGI IBA IEA,IDA,IBA,IMP,IBA IEA,IMP IGI TAS,IMP,IMP IBA,IBA,IMP…	ENSDARG00000001129,ENSDARG00000002255,ENSDARG00000003963,ENSDARG00000004587,ENSDARG00000004588,ENSDARG00000004712,ENSDARG00000005645,ENSDARG00000006497,ENSDARG00000007406,ENSDARG00000007982,ENSDARG00000008886,ENSDARG00000010655,ENSDARG00000010791,ENSDARG00000012248,ENSDARG00000012671,ENSDARG00000012881,ENSDARG00000013295,ENSDARG00000014018,ENSDARG00000014201,ENSDARG00000014420,ENSDARG00000015266,…	Down
query_1	TRUE	0.0189627	79	302	8	0.0264901	0.101266	GO:0043484	GO:BP	regulation of RNA splicing	14094	10633	GO:0008380, GO:0010468, GO:0080090	IBA,IBA,IBA,IBA,IBA,IBA,IBA,IBA	ENSDARG00000006983,ENSDARG00000007034,ENSDARG00000043757,ENSDARG00000052242,ENSDARG00000053021,ENSDARG00000062954,ENSDARG00000070846,ENSDARG00000089372	Down
query_1	TRUE	0.0194313	2239	302	71	0.235099	0.0317106	GO:0080090	GO:BP	regulation of primary metabolic process	14094	17565	GO:0019222, GO:0044238	IGI,IBA IEA,IBA,IBA IEA,IBA,IBA,IBA,IBA IEA,IBA,IBA IEA,IBA IEA,ISS IBA IEA,IEA,IMP IBA,IBA IEA,IMP IBA,IBA IEA,IBA,IBA IEA,IEA,IBA IEA,IBA,IEA,IBA,IEA,IBA IEA,IBA IEA,ISS,IBA,IBA,IBA IEA,IBA,IBA,IEA,IBA,IBA,ISS IBA,IBA IEA,IBA IEA,IBA,IEA,IBA,IBA,IEA,IBA,IBA,IBA IEA,ISS,IDA IBA,IBA IEA,IMP IBA IEA,IBA,IBA IEA,IBA,IEA,IBA,IBA,IBA,IBA IEA,IBA IEA,IBA IEA,IBA,IBA,IDA IMP ISS IBA,IBA,IBA IEA,IGI IBA…	ENSDARG00000001129,ENSDARG00000004587,ENSDARG00000004588,ENSDARG00000004712,ENSDARG00000006392,ENSDARG00000006983,ENSDARG00000007034,ENSDARG00000007406,ENSDARG00000007982,ENSDARG00000008886,ENSDARG00000012656,ENSDARG00000014018,ENSDARG00000014201,ENSDARG00000015554,ENSDARG00000017168,ENSDARG00000017400,ENSDARG00000023272,ENSDARG00000024314,ENSDARG00000026599,ENSDARG00000028148,ENSDARG00000032705,…	Down
query_1	TRUE	0.0194313	391	302	20	0.0662252	0.0511509	GO:0007267	GO:BP	cell-cell signaling	14094	2781	GO:0007154, GO:0023052	ISS,IBA,IBA,IBA,IBA IEA,IBA IEA,IDA IBA,IBA,IMP IBA IEA,ISS,IBA,IMP,IBA,IBA,IEA,IMP,IBA,IEA,IBA IEA,IBA	ENSDARG00000014018,ENSDARG00000015854,ENSDARG00000018602,ENSDARG00000018817,ENSDARG00000024189,ENSDARG00000026796,ENSDARG00000036227,ENSDARG00000038518,ENSDARG00000041799,ENSDARG00000055752,ENSDARG00000057913,ENSDARG00000060085,ENSDARG00000062174,ENSDARG00000067964,ENSDARG00000068567,ENSDARG00000071678,ENSDARG00000074860,ENSDARG00000076978,ENSDARG00000093745,ENSDARG00000113771	Down
query_1	TRUE	0.0194313	196	302	13	0.0430464	0.0663265	GO:0007610	GO:BP	behavior	14094	3053	GO:0032501	IMP,IMP,IMP,IMP,IMP,IBA,ISS,IMP IGI,IEA,IMP,IMP,IMP,IEA	ENSDARG00000014201,ENSDARG00000015854,ENSDARG00000018817,ENSDARG00000036227,ENSDARG00000044754,ENSDARG00000053449,ENSDARG00000055752,ENSDARG00000069765,ENSDARG00000070142,ENSDARG00000070435,ENSDARG00000070453,ENSDARG00000071004,ENSDARG00000093745	Down
query_1	TRUE	0.0212545	337	302	18	0.0596026	0.0534125	GO:0043010	GO:BP	camera-type eye development	14094	10385	GO:0001654	IMP,IGI IBA,ISS,IMP IGI,IMP,IMP,IMP,IMP,IMP,IMP,IMP,IDA IMP,IMP,IGI IBA,IMP,IMP,IMP,IMP	ENSDARG00000003963,ENSDARG00000004588,ENSDARG00000014018,ENSDARG00000015266,ENSDARG00000015554,ENSDARG00000021924,ENSDARG00000027740,ENSDARG00000029688,ENSDARG00000036375,ENSDARG00000044754,ENSDARG00000056112,ENSDARG00000068567,ENSDARG00000071004,ENSDARG00000077811,ENSDARG00000091085,ENSDARG00000091756,ENSDARG00000092362,ENSDARG00000102047	Down
query_1	TRUE	0.0276121	18	302	4	0.013245	0.222222	GO:0021879	GO:BP	forebrain neuron differentiation	14094	6415	GO:0021872, GO:0021953	IBA,IMP IGI,IGI,IMP	ENSDARG00000004712,ENSDARG00000014201,ENSDARG00000058379,ENSDARG00000070677	Down
query_1	TRUE	0.0276121	290	302	16	0.0529801	0.0551724	GO:0007268	GO:BP	chemical synaptic transmission	14094	2782	GO:0098916	IBA,IBA,IBA,IBA IEA,IBA IEA,IBA,ISS,IBA,IMP,IBA,IBA,IMP,IBA,IEA,IBA,IBA	ENSDARG00000015854,ENSDARG00000018602,ENSDARG00000018817,ENSDARG00000024189,ENSDARG00000026796,ENSDARG00000038518,ENSDARG00000055752,ENSDARG00000057913,ENSDARG00000060085,ENSDARG00000062174,ENSDARG00000067964,ENSDARG00000071678,ENSDARG00000074860,ENSDARG00000076978,ENSDARG00000093745,ENSDARG00000113771	Down
query_1	TRUE	0.0276121	764	302	31	0.102649	0.0405759	GO:0120036	GO:BP	plasma membrane bounded cell projection organization	14094	19210	GO:0030030	IBA,IMP IGI IBA IEA,ISS,IMP ISS IBA IEA,IBA,IBA,IGI,IBA,IBA,IMP IBA,IMP,IBA,IBA,IMP IGI TAS,IMP,IMP IBA IEA,ISS,IGI,IBA,IBA,IBA,IMP,IMP,IMP,IMP IBA,IMP,IBA,IBA IEA,IGI,IBA,IMP IGI	ENSDARG00000004712,ENSDARG00000005645,ENSDARG00000014018,ENSDARG00000017355,ENSDARG00000018602,ENSDARG00000018817,ENSDARG00000026599,ENSDARG00000027740,ENSDARG00000031886,ENSDARG00000036375,ENSDARG00000038518,ENSDARG00000043026,ENSDARG00000043932,ENSDARG00000045639,ENSDARG00000045760,ENSDARG00000053455,ENSDARG00000054255,ENSDARG00000056732,ENSDARG00000058039,ENSDARG00000059826,ENSDARG00000060326,…	Down
query_1	TRUE	0.0276121	3692	302	105	0.347682	0.0284399	GO:0032502	GO:BP	developmental process	14094	7558	GO:0008150	IMP IGI,IMP,IMP,IMP,IGI IBA,IBA IEA,IMP IGI IBA IEA,IBA,IMP IGI,IMP IGI,IDA IMP IGI IBA,IMP,IEA,IMP,IMP,IMP,IMP,ISS IBA,IMP IGI IBA,IMP,IMP IGI ISS,IMP IGI IBA,IMP IGI IBA,IMP IEP,IMP IGI IEP IBA,IMP IBA,IEA,IMP,IMP,IGI IBA IEA,IMP IBA,IMP,IMP,IMP IGI,IMP,IBA,IBA,IMP IBA,IMP IGI,IMP IGI,IMP ISS IBA,IMP IBA,IGI IBA,IMP,IMP,IGI ISS IEA,IMP,IMP IGI IBA IEA,IDA,IBA,IMP,IBA IEA,IMP IGI TAS,IMP,IMP IBA…	ENSDARG00000001129,ENSDARG00000002255,ENSDARG00000003963,ENSDARG00000004587,ENSDARG00000004588,ENSDARG00000004712,ENSDARG00000005645,ENSDARG00000006497,ENSDARG00000007406,ENSDARG00000007982,ENSDARG00000008886,ENSDARG00000010655,ENSDARG00000010791,ENSDARG00000012248,ENSDARG00000012671,ENSDARG00000012881,ENSDARG00000013295,ENSDARG00000014018,ENSDARG00000014201,ENSDARG00000014420,ENSDARG00000015266,…	Down
query_1	TRUE	0.0276121	290	302	16	0.0529801	0.0551724	GO:0098916	GO:BP	anterograde trans-synaptic signaling	14094	18700	GO:0099537	IBA,IBA,IBA,IBA IEA,IBA IEA,IBA,ISS,IBA,IMP,IBA,IBA,IMP,IBA,IEA,IBA,IBA	ENSDARG00000015854,ENSDARG00000018602,ENSDARG00000018817,ENSDARG00000024189,ENSDARG00000026796,ENSDARG00000038518,ENSDARG00000055752,ENSDARG00000057913,ENSDARG00000060085,ENSDARG00000062174,ENSDARG00000067964,ENSDARG00000071678,ENSDARG00000074860,ENSDARG00000076978,ENSDARG00000093745,ENSDARG00000113771	Down
query_1	TRUE	0.0278488	291	302	16	0.0529801	0.0549828	GO:0099537	GO:BP	trans-synaptic signaling	14094	18865	GO:0099536	IBA,IBA,IBA,IBA IEA,IBA IEA,IBA,ISS,IBA,IMP,IBA,IBA,IMP,IBA,IEA,IBA,IBA	ENSDARG00000015854,ENSDARG00000018602,ENSDARG00000018817,ENSDARG00000024189,ENSDARG00000026796,ENSDARG00000038518,ENSDARG00000055752,ENSDARG00000057913,ENSDARG00000060085,ENSDARG00000062174,ENSDARG00000067964,ENSDARG00000071678,ENSDARG00000074860,ENSDARG00000076978,ENSDARG00000093745,ENSDARG00000113771	Down
query_1	TRUE	0.0306021	541	302	24	0.0794702	0.0443623	GO:0007423	GO:BP	sensory organ development	14094	2904	GO:0048513	IMP,IGI IBA,IGI,ISS,IMP IGI ISS,IMP,IMP,IMP,IMP,IMP,IMP,IMP,IGI,IBA,IDA IMP IGI,IMP IGI IBA,IMP,IMP,IGI IBA,IBA,IMP,IMP,IMP,IMP	ENSDARG00000003963,ENSDARG00000004588,ENSDARG00000008886,ENSDARG00000014018,ENSDARG00000015266,ENSDARG00000015554,ENSDARG00000021924,ENSDARG00000027740,ENSDARG00000029688,ENSDARG00000036375,ENSDARG00000044754,ENSDARG00000056112,ENSDARG00000057936,ENSDARG00000058039,ENSDARG00000068567,ENSDARG00000070913,ENSDARG00000071004,ENSDARG00000071506,ENSDARG00000077811,ENSDARG00000077840,ENSDARG00000091085,…	Down
query_1	TRUE	0.0345539	482	302	22	0.0728477	0.0456432	GO:0031175	GO:BP	neuron projection development	14094	7049	GO:0048666, GO:0120036	IBA,IMP IGI IBA IEA,ISS,IBA,IGI,IBA,IMP IBA,IMP,IBA,IMP IGI TAS,IMP,IGI,IBA,IBA,IBA,IMP,IMP,IMP,IBA,IBA IEA,IBA,IMP IGI	ENSDARG00000004712,ENSDARG00000005645,ENSDARG00000014018,ENSDARG00000018817,ENSDARG00000026599,ENSDARG00000027740,ENSDARG00000036375,ENSDARG00000038518,ENSDARG00000043932,ENSDARG00000045639,ENSDARG00000045760,ENSDARG00000056732,ENSDARG00000058039,ENSDARG00000059826,ENSDARG00000060326,ENSDARG00000068567,ENSDARG00000070677,ENSDARG00000070913,ENSDARG00000078671,ENSDARG00000078707,ENSDARG00000102855,…	Down
query_1	TRUE	0.0351378	300	302	16	0.0529801	0.0533333	GO:0099536	GO:BP	synaptic signaling	14094	18864	GO:0007267	IBA,IBA,IBA,IBA IEA,IBA IEA,IBA,ISS,IBA,IMP,IBA,IBA,IMP,IBA,IEA,IBA,IBA	ENSDARG00000015854,ENSDARG00000018602,ENSDARG00000018817,ENSDARG00000024189,ENSDARG00000026796,ENSDARG00000038518,ENSDARG00000055752,ENSDARG00000057913,ENSDARG00000060085,ENSDARG00000062174,ENSDARG00000067964,ENSDARG00000071678,ENSDARG00000074860,ENSDARG00000076978,ENSDARG00000093745,ENSDARG00000113771	Down
query_1	TRUE	0.0351378	785	302	31	0.102649	0.0394904	GO:0030030	GO:BP	cell projection organization	14094	6621	GO:0016043	IBA,IMP IGI IBA IEA,ISS,IMP ISS IBA IEA,IBA,IBA,IGI,IBA,IBA,IMP IBA,IMP IEA,IBA,IBA,IMP IGI TAS,IMP,IMP IBA IEA,ISS,IGI,IBA,IBA,IBA,IMP,IMP,IMP,IMP IBA,IMP,IBA,IBA IEA,IGI,IBA,IMP IGI	ENSDARG00000004712,ENSDARG00000005645,ENSDARG00000014018,ENSDARG00000017355,ENSDARG00000018602,ENSDARG00000018817,ENSDARG00000026599,ENSDARG00000027740,ENSDARG00000031886,ENSDARG00000036375,ENSDARG00000038518,ENSDARG00000043026,ENSDARG00000043932,ENSDARG00000045639,ENSDARG00000045760,ENSDARG00000053455,ENSDARG00000054255,ENSDARG00000056732,ENSDARG00000058039,ENSDARG00000059826,ENSDARG00000060326,…	Down
query_1	TRUE	0.0351499	583	302	25	0.0827815	0.0428816	GO:0009887	GO:BP	animal organ morphogenesis	14094	3732	GO:0009653, GO:0048513	IMP,IGI IBA,IGI,ISS,IMP,IMP,IMP,IMP,IMP,IMP,IMP IGI,IMP,IMP,IMP,IMP,IMP,IGI,IDA IMP IGI,IMP IGI,IMP,IMP,IGI IBA,IMP IBA,IMP,IMP	ENSDARG00000003963,ENSDARG00000004588,ENSDARG00000008886,ENSDARG00000014018,ENSDARG00000015266,ENSDARG00000015554,ENSDARG00000021924,ENSDARG00000029688,ENSDARG00000032976,ENSDARG00000036375,ENSDARG00000038518,ENSDARG00000040291,ENSDARG00000041609,ENSDARG00000041799,ENSDARG00000053455,ENSDARG00000056112,ENSDARG00000056206,ENSDARG00000068567,ENSDARG00000069765,ENSDARG00000070913,ENSDARG00000071004,…	Down
query_1	TRUE	0.036607	245	302	14	0.0463576	0.0571429	GO:0048589	GO:BP	developmental growth	14094	12693	GO:0032502, GO:0040007	IMP,IMP,IMP,IMP,IMP,IMP,IGI,IMP IGI,IMP,IMP,IMP,IMP,IMP,IDA IMP IGI	ENSDARG00000003963,ENSDARG00000005645,ENSDARG00000008886,ENSDARG00000012671,ENSDARG00000017400,ENSDARG00000019096,ENSDARG00000041081,ENSDARG00000041799,ENSDARG00000056160,ENSDARG00000068567,ENSDARG00000070913,ENSDARG00000071506,ENSDARG00000078991,ENSDARG00000091756	Down
query_1	TRUE	0.0386116	36	302	5	0.0165563	0.138889	GO:0007224	GO:BP	smoothened signaling pathway	14094	2764	GO:0007166	IGI,IMP,IMP,IGI ISS IBA,IGI	ENSDARG00000004588,ENSDARG00000015554,ENSDARG00000043484,ENSDARG00000068567,ENSDARG00000077811	Down
query_1	TRUE	0.0386116	1886	302	60	0.198675	0.0318134	GO:0048869	GO:BP	cellular developmental process	14094	12943	GO:0009987, GO:0032502	IMP,IMP,IMP,IBA,IBA,IMP IGI IBA IEA,IBA,IMP,IMP,ISS IBA,IMP IGI IBA,IMP,IMP,IBA,IMP IEP,IMP IBA,IMP,IGI IBA,IBA,IMP,IGI,IMP,IMP IBA,IMP,IMP ISS IBA,IGI IBA,IMP,IMP IEA,IBA,IBA IEA,IMP IGI TAS,IMP,IBA,IEA,IMP,IMP IGI,IMP,IMP IGI IBA,IMP IGI,IBA,IBA IEA,IMP IGI IBA IEA,IBA,IBA,IDA IMP IGI IBA IEA,ISS,IBA,IMP IEA,IMP IGI IBA,IMP,IBA,IGI IBA,IMP,IBA,IBA IEA,IMP IGI ISS IBA IEA,IBA,IBA,IMP IGI,IMP IGI…	ENSDARG00000001129,ENSDARG00000003963,ENSDARG00000004587,ENSDARG00000004588,ENSDARG00000004712,ENSDARG00000005645,ENSDARG00000006497,ENSDARG00000007406,ENSDARG00000012881,ENSDARG00000014018,ENSDARG00000014201,ENSDARG00000014420,ENSDARG00000015554,ENSDARG00000017168,ENSDARG00000017400,ENSDARG00000018817,ENSDARG00000019096,ENSDARG00000026599,ENSDARG00000027740,ENSDARG00000030621,ENSDARG00000030786,…	Down
query_1	TRUE	0.0386116	1885	302	60	0.198675	0.0318302	GO:0030154	GO:BP	cell differentiation	14094	6654	GO:0048869	IMP,IMP,IMP,IBA,IBA,IMP IGI IBA IEA,IBA,IMP,IMP,ISS IBA,IMP IGI IBA,IMP,IMP,IBA,IMP IEP,IMP IBA,IMP,IGI IBA,IBA,IMP,IGI,IMP,IMP IBA,IMP,IMP ISS IBA,IGI IBA,IMP,IMP IEA,IBA,IBA IEA,IMP IGI TAS,IMP,IBA,IEA,IMP,IMP IGI,IMP,IMP IGI IBA,IMP IGI,IBA,IBA IEA,IMP IGI IBA IEA,IBA,IBA,IDA IMP IGI IBA IEA,ISS,IBA,IMP IEA,IMP IGI IBA,IMP,IBA,IGI IBA,IMP,IBA,IBA IEA,IMP ISS IBA IEA,IBA,IBA,IMP IGI,IMP IGI IBA	ENSDARG00000001129,ENSDARG00000003963,ENSDARG00000004587,ENSDARG00000004588,ENSDARG00000004712,ENSDARG00000005645,ENSDARG00000006497,ENSDARG00000007406,ENSDARG00000012881,ENSDARG00000014018,ENSDARG00000014201,ENSDARG00000014420,ENSDARG00000015554,ENSDARG00000017168,ENSDARG00000017400,ENSDARG00000018817,ENSDARG00000019096,ENSDARG00000026599,ENSDARG00000027740,ENSDARG00000030621,ENSDARG00000030786,…	Down
query_1	TRUE	0.0386116	21	302	4	0.013245	0.190476	GO:0021872	GO:BP	forebrain generation of neurons	14094	6408	GO:0030900, GO:0048699	IBA,IMP IGI,IGI,IMP	ENSDARG00000004712,ENSDARG00000014201,ENSDARG00000058379,ENSDARG00000070677	Down
query_1	TRUE	0.0387036	95	302	8	0.0264901	0.0842105	GO:0042246	GO:BP	tissue regeneration	14094	9960	GO:0031099, GO:0048589	IMP,IMP,IMP IGI,IMP,IMP,IMP,IMP,IDA IMP IGI	ENSDARG00000008886,ENSDARG00000012671,ENSDARG00000041799,ENSDARG00000056160,ENSDARG00000068567,ENSDARG00000070913,ENSDARG00000071506,ENSDARG00000091756	Down
query_1	TRUE	0.0392316	1348	302	46	0.152318	0.0341246	GO:0048468	GO:BP	cell development	14094	12602	GO:0030154, GO:0048856, GO:0048869	IMP,IMP,IBA,IMP IGI IBA IEA,IMP,IMP,ISS,IMP IGI,IMP,IMP,IMP IEP,IBA,IMP,IGI,IBA,IGI,IMP,IMP IBA,IMP,IMP ISS IBA,IMP,IMP,IBA,IMP IGI TAS,IMP,IBA,IMP,IMP,IMP,IGI IBA,IMP IGI,IBA,IGI,IBA,IBA,IDA IMP IGI IEA,IMP,IMP IGI,IBA,IGI,IMP,IBA,IBA IEA,IMP,IBA,IMP IGI	ENSDARG00000001129,ENSDARG00000004587,ENSDARG00000004712,ENSDARG00000005645,ENSDARG00000007406,ENSDARG00000012881,ENSDARG00000014018,ENSDARG00000014201,ENSDARG00000014420,ENSDARG00000015554,ENSDARG00000017400,ENSDARG00000018817,ENSDARG00000019096,ENSDARG00000026599,ENSDARG00000027740,ENSDARG00000030786,ENSDARG00000032976,ENSDARG00000036375,ENSDARG00000038518,ENSDARG00000038643,ENSDARG00000041609,…	Down
query_1	TRUE	0.039722	10	302	3	0.00993378	0.3	GO:0045879	GO:BP	negative regulation of smoothened signaling pathway	14094	11521	GO:0007224, GO:0008589, GO:0009968	IGI,IMP,IGI	ENSDARG00000004588,ENSDARG00000043484,ENSDARG00000077811	Down
query_1	TRUE	0.0478227	3	302	2	0.00662252	0.666667	GO:1900620	GO:BP	acetate ester biosynthetic process	14094	20529	GO:0009058, GO:1900619	IBA,IBA	ENSDARG00000015854,ENSDARG00000074860	Down
query_1	TRUE	0.0478227	3	302	2	0.00662252	0.666667	GO:0008292	GO:BP	acetylcholine biosynthetic process	14094	3141	GO:0008291, GO:1900620	IBA,IBA	ENSDARG00000015854,ENSDARG00000074860	Down
query_1	TRUE	0.0478227	3	302	2	0.00662252	0.666667	GO:0055005	GO:BP	ventricular cardiac myofibril assembly	14094	13987	GO:0055003, GO:0055015	IMP,IMP	ENSDARG00000019096,ENSDARG00000032976	Down
query_1	TRUE	0.0478227	23	302	4	0.013245	0.173913	GO:0002072	GO:BP	optic cup morphogenesis involved in camera-type eye development	14094	661	GO:0016331, GO:0060900	IMP,IGI,IMP,IGI	ENSDARG00000003963,ENSDARG00000004588,ENSDARG00000015266,ENSDARG00000077811	Down
query_1	TRUE	0.0491208	11	302	3	0.00993378	0.272727	GO:0032328	GO:BP	alanine transport	14094	7434	GO:0015695, GO:0015804, GO:0046942, GO:0071705	IEA,IBA,IBA	ENSDARG00000000551,ENSDARG00000008100,ENSDARG00000068787	Down
query_1	TRUE	0.0521971	40	302	5	0.0165563	0.125	GO:0031076	GO:BP	embryonic camera-type eye development	14094	6983	GO:0043010, GO:0048568	IMP,IGI,IMP IGI,IMP,IGI	ENSDARG00000003963,ENSDARG00000004588,ENSDARG00000015266,ENSDARG00000068567,ENSDARG00000077811	Down
query_1	TRUE	0.0521971	261	302	14	0.0463576	0.0536398	GO:0040007	GO:BP	growth	14094	9804	GO:0008150	IMP,IMP,IMP,IMP,IMP,IMP,IGI,IMP IGI,IMP,IMP,IMP,IMP,IMP,IDA IMP IGI	ENSDARG00000003963,ENSDARG00000005645,ENSDARG00000008886,ENSDARG00000012671,ENSDARG00000017400,ENSDARG00000019096,ENSDARG00000041081,ENSDARG00000041799,ENSDARG00000056160,ENSDARG00000068567,ENSDARG00000070913,ENSDARG00000071506,ENSDARG00000078991,ENSDARG00000091756	Down
query_1	TRUE	0.0673156	131	302	9	0.0298013	0.0687023	GO:0031099	GO:BP	regeneration	14094	6988	GO:0048856	IMP,IMP,IMP,IMP IGI,IMP,IMP,IMP,IMP,IDA IMP IGI	ENSDARG00000008886,ENSDARG00000012671,ENSDARG00000017400,ENSDARG00000041799,ENSDARG00000056160,ENSDARG00000068567,ENSDARG00000070913,ENSDARG00000071506,ENSDARG00000091756	Down
query_1	TRUE	0.0691591	26	302	4	0.013245	0.153846	GO:0060900	GO:BP	embryonic camera-type eye formation	14094	14816	GO:0048596, GO:0048646	IMP,IGI,IMP,IGI	ENSDARG00000003963,ENSDARG00000004588,ENSDARG00000015266,ENSDARG00000077811	Down
query_1	TRUE	0.0814325	4	302	2	0.00662252	0.5	GO:0008291	GO:BP	acetylcholine metabolic process	14094	3140	GO:1900619	IBA,IBA	ENSDARG00000015854,ENSDARG00000074860	Down
query_1	TRUE	0.0814325	4	302	2	0.00662252	0.5	GO:1900619	GO:BP	acetate ester metabolic process	14094	20528	GO:0008152	IBA,IBA	ENSDARG00000015854,ENSDARG00000074860	Down
query_1	TRUE	0.0814325	4	302	2	0.00662252	0.5	GO:0098719	GO:BP	sodium ion import across plasma membrane	14094	18600	GO:0035725, GO:0098659	IBA,IBA	ENSDARG00000009209,ENSDARG00000076754	Down
query_1	TRUE	0.0814325	4	302	2	0.00662252	0.5	GO:0061303	GO:BP	cornea development in camera-type eye	14094	15175	GO:0043010, GO:0048856	IMP,IMP	ENSDARG00000015266,ENSDARG00000102047	Down
query_1	TRUE	0.084309	66	302	6	0.0198676	0.0909091	GO:0021536	GO:BP	diencephalon development	14094	6088	GO:0030900, GO:0048856	IGI,IMP IGI,IMP IGI,IDA IMP IGI,IMP,IMP	ENSDARG00000014201,ENSDARG00000015554,ENSDARG00000058379,ENSDARG00000068567,ENSDARG00000070677,ENSDARG00000070913	Down
query_1	TRUE	0.084309	28	302	4	0.013245	0.142857	GO:0042752	GO:BP	regulation of circadian rhythm	14094	10252	GO:0007623, GO:0050789	IBA,IMP,IBA,IEA	ENSDARG00000019498,ENSDARG00000036227,ENSDARG00000069074,ENSDARG00000078095	Down
query_1	TRUE	0.0855135	748	302	28	0.0927152	0.0374332	GO:0009893	GO:BP	positive regulation of metabolic process	14094	3738	GO:0008152, GO:0019222, GO:0048522	IGI,IEA,IBA,IEA,IBA,ISS,IBA,IDA IMP,IEA,IBA,ISS,IBA,IEA,ISS,IBA,IBA,IBA,IBA,IEA,IBA,ISS,IBA,IBA,IBA,IBA,IBA,IBA,IGI	ENSDARG00000001129,ENSDARG00000004587,ENSDARG00000004588,ENSDARG00000004712,ENSDARG00000006392,ENSDARG00000014018,ENSDARG00000017168,ENSDARG00000017400,ENSDARG00000034504,ENSDARG00000036685,ENSDARG00000041081,ENSDARG00000045150,ENSDARG00000053019,ENSDARG00000055752,ENSDARG00000056160,ENSDARG00000058039,ENSDARG00000059815,ENSDARG00000062674,ENSDARG00000062745,ENSDARG00000063182,ENSDARG00000068893,…	Down
query_1	TRUE	0.0855135	713	302	27	0.089404	0.0378682	GO:0010604	GO:BP	positive regulation of macromolecule metabolic process	14094	4234	GO:0009893, GO:0043170, GO:0060255	IGI,IEA,IBA,IEA,IBA,ISS,IBA,IDA IMP,IEA,IBA,ISS,IBA,IEA,ISS,IBA,IBA,IBA,IEA,IBA,ISS,IBA,IBA,IBA,IBA,IBA,IBA,IGI	ENSDARG00000001129,ENSDARG00000004587,ENSDARG00000004588,ENSDARG00000004712,ENSDARG00000006392,ENSDARG00000014018,ENSDARG00000017168,ENSDARG00000017400,ENSDARG00000034504,ENSDARG00000036685,ENSDARG00000041081,ENSDARG00000045150,ENSDARG00000053019,ENSDARG00000055752,ENSDARG00000056160,ENSDARG00000058039,ENSDARG00000059815,ENSDARG00000062745,ENSDARG00000063182,ENSDARG00000068893,ENSDARG00000069866,…	Down
query_1	TRUE	0.0884167	1861	302	57	0.188742	0.0306287	GO:0051252	GO:BP	regulation of RNA metabolic process	14094	13417	GO:0016070, GO:0019219, GO:0060255	IGI,IBA IEA,IBA,IBA IEA,IBA,IBA,IBA,IBA IEA,IBA,IBA IEA,IBA IEA,ISS IBA IEA,IEA,IMP IBA,IBA IEA,IMP IBA,IBA IEA,IBA IEA,IEA,IBA IEA,IEA,IBA,IEA,IBA IEA,IBA IEA,IBA,IBA IEA,IBA,ISS IBA,IBA IEA,IBA IEA,IBA,IEA,IBA,IBA,IBA IEA,IDA IBA,IBA IEA,IMP IBA IEA,IBA,IBA IEA,IEA,IBA,IBA,IBA,IBA IEA,IBA IEA,IBA IEA,IBA,IDA IMP ISS IBA,IBA,IBA IEA,IGI IBA IEA,IBA,IEA,IBA IEA,IBA	ENSDARG00000001129,ENSDARG00000004587,ENSDARG00000004588,ENSDARG00000004712,ENSDARG00000006392,ENSDARG00000006983,ENSDARG00000007034,ENSDARG00000007406,ENSDARG00000007982,ENSDARG00000008886,ENSDARG00000012656,ENSDARG00000014018,ENSDARG00000014201,ENSDARG00000015554,ENSDARG00000017168,ENSDARG00000017400,ENSDARG00000023272,ENSDARG00000026599,ENSDARG00000028148,ENSDARG00000032705,ENSDARG00000034086,…	Down
query_1	TRUE	0.0906837	1468	302	47	0.155629	0.0320163	GO:0006357	GO:BP	regulation of transcription by RNA polymerase II	14094	2126	GO:0006355, GO:0006366	IBA,IBA,IBA,IBA,IBA,IBA,IBA IEA,IBA,IBA IEA,IEA,IBA,IBA,IMP IBA,IBA,IBA IEA,IBA,IEA,IBA,IEA,IBA IEA,IBA,IBA,IBA,ISS IBA,IBA,IBA,IBA,IEA,IBA,IBA,IBA,IBA IEA,IBA,IEA,IBA,IBA,IBA,IBA,IBA,IBA,IDA IMP ISS IBA,IBA,IBA IEA,IBA,IBA,IBA,IBA	ENSDARG00000004587,ENSDARG00000004588,ENSDARG00000004712,ENSDARG00000007034,ENSDARG00000007406,ENSDARG00000007982,ENSDARG00000008886,ENSDARG00000012656,ENSDARG00000014018,ENSDARG00000014201,ENSDARG00000015554,ENSDARG00000017168,ENSDARG00000017400,ENSDARG00000023272,ENSDARG00000026599,ENSDARG00000032705,ENSDARG00000034086,ENSDARG00000034107,ENSDARG00000034504,ENSDARG00000036685,ENSDARG00000039458,…	Down
query_1	TRUE	0.0990034	349	302	16	0.0529801	0.0458453	GO:0061564	GO:BP	axon development	14094	15345	GO:0031175	IMP IGI IBA IEA,ISS,IGI,IMP IBA,IMP IGI TAS,IGI,IBA,IBA,IBA,IMP,IMP,IMP,IBA,IBA IEA,IBA,IMP IGI	ENSDARG00000005645,ENSDARG00000014018,ENSDARG00000026599,ENSDARG00000036375,ENSDARG00000045639,ENSDARG00000056732,ENSDARG00000058039,ENSDARG00000059826,ENSDARG00000060326,ENSDARG00000068567,ENSDARG00000070677,ENSDARG00000070913,ENSDARG00000078671,ENSDARG00000078707,ENSDARG00000102855,ENSDARG00000103479	Down
query_1	TRUE	0.0993205	30	302	4	0.013245	0.133333	GO:0061077	GO:BP	chaperone-mediated protein folding	14094	14977	GO:0006457	IBA,IBA,IBA,IBA	ENSDARG00000004187,ENSDARG00000021924,ENSDARG00000042948,ENSDARG00000092362	Down
query_1	TRUE	0.116475	2844	302	80	0.264901	0.0281294	GO:0019222	GO:BP	regulation of metabolic process	14094	5569	GO:0008152, GO:0050794	IDA IMP IGI ISS IBA IEA,IBA IEA,IBA,IBA IEA,IBA,IBA,IBA,IBA IEA,IBA,IBA IEA,IBA IEA,ISS IBA IEA,IEA,IMP IBA,IBA IEA,IDA IMP IBA,IBA,IBA IEA,IBA,IBA IEA,IEA,IBA IEA,IBA,IEA,IBA,IEA,IBA IEA,IBA IEA,ISS,IBA,IBA,IBA IEA,IBA,IBA IEA,IEA,IBA,IBA,ISS IBA,IBA,IMP IBA,IBA IEA,IBA IEA,IBA,IEA,IBA,IBA,IBA,IEA,IBA,IBA,IBA IEA,IDA IBA,ISS,IDA IBA,IBA IEA,IMP IBA IEA,IBA,IBA IEA,IBA,IEA,IBA,IBA,IBA,IBA,IBA,IBA…	ENSDARG00000001129,ENSDARG00000004587,ENSDARG00000004588,ENSDARG00000004712,ENSDARG00000006392,ENSDARG00000006983,ENSDARG00000007034,ENSDARG00000007406,ENSDARG00000007982,ENSDARG00000008886,ENSDARG00000012656,ENSDARG00000014018,ENSDARG00000014201,ENSDARG00000015554,ENSDARG00000017168,ENSDARG00000017400,ENSDARG00000019498,ENSDARG00000023272,ENSDARG00000024314,ENSDARG00000026599,ENSDARG00000028148,…	Down
query_1	TRUE	0.116475	16	302	3	0.00993378	0.1875	GO:0042026	GO:BP	protein refolding	14094	9841	GO:0006457	IBA,IEA,IBA	ENSDARG00000021924,ENSDARG00000056160,ENSDARG00000092362	Down
query_1	TRUE	0.116475	5	302	2	0.00662252	0.4	GO:0035143	GO:BP	caudal fin morphogenesis	14094	8776	GO:0033336, GO:0035141	IMP,IMP	ENSDARG00000041799,ENSDARG00000068567	Down
query_1	TRUE	0.117023	359	302	16	0.0529801	0.0445682	GO:0048812	GO:BP	neuron projection morphogenesis	14094	12891	GO:0031175, GO:0120039	IMP IGI IBA IEA,ISS,IBA,IGI,IMP IBA,IMP IGI TAS,IMP,IGI,IBA,IMP,IMP,IMP,IBA,IBA IEA,IBA,IMP IGI	ENSDARG00000005645,ENSDARG00000014018,ENSDARG00000018817,ENSDARG00000026599,ENSDARG00000036375,ENSDARG00000045639,ENSDARG00000045760,ENSDARG00000056732,ENSDARG00000060326,ENSDARG00000068567,ENSDARG00000070677,ENSDARG00000070913,ENSDARG00000078671,ENSDARG00000078707,ENSDARG00000102855,ENSDARG00000103479	Down
query_1	TRUE	0.117023	32	302	4	0.013245	0.125	GO:0048596	GO:BP	embryonic camera-type eye morphogenesis	14094	12696	GO:0031076, GO:0048048, GO:0048593	IMP,IGI,IMP,IGI	ENSDARG00000003963,ENSDARG00000004588,ENSDARG00000015266,ENSDARG00000077811	Down
query_1	TRUE	0.117023	51	302	5	0.0165563	0.0980392	GO:0015807	GO:BP	L-amino acid transport	14094	4897	GO:0006865, GO:0046942, GO:0071705	IBA IEA,IEA,ISS IBA IEA,IBA IEA,IBA	ENSDARG00000000551,ENSDARG00000008100,ENSDARG00000020893,ENSDARG00000061566,ENSDARG00000068787	Down
query_1	TRUE	0.117023	1937	302	58	0.192053	0.0299432	GO:0019219	GO:BP	regulation of nucleobase-containing compound metabolic process	14094	5566	GO:0006139, GO:0080090	IGI,IBA IEA,IBA,IBA IEA,IBA,IBA,IBA,IBA IEA,IBA,IBA IEA,IBA IEA,ISS IBA IEA,IEA,IMP IBA,IBA IEA,IMP IBA,IBA IEA,IBA IEA,IEA,IBA IEA,IEA,IBA,IEA,IBA IEA,IBA IEA,ISS,IBA,IBA IEA,IBA,ISS IBA,IBA IEA,IBA IEA,IBA,IEA,IBA,IBA,IBA IEA,IDA IBA,IBA IEA,IMP IBA IEA,IBA,IBA IEA,IEA,IBA,IBA,IBA,IBA IEA,IBA IEA,IBA IEA,IBA,IDA IMP ISS IBA,IBA,IBA IEA,IGI IBA IEA,IBA,IEA,IBA IEA,IBA	ENSDARG00000001129,ENSDARG00000004587,ENSDARG00000004588,ENSDARG00000004712,ENSDARG00000006392,ENSDARG00000006983,ENSDARG00000007034,ENSDARG00000007406,ENSDARG00000007982,ENSDARG00000008886,ENSDARG00000012656,ENSDARG00000014018,ENSDARG00000014201,ENSDARG00000015554,ENSDARG00000017168,ENSDARG00000017400,ENSDARG00000023272,ENSDARG00000026599,ENSDARG00000028148,ENSDARG00000032705,ENSDARG00000034086,…	Down
query_1	TRUE	0.121849	361	302	16	0.0529801	0.0443213	GO:0120039	GO:BP	plasma membrane bounded cell projection morphogenesis	14094	19211	GO:0048858	IMP IGI IBA IEA,ISS,IBA,IGI,IMP IBA,IMP IGI TAS,IMP,IGI,IBA,IMP,IMP,IMP,IBA,IBA IEA,IBA,IMP IGI	ENSDARG00000005645,ENSDARG00000014018,ENSDARG00000018817,ENSDARG00000026599,ENSDARG00000036375,ENSDARG00000045639,ENSDARG00000045760,ENSDARG00000056732,ENSDARG00000060326,ENSDARG00000068567,ENSDARG00000070677,ENSDARG00000070913,ENSDARG00000078671,ENSDARG00000078707,ENSDARG00000102855,ENSDARG00000103479	Down
query_1	TRUE	0.126729	53	302	5	0.0165563	0.0943396	GO:0031101	GO:BP	fin regeneration	14094	6990	GO:0042246	IMP,IMP,IMP IGI,IMP,IMP	ENSDARG00000008886,ENSDARG00000012671,ENSDARG00000041799,ENSDARG00000056160,ENSDARG00000070913	Down
query_1	TRUE	0.126729	2694	302	76	0.251656	0.0282108	GO:0060255	GO:BP	regulation of macromolecule metabolic process	14094	14264	GO:0019222, GO:0043170	IDA IMP IGI ISS IBA IEA,IBA IEA,IBA,IBA IEA,IBA,IBA,IBA,IBA IEA,IBA,IBA IEA,IBA IEA,ISS IBA IEA,IEA,IMP IBA,IBA IEA,IDA IMP IBA,IBA,IBA IEA,IBA,IBA IEA,IEA,IBA IEA,IBA,IEA,IBA,IEA,IBA IEA,IBA IEA,ISS,IBA,IBA,IBA IEA,IBA,IBA IEA,IEA,IBA,IBA,ISS IBA,IBA,IBA IEA,IBA IEA,IBA,IEA,IBA,IBA,IEA,IBA,IBA,IBA IEA,IDA IBA,ISS,IDA IBA,IBA IEA,IMP IBA IEA,IBA,IBA IEA,IBA,IEA,IBA,IBA,IBA,IBA IEA,IBA IEA,IBA IEA…	ENSDARG00000001129,ENSDARG00000004587,ENSDARG00000004588,ENSDARG00000004712,ENSDARG00000006392,ENSDARG00000006983,ENSDARG00000007034,ENSDARG00000007406,ENSDARG00000007982,ENSDARG00000008886,ENSDARG00000012656,ENSDARG00000014018,ENSDARG00000014201,ENSDARG00000015554,ENSDARG00000017168,ENSDARG00000017400,ENSDARG00000019498,ENSDARG00000023272,ENSDARG00000024314,ENSDARG00000026599,ENSDARG00000028148,…	Down
query_1	TRUE	0.126729	364	302	16	0.0529801	0.043956	GO:0048858	GO:BP	cell projection morphogenesis	14094	12933	GO:0000902, GO:0009653, GO:0030030	IMP IGI IBA IEA,ISS,IBA,IGI,IMP IBA,IMP IGI TAS,IMP,IGI,IBA,IMP,IMP,IMP,IBA,IBA IEA,IBA,IMP IGI	ENSDARG00000005645,ENSDARG00000014018,ENSDARG00000018817,ENSDARG00000026599,ENSDARG00000036375,ENSDARG00000045639,ENSDARG00000045760,ENSDARG00000056732,ENSDARG00000060326,ENSDARG00000068567,ENSDARG00000070677,ENSDARG00000070913,ENSDARG00000078671,ENSDARG00000078707,ENSDARG00000102855,ENSDARG00000103479	Down
query_1	TRUE	0.126729	17	302	3	0.00993378	0.176471	GO:0061386	GO:BP	closure of optic fissure	14094	15241	GO:0002011, GO:0002072	IGI,IMP,IGI	ENSDARG00000004588,ENSDARG00000015266,ENSDARG00000077811	Down
query_1	TRUE	0.131989	2494	302	71	0.235099	0.0284683	GO:0010468	GO:BP	regulation of gene expression	14094	4145	GO:0010467, GO:0010556	IDA IMP IGI ISS IBA IEA,IBA IEA,IBA,IBA IEA,IBA,IBA,IBA,IBA IEA,IBA,IBA IEA,IBA IEA,ISS IBA IEA,IEA,IMP IBA,IBA IEA,IDA IMP IBA,IBA,IBA IEA,IBA IEA,IEA,IBA IEA,IBA,IEA,IBA,IEA,IBA IEA,IBA IEA,ISS,IBA,IBA,IBA IEA,IBA IEA,IBA,IBA,ISS IBA,IBA,IBA IEA,IBA IEA,IBA,IEA,IBA,IBA,IBA,IBA IEA,IDA IBA,ISS,IDA IBA,IBA IEA,IMP IBA IEA,IBA,IBA IEA,IBA,IEA,IBA,IBA,IBA,IBA IEA,IBA IEA,IBA IEA,IBA,IEA,IBA,IDA IMP…	ENSDARG00000001129,ENSDARG00000004587,ENSDARG00000004588,ENSDARG00000004712,ENSDARG00000006392,ENSDARG00000006983,ENSDARG00000007034,ENSDARG00000007406,ENSDARG00000007982,ENSDARG00000008886,ENSDARG00000012656,ENSDARG00000014018,ENSDARG00000014201,ENSDARG00000015554,ENSDARG00000017168,ENSDARG00000017400,ENSDARG00000019498,ENSDARG00000023272,ENSDARG00000026599,ENSDARG00000028148,ENSDARG00000032705,…	Down
query_1	TRUE	0.131989	467	302	19	0.0629139	0.0406852	GO:0000902	GO:BP	cell morphogenesis	14094	238	GO:0009653	IMP IGI IBA IEA,IMP,ISS,IBA,IGI,IGI,IMP IBA,IMP IGI TAS,IMP,IMP,IGI,IBA,IMP,IMP,IMP,IBA,IBA IEA,IMP IBA,IMP IGI	ENSDARG00000005645,ENSDARG00000012248,ENSDARG00000014018,ENSDARG00000018817,ENSDARG00000026599,ENSDARG00000030786,ENSDARG00000036375,ENSDARG00000045639,ENSDARG00000045760,ENSDARG00000056112,ENSDARG00000056732,ENSDARG00000060326,ENSDARG00000068567,ENSDARG00000070677,ENSDARG00000070913,ENSDARG00000078671,ENSDARG00000078707,ENSDARG00000102855,ENSDARG00000103479	Down
query_1	TRUE	0.131989	34	302	4	0.013245	0.117647	GO:0048048	GO:BP	embryonic eye morphogenesis	14094	12317	GO:0048562, GO:0048592	IMP,IGI,IMP,IGI	ENSDARG00000003963,ENSDARG00000004588,ENSDARG00000015266,ENSDARG00000077811	Down
query_1	TRUE	0.138428	337	302	15	0.0496689	0.0445104	GO:0048667	GO:BP	cell morphogenesis involved in neuron differentiation	14094	12758	GO:0000902, GO:0048666	IMP IGI IBA IEA,ISS,IGI,IMP IBA,IMP IGI TAS,IMP,IGI,IBA,IMP,IMP,IMP,IBA,IBA IEA,IBA,IMP IGI	ENSDARG00000005645,ENSDARG00000014018,ENSDARG00000026599,ENSDARG00000036375,ENSDARG00000045639,ENSDARG00000045760,ENSDARG00000056732,ENSDARG00000060326,ENSDARG00000068567,ENSDARG00000070677,ENSDARG00000070913,ENSDARG00000078671,ENSDARG00000078707,ENSDARG00000102855,ENSDARG00000103479	Down
query_1	TRUE	0.138565	18	302	3	0.00993378	0.166667	GO:0051453	GO:BP	regulation of intracellular pH	14094	13528	GO:0030641, GO:0065008	IBA,IBA,IBA	ENSDARG00000009209,ENSDARG00000012881,ENSDARG00000076754	Down
query_1	TRUE	0.138929	6	302	2	0.00662252	0.333333	GO:0043697	GO:BP	cell dedifferentiation	14094	10749	GO:0043696, GO:0048869	IMP,IMP IGI	ENSDARG00000017400,ENSDARG00000091756	Down
query_1	TRUE	0.138929	6	302	2	0.00662252	0.333333	GO:0043696	GO:BP	dedifferentiation	14094	10748	GO:0032502	IMP,IMP IGI	ENSDARG00000017400,ENSDARG00000091756	Down
query_1	TRUE	0.138929	6	302	2	0.00662252	0.333333	GO:0048899	GO:BP	anterior lateral line development	14094	12970	GO:0048882, GO:0048898	IMP,IMP	ENSDARG00000041609,ENSDARG00000071004	Down
query_1	TRUE	0.146759	309	302	14	0.0463576	0.0453074	GO:0007409	GO:BP	axonogenesis	14094	2891	GO:0048667, GO:0048812, GO:0061564	IMP IGI IBA IEA,ISS,IGI,IMP IBA,IMP IGI TAS,IGI,IBA,IMP,IMP,IMP,IBA,IBA IEA,IBA,IMP IGI	ENSDARG00000005645,ENSDARG00000014018,ENSDARG00000026599,ENSDARG00000036375,ENSDARG00000045639,ENSDARG00000056732,ENSDARG00000060326,ENSDARG00000068567,ENSDARG00000070677,ENSDARG00000070913,ENSDARG00000078671,ENSDARG00000078707,ENSDARG00000102855,ENSDARG00000103479	Down
query_1	TRUE	0.147647	187	302	10	0.0331126	0.0534759	GO:0007411	GO:BP	axon guidance	14094	2892	GO:0007409, GO:0097485	IMP IGI IBA IEA,ISS,IMP IBA,IMP,IMP,IMP,IBA,IBA IEA,IBA,IMP IGI	ENSDARG00000005645,ENSDARG00000014018,ENSDARG00000036375,ENSDARG00000068567,ENSDARG00000070677,ENSDARG00000070913,ENSDARG00000078671,ENSDARG00000078707,ENSDARG00000102855,ENSDARG00000103479	Down
query_1	TRUE	0.147647	187	302	10	0.0331126	0.0534759	GO:0097485	GO:BP	neuron projection guidance	14094	18430	GO:0031175, GO:0048812	IMP IGI IBA IEA,ISS,IMP IBA,IMP,IMP,IMP,IBA,IBA IEA,IBA,IMP IGI	ENSDARG00000005645,ENSDARG00000014018,ENSDARG00000036375,ENSDARG00000068567,ENSDARG00000070677,ENSDARG00000070913,ENSDARG00000078671,ENSDARG00000078707,ENSDARG00000102855,ENSDARG00000103479	Down
query_1	TRUE	0.147813	2558	302	72	0.238411	0.028147	GO:0009889	GO:BP	regulation of biosynthetic process	14094	3734	GO:0009058, GO:0019222	IDA IMP IGI ISS IBA IEA,IBA IEA,IBA,IBA IEA,IBA,IBA,IBA,IBA IEA,IBA,IBA IEA,IBA IEA,ISS IBA IEA,IEA,IMP IBA,IBA IEA,IDA IMP IBA,IBA,IBA IEA,IBA IEA,IEA,IBA IEA,IBA,IEA,IBA,IEA,IBA IEA,IBA IEA,ISS,IBA,IBA,IBA IEA,IBA IEA,IBA,IBA,ISS IBA,IBA,IBA,IBA IEA,IBA IEA,IBA,IEA,IBA,IBA,IBA,IBA IEA,IDA IBA,ISS,IDA IBA,IBA IEA,IMP IBA IEA,IBA,IBA IEA,IBA,IEA,IBA,IBA,IBA,IBA IEA,IBA IEA,IBA IEA,IBA,IEA,IBA,IDA…	ENSDARG00000001129,ENSDARG00000004587,ENSDARG00000004588,ENSDARG00000004712,ENSDARG00000006392,ENSDARG00000006983,ENSDARG00000007034,ENSDARG00000007406,ENSDARG00000007982,ENSDARG00000008886,ENSDARG00000012656,ENSDARG00000014018,ENSDARG00000014201,ENSDARG00000015554,ENSDARG00000017168,ENSDARG00000017400,ENSDARG00000019498,ENSDARG00000023272,ENSDARG00000026599,ENSDARG00000028148,ENSDARG00000032705,…	Down
query_1	TRUE	0.151506	219	302	11	0.0364238	0.0502283	GO:0009894	GO:BP	regulation of catabolic process	14094	3739	GO:0009056, GO:0019222	IGI,IBA,IBA,IBA,IEA,IMP,IBA,IEA,IBA,IBA,IBA	ENSDARG00000001129,ENSDARG00000006392,ENSDARG00000024314,ENSDARG00000045150,ENSDARG00000053019,ENSDARG00000056160,ENSDARG00000059815,ENSDARG00000062745,ENSDARG00000063182,ENSDARG00000073704,ENSDARG00000077608	Down
query_1	TRUE	0.151506	37	302	4	0.013245	0.108108	GO:0048663	GO:BP	neuron fate commitment	14094	12754	GO:0030182, GO:0045165	IBA,IGI,IBA,IMP IGI	ENSDARG00000004712,ENSDARG00000039458,ENSDARG00000058039,ENSDARG00000068567	Down
query_1	TRUE	0.151506	37	302	4	0.013245	0.108108	GO:0006986	GO:BP	response to unfolded protein	14094	2595	GO:0035966	IMP IBA,IBA IEA,IBA,IEA	ENSDARG00000012656,ENSDARG00000024314,ENSDARG00000056160,ENSDARG00000070435	Down
query_1	TRUE	0.151506	1740	302	52	0.172185	0.0298851	GO:2001141	GO:BP	regulation of RNA biosynthetic process	14094	25908	GO:0010556, GO:0032774, GO:0051252	IBA IEA,IBA,IBA IEA,IBA,IBA IEA,IBA,IBA IEA,IBA IEA,ISS IBA IEA,IEA,IMP IBA,IBA IEA,IMP IBA,IBA IEA,IBA IEA,IEA,IBA IEA,IEA,IBA,IEA,IBA IEA,IBA IEA,IBA,IBA IEA,IBA,ISS IBA,IBA IEA,IBA IEA,IBA,IEA,IBA,IBA IEA,IDA IBA,IBA IEA,IMP IBA IEA,IBA IEA,IEA,IBA,IBA,IBA,IBA IEA,IBA IEA,IBA IEA,IBA,IDA IMP ISS IBA,IBA,IBA IEA,IGI IBA IEA,IBA,IEA,IBA IEA,IBA	ENSDARG00000004587,ENSDARG00000004588,ENSDARG00000004712,ENSDARG00000007034,ENSDARG00000007406,ENSDARG00000007982,ENSDARG00000008886,ENSDARG00000012656,ENSDARG00000014018,ENSDARG00000014201,ENSDARG00000015554,ENSDARG00000017168,ENSDARG00000017400,ENSDARG00000023272,ENSDARG00000026599,ENSDARG00000028148,ENSDARG00000032705,ENSDARG00000034086,ENSDARG00000034107,ENSDARG00000034504,ENSDARG00000036685,…	Down
query_1	TRUE	0.151506	1538	302	47	0.155629	0.0305592	GO:0006366	GO:BP	transcription by RNA polymerase II	14094	2133	GO:0006351	IBA,IBA,IBA,IBA,IBA,IBA,IBA IEA,IBA,ISS IBA IEA,IEA,IBA,IBA,IMP IBA,IBA,IBA IEA,IBA,IEA,IBA,IEA,IBA IEA,IBA,IBA,IBA,ISS IBA,IBA,IBA,IBA,IEA,IBA,IBA,IBA,IBA IEA,IBA,IEA,IBA,IBA,IBA,IBA,IBA,IBA,IDA IMP ISS IBA,IBA,IBA IEA,IBA,IBA,IBA,IBA	ENSDARG00000004587,ENSDARG00000004588,ENSDARG00000004712,ENSDARG00000007034,ENSDARG00000007406,ENSDARG00000007982,ENSDARG00000008886,ENSDARG00000012656,ENSDARG00000014018,ENSDARG00000014201,ENSDARG00000015554,ENSDARG00000017168,ENSDARG00000017400,ENSDARG00000023272,ENSDARG00000026599,ENSDARG00000032705,ENSDARG00000034086,ENSDARG00000034107,ENSDARG00000034504,ENSDARG00000036685,ENSDARG00000039458,…	Down
query_1	TRUE	0.151506	1739	302	52	0.172185	0.0299022	GO:0006355	GO:BP	regulation of DNA-templated transcription	14094	2124	GO:0006351, GO:0010468, GO:2001141	IBA IEA,IBA,IBA IEA,IBA,IBA IEA,IBA,IBA IEA,IBA IEA,ISS IBA IEA,IEA,IMP IBA,IBA IEA,IMP IBA,IBA IEA,IBA IEA,IEA,IBA IEA,IEA,IBA,IEA,IBA IEA,IBA IEA,IBA,IBA IEA,IBA,ISS IBA,IBA IEA,IBA IEA,IBA,IEA,IBA,IBA IEA,IDA IBA,IBA IEA,IMP IBA IEA,IBA IEA,IEA,IBA,IBA,IBA,IBA IEA,IBA IEA,IBA IEA,IBA,IDA IMP ISS IBA,IBA,IBA IEA,IGI IBA IEA,IBA,IEA,IBA IEA,IBA	ENSDARG00000004587,ENSDARG00000004588,ENSDARG00000004712,ENSDARG00000007034,ENSDARG00000007406,ENSDARG00000007982,ENSDARG00000008886,ENSDARG00000012656,ENSDARG00000014018,ENSDARG00000014201,ENSDARG00000015554,ENSDARG00000017168,ENSDARG00000017400,ENSDARG00000023272,ENSDARG00000026599,ENSDARG00000028148,ENSDARG00000032705,ENSDARG00000034086,ENSDARG00000034107,ENSDARG00000034504,ENSDARG00000036685,…	Down
query_1	TRUE	0.152862	2527	302	71	0.235099	0.0280966	GO:0010556	GO:BP	regulation of macromolecule biosynthetic process	14094	4192	GO:0009059, GO:0009889, GO:0060255	IDA IMP IGI ISS IBA IEA,IBA IEA,IBA,IBA IEA,IBA,IBA,IBA,IBA IEA,IBA,IBA IEA,IBA IEA,ISS IBA IEA,IEA,IMP IBA,IBA IEA,IDA IMP IBA,IBA,IBA IEA,IBA IEA,IEA,IBA IEA,IBA,IEA,IBA,IEA,IBA IEA,IBA IEA,ISS,IBA,IBA,IBA IEA,IBA IEA,IBA,IBA,ISS IBA,IBA,IBA IEA,IBA IEA,IBA,IEA,IBA,IBA,IBA,IBA IEA,IDA IBA,ISS,IDA IBA,IBA IEA,IMP IBA IEA,IBA,IBA IEA,IBA,IEA,IBA,IBA,IBA,IBA IEA,IBA IEA,IBA IEA,IBA,IEA,IBA,IDA IMP…	ENSDARG00000001129,ENSDARG00000004587,ENSDARG00000004588,ENSDARG00000004712,ENSDARG00000006392,ENSDARG00000006983,ENSDARG00000007034,ENSDARG00000007406,ENSDARG00000007982,ENSDARG00000008886,ENSDARG00000012656,ENSDARG00000014018,ENSDARG00000014201,ENSDARG00000015554,ENSDARG00000017168,ENSDARG00000017400,ENSDARG00000019498,ENSDARG00000023272,ENSDARG00000026599,ENSDARG00000028148,ENSDARG00000032705,…	Down
query_1	TRUE	0.156595	20	302	3	0.00993378	0.15	GO:0051085	GO:BP	chaperone cofactor-dependent protein refolding	14094	13309	GO:0051084, GO:0061077	IBA,IBA,IBA	ENSDARG00000004187,ENSDARG00000021924,ENSDARG00000092362	Down
query_1	TRUE	0.156595	20	302	3	0.00993378	0.15	GO:0030641	GO:BP	regulation of cellular pH	14094	6831	GO:0006885, GO:0030003	IBA,IBA,IBA	ENSDARG00000009209,ENSDARG00000012881,ENSDARG00000076754	Down
query_1	TRUE	0.156595	20	302	3	0.00993378	0.15	GO:0009072	GO:BP	aromatic amino acid metabolic process	14094	3234	GO:0006520, GO:0019752	IBA IEA,IEA,IEA	ENSDARG00000030621,ENSDARG00000057239,ENSDARG00000101010	Down
query_1	TRUE	0.156595	20	302	3	0.00993378	0.15	GO:0051084	GO:BP	'de novo' post-translational protein folding	14094	13308	GO:0006458	IBA,IBA,IBA	ENSDARG00000004187,ENSDARG00000021924,ENSDARG00000092362	Down
query_1	TRUE	0.159517	7	302	2	0.00662252	0.285714	GO:0035721	GO:BP	intraciliary retrograde transport	14094	9122	GO:0042073	IBA,ISS	ENSDARG00000031886,ENSDARG00000054255	Down
query_1	TRUE	0.159517	7	302	2	0.00662252	0.285714	GO:0032329	GO:BP	serine transport	14094	7435	GO:0015695, GO:0015804, GO:0046942, GO:0071705	IBA,IBA	ENSDARG00000000551,ENSDARG00000008100	Down
query_1	TRUE	0.159517	7	302	2	0.00662252	0.285714	GO:0009791	GO:BP	post-embryonic development	14094	3663	GO:0007275, GO:0032501	ISS,IMP	ENSDARG00000014018,ENSDARG00000068567	Down
query_1	TRUE	0.159517	7	302	2	0.00662252	0.285714	GO:1904292	GO:BP	regulation of ERAD pathway	14094	23321	GO:0036503, GO:0061136, GO:1905897	IBA,IEA	ENSDARG00000024314,ENSDARG00000053019	Down
query_1	TRUE	0.166491	39	302	4	0.013245	0.102564	GO:0015804	GO:BP	neutral amino acid transport	14094	4894	GO:0006865	IBA IEA,IBA,IBA,IBA	ENSDARG00000000551,ENSDARG00000008100,ENSDARG00000067964,ENSDARG00000068787	Down
query_1	TRUE	0.166858	457	302	18	0.0596026	0.0393873	GO:0006915	GO:BP	apoptotic process	14094	2553	GO:0012501	IBA,IBA IEA,IEA,IGI,IEA,IMP,IBA,IBA,IGI,IEA,IBA,IBA IEA,IGI,IBA,IEA,IDA IMP IEA,IBA,IEA	ENSDARG00000001129,ENSDARG00000002758,ENSDARG00000003963,ENSDARG00000008886,ENSDARG00000009142,ENSDARG00000010655,ENSDARG00000018817,ENSDARG00000024314,ENSDARG00000026599,ENSDARG00000028715,ENSDARG00000036375,ENSDARG00000055129,ENSDARG00000056138,ENSDARG00000056160,ENSDARG00000057513,ENSDARG00000069282,ENSDARG00000071678,ENSDARG00000098753	Down
query_1	TRUE	0.166858	21	302	3	0.00993378	0.142857	GO:0042744	GO:BP	hydrogen peroxide catabolic process	14094	10244	GO:0009056, GO:0042743	IBA,IBA,IBA	ENSDARG00000045143,ENSDARG00000058734,ENSDARG00000079305	Down
query_1	TRUE	0.166858	21	302	3	0.00993378	0.142857	GO:0021761	GO:BP	limbic system development	14094	6309	GO:0030900, GO:0048731	IGI,IMP IGI,IMP	ENSDARG00000014201,ENSDARG00000058379,ENSDARG00000070677	Down
query_1	TRUE	0.166858	21	302	3	0.00993378	0.142857	GO:0006458	GO:BP	'de novo' protein folding	14094	2196	GO:0006457	IBA,IBA,IBA	ENSDARG00000004187,ENSDARG00000021924,ENSDARG00000092362	Down
query_1	TRUE	0.168744	1164	302	37	0.122517	0.0317869	GO:0009888	GO:BP	tissue development	14094	3733	GO:0048856	IMP,IMP,IGI,IEA,IGI,ISS,IMP,IMP IGI,IMP,IMP IBA,IGI,IGI,IMP,IMP,IMP,IMP,IEA,IMP,IMP,IMP,IMP,IMP,IBA,IMP,IDA IMP IGI IEA,IMP,IMP,IMP,IGI,IMP,IMP,IBA,IGI,IMP IGI ISS,IBA,IMP,IMP IGI	ENSDARG00000001129,ENSDARG00000003963,ENSDARG00000004588,ENSDARG00000004712,ENSDARG00000008886,ENSDARG00000014018,ENSDARG00000015266,ENSDARG00000015554,ENSDARG00000017400,ENSDARG00000019096,ENSDARG00000026599,ENSDARG00000030786,ENSDARG00000032976,ENSDARG00000038518,ENSDARG00000041609,ENSDARG00000041799,ENSDARG00000044827,ENSDARG00000045760,ENSDARG00000053455,ENSDARG00000056112,ENSDARG00000056138,…	Down
query_1	TRUE	0.17775	9	302	2	0.00662252	0.222222	GO:0051703	GO:BP	biological process involved in intraspecies interaction between organisms	14094	13713	GO:0008150	IMP,ISS	ENSDARG00000014201,ENSDARG00000055752	Down
query_1	TRUE	0.17775	1	302	1	0.00331126	1	GO:0072171	GO:BP	mesonephric tubule morphogenesis	14094	16968	GO:0072078, GO:0072164	ISS	ENSDARG00000014018	Down
query_1	TRUE	0.17775	1	302	1	0.00331126	1	GO:0072182	GO:BP	regulation of nephron tubule epithelial cell differentiation	14094	16979	GO:0072160, GO:2000696	ISS	ENSDARG00000014018	Down
query_1	TRUE	0.17775	121	302	7	0.0231788	0.0578512	GO:0048704	GO:BP	embryonic skeletal system morphogenesis	14094	12794	GO:0048562, GO:0048705, GO:0048706	IGI,IMP,IMP,IMP,IMP,IMP IGI,IMP	ENSDARG00000008886,ENSDARG00000015266,ENSDARG00000015554,ENSDARG00000041609,ENSDARG00000041799,ENSDARG00000068567,ENSDARG00000077840	Down
query_1	TRUE	0.17775	46	302	4	0.013245	0.0869565	GO:0072593	GO:BP	reactive oxygen species metabolic process	14094	17223	GO:0008152	IBA,IBA,IBA,IBA	ENSDARG00000045143,ENSDARG00000056112,ENSDARG00000058734,ENSDARG00000079305	Down
query_1	TRUE	0.17775	1	302	1	0.00331126	1	GO:0090009	GO:BP	primitive streak formation	14094	17715	GO:0001702, GO:0009948, GO:0048646	ISS	ENSDARG00000014018	Down
query_1	TRUE	0.17775	1	302	1	0.00331126	1	GO:0090183	GO:BP	regulation of kidney development	14094	17854	GO:0001822, GO:0050793	ISS	ENSDARG00000014018	Down
query_1	TRUE	0.17775	1	302	1	0.00331126	1	GO:0090189	GO:BP	regulation of branching involved in ureteric bud morphogenesis	14094	17860	GO:0001658, GO:0060688, GO:0090183, GO:1905330, GO:2000027	ISS	ENSDARG00000014018	Down
query_1	TRUE	0.17775	1	302	1	0.00331126	1	GO:0090190	GO:BP	positive regulation of branching involved in ureteric bud morphogenesis	14094	17861	GO:0001658, GO:0051240, GO:0090189, GO:1905332	ISS	ENSDARG00000014018	Down
query_1	TRUE	0.17775	1	302	1	0.00331126	1	GO:0097379	GO:BP	dorsal spinal cord interneuron posterior axon guidance	14094	18391	GO:0033564, GO:0097378	ISS	ENSDARG00000014018	Down
query_1	TRUE	0.17775	1	302	1	0.00331126	1	GO:0097476	GO:BP	spinal cord motor neuron migration	14094	18425	GO:0097475	ISS	ENSDARG00000014018	Down
query_1	TRUE	0.17775	1	302	1	0.00331126	1	GO:0097477	GO:BP	lateral motor column neuron migration	14094	18426	GO:0097476	ISS	ENSDARG00000014018	Down
query_1	TRUE	0.17775	1	302	1	0.00331126	1	GO:0098795	GO:BP	global gene silencing by mRNA cleavage	14094	18648	GO:0016441	ISS	ENSDARG00000001129	Down
query_1	TRUE	0.17775	1	302	1	0.00331126	1	GO:0072164	GO:BP	mesonephric tubule development	14094	16961	GO:0035295, GO:0072163	ISS	ENSDARG00000014018	Down
query_1	TRUE	0.17775	1	302	1	0.00331126	1	GO:0120169	GO:BP	detection of cold stimulus involved in thermoception	14094	19271	GO:0050960, GO:0062035	IMP	ENSDARG00000113771	Down
query_1	TRUE	0.17775	46	302	4	0.013245	0.0869565	GO:1902475	GO:BP	L-alpha-amino acid transmembrane transport	14094	22006	GO:0003333, GO:0015807, GO:1905039	IBA IEA,IEA,ISS IBA IEA,IBA IEA	ENSDARG00000000551,ENSDARG00000008100,ENSDARG00000020893,ENSDARG00000061566	Down
query_1	TRUE	0.17775	50	302	4	0.013245	0.08	GO:1903050	GO:BP	regulation of proteolysis involved in protein catabolic process	14094	22410	GO:0030162, GO:0051603	IBA,IBA,IEA,IEA	ENSDARG00000024314,ENSDARG00000045150,ENSDARG00000053019,ENSDARG00000062745	Down
query_1	TRUE	0.17775	1	302	1	0.00331126	1	GO:1903779	GO:BP	regulation of cardiac conduction	14094	22928	GO:0008016, GO:0061337	IMP	ENSDARG00000056160	Down
query_1	TRUE	0.17775	1	302	1	0.00331126	1	GO:1904158	GO:BP	axonemal central apparatus assembly	14094	23224	GO:0022607, GO:0035082	ISS	ENSDARG00000017355	Down
query_1	TRUE	0.17775	154	302	8	0.0264901	0.0519481	GO:1904888	GO:BP	cranial skeletal system development	14094	23807	GO:0048856	IMP,IGI,IMP,IMP,IGI,IMP,IMP IGI,IMP	ENSDARG00000001129,ENSDARG00000008886,ENSDARG00000015266,ENSDARG00000015554,ENSDARG00000017168,ENSDARG00000041609,ENSDARG00000068567,ENSDARG00000077840	Down
query_1	TRUE	0.17775	1	302	1	0.00331126	1	GO:2000696	GO:BP	regulation of epithelial cell differentiation involved in kidney development	14094	25515	GO:0030856, GO:0035850	ISS	ENSDARG00000014018	Down
query_1	TRUE	0.17775	1	302	1	0.00331126	1	GO:2000698	GO:BP	positive regulation of epithelial cell differentiation involved in kidney development	14094	25517	GO:0030858, GO:0035850, GO:2000696	ISS	ENSDARG00000014018	Down
query_1	TRUE	0.17775	1	302	1	0.00331126	1	GO:2000744	GO:BP	positive regulation of anterior head development	14094	25558	GO:0051094, GO:0097065, GO:2000742	ISS	ENSDARG00000014018	Down
query_1	TRUE	0.17775	97	302	6	0.0198676	0.0618557	GO:0048511	GO:BP	rhythmic process	14094	12629	GO:0008150	IMP,IBA,IMP,IEA,IBA,IEA	ENSDARG00000018817,ENSDARG00000019498,ENSDARG00000036227,ENSDARG00000060243,ENSDARG00000069074,ENSDARG00000078095	Down
query_1	TRUE	0.17775	1	302	1	0.00331126	1	GO:2000768	GO:BP	positive regulation of nephron tubule epithelial cell differentiation	14094	25579	GO:0072160, GO:0072182, GO:2000698	ISS	ENSDARG00000014018	Down
query_1	TRUE	0.17775	1	302	1	0.00331126	1	GO:2001034	GO:BP	positive regulation of double-strand break repair via nonhomologous end joining	14094	25828	GO:0006303, GO:2000781, GO:2001032	ISS	ENSDARG00000041081	Down
query_1	TRUE	0.17775	9	302	2	0.00662252	0.222222	GO:0046653	GO:BP	tetrahydrofolate metabolic process	14094	12123	GO:0006760	IEA,IBA	ENSDARG00000070453,ENSDARG00000098646	Down
query_1	TRUE	0.17775	11	302	2	0.00662252	0.181818	GO:0046189	GO:BP	phenol-containing compound biosynthetic process	14094	11796	GO:0009058, GO:0018958	IMP IBA IEA,IEA	ENSDARG00000030621,ENSDARG00000057239	Down
query_1	TRUE	0.17775	1	302	1	0.00331126	1	GO:1902236	GO:BP	negative regulation of endoplasmic reticulum stress-induced intrinsic apoptotic signaling pathway	14094	21844	GO:0070059, GO:1902235, GO:1903573, GO:2001243	IBA	ENSDARG00000024314	Down
query_1	TRUE	0.17775	1	302	1	0.00331126	1	GO:0072163	GO:BP	mesonephric epithelium development	14094	16960	GO:0001823, GO:0072073	ISS	ENSDARG00000014018	Down
query_1	TRUE	0.17775	176	302	9	0.0298013	0.0511364	GO:0048863	GO:BP	stem cell differentiation	14094	12937	GO:0030154	IMP,IMP,IMP,IMP,IMP IGI,IMP,ISS,IMP,IBA	ENSDARG00000001129,ENSDARG00000015554,ENSDARG00000041609,ENSDARG00000056138,ENSDARG00000057239,ENSDARG00000068567,ENSDARG00000068893,ENSDARG00000077847,ENSDARG00000078707	Down
query_1	TRUE	0.17775	98	302	6	0.0198676	0.0612245	GO:0048864	GO:BP	stem cell development	14094	12938	GO:0048468, GO:0048863	IMP,IMP,IMP,IMP,IMP,IBA	ENSDARG00000001129,ENSDARG00000015554,ENSDARG00000041609,ENSDARG00000056138,ENSDARG00000077847,ENSDARG00000078707	Down
query_1	TRUE	0.17775	1	302	1	0.00331126	1	GO:0055004	GO:BP	atrial cardiac myofibril assembly	14094	13986	GO:0055003, GO:0055014	IMP	ENSDARG00000019096	Down
query_1	TRUE	0.17775	10	302	2	0.00662252	0.2	GO:0055012	GO:BP	ventricular cardiac muscle cell differentiation	14094	13994	GO:0055007	IMP,IMP	ENSDARG00000019096,ENSDARG00000032976	Down
query_1	TRUE	0.17775	9	302	2	0.00662252	0.222222	GO:0055015	GO:BP	ventricular cardiac muscle cell development	14094	13997	GO:0055012, GO:0055013	IMP,IMP	ENSDARG00000019096,ENSDARG00000032976	Down
query_1	TRUE	0.17775	95	302	6	0.0198676	0.0631579	GO:0060042	GO:BP	retina morphogenesis in camera-type eye	14094	14098	GO:0009653, GO:0048593, GO:0060041	ISS,IMP,IMP,IMP,IGI,IMP	ENSDARG00000014018,ENSDARG00000015554,ENSDARG00000036375,ENSDARG00000071004,ENSDARG00000077811,ENSDARG00000091756	Down
query_1	TRUE	0.17775	686	302	24	0.0794702	0.0349854	GO:0060429	GO:BP	epithelium development	14094	14416	GO:0009888	IMP,IGI,IEA,IGI,ISS,IMP,IGI,IGI,IMP,IMP,IMP,IMP,IMP,IMP,IMP,IDA IMP IGI,IMP,IMP,IGI,IMP,IMP IGI ISS,IBA,IMP,IMP IGI	ENSDARG00000003963,ENSDARG00000004588,ENSDARG00000004712,ENSDARG00000008886,ENSDARG00000014018,ENSDARG00000015266,ENSDARG00000015554,ENSDARG00000026599,ENSDARG00000038518,ENSDARG00000041799,ENSDARG00000045760,ENSDARG00000053455,ENSDARG00000056112,ENSDARG00000056732,ENSDARG00000062174,ENSDARG00000068567,ENSDARG00000070913,ENSDARG00000071506,ENSDARG00000077811,ENSDARG00000077840,ENSDARG00000091756,…	Down
query_1	TRUE	0.17775	1	302	1	0.00331126	1	GO:0060675	GO:BP	ureteric bud morphogenesis	14094	14637	GO:0001657, GO:0072171	ISS	ENSDARG00000014018	Down
query_1	TRUE	0.17775	1	302	1	0.00331126	1	GO:0060688	GO:BP	regulation of morphogenesis of a branching structure	14094	14650	GO:0001763, GO:0022603, GO:0051239	ISS	ENSDARG00000014018	Down
query_1	TRUE	0.17775	23	302	3	0.00993378	0.130435	GO:0060993	GO:BP	kidney morphogenesis	14094	14902	GO:0001822, GO:0009887	ISS,IMP IGI,IGI	ENSDARG00000014018,ENSDARG00000038518,ENSDARG00000056206	Down
query_1	TRUE	0.17775	525	302	19	0.0629139	0.0361905	GO:0045935	GO:BP	positive regulation of nucleobase-containing compound metabolic process	14094	11567	GO:0006139, GO:0009893, GO:0019219	IGI,IEA,IBA,IEA,IBA,ISS,IBA,IEA,IBA,ISS,ISS,IBA,IBA,IBA,IBA,IBA,IBA,IBA,IGI	ENSDARG00000001129,ENSDARG00000004587,ENSDARG00000004588,ENSDARG00000004712,ENSDARG00000006392,ENSDARG00000014018,ENSDARG00000017168,ENSDARG00000034504,ENSDARG00000036685,ENSDARG00000041081,ENSDARG00000055752,ENSDARG00000058039,ENSDARG00000063182,ENSDARG00000069866,ENSDARG00000070846,ENSDARG00000070913,ENSDARG00000077811,ENSDARG00000077840,ENSDARG00000100097	Down
query_1	TRUE	0.17775	1	302	1	0.00331126	1	GO:0061205	GO:BP	paramesonephric duct development	14094	15083	GO:0003006, GO:0035295	ISS	ENSDARG00000014018	Down
query_1	TRUE	0.17775	1	302	1	0.00331126	1	GO:0062035	GO:BP	sensory perception of cold stimulus	14094	15572	GO:0050955	IMP	ENSDARG00000113771	Down
query_1	TRUE	0.17775	1	302	1	0.00331126	1	GO:0062177	GO:BP	radial spoke assembly	14094	15633	GO:0035082, GO:0065003	ISS	ENSDARG00000017355	Down
query_1	TRUE	0.17775	6948	302	167	0.55298	0.0240357	GO:0065007	GO:BP	biological regulation	14094	15666	GO:0008150	IDA IMP IGI ISS IBA IEA,IMP,IBA IEA,IBA,IBA IEA,IBA IEA,IGI IBA,IBA IEA,IEA,IBA,IBA,IBA,IBA IEA,IEA,IBA,IGI IBA IEA,IEA,IBA IEA,IMP,IEA,IBA,IMP IBA IEA,IEA,IBA,ISS IBA IEA,IEA,IMP,IEA,IMP IGI IBA,IBA,IBA,IBA,IBA,IBA IEA,IDA IMP IBA,IBA,IBA,IMP,IBA IEA,IBA,ISS,IMP,IBA IEA,IBA IEA,IBA,IBA,IBA IEA,IBA IEA,IBA,IEA,IBA IEA,IBA,IBA,IEA,IBA,IEA,IEA,IEA,IDA IMP IBA IEA,IEA,IBA IEA,IMP IBA,IBA IEA,IBA,IGI…	ENSDARG00000001129,ENSDARG00000002255,ENSDARG00000002758,ENSDARG00000002912,ENSDARG00000003963,ENSDARG00000004587,ENSDARG00000004588,ENSDARG00000004712,ENSDARG00000005645,ENSDARG00000006392,ENSDARG00000006983,ENSDARG00000007034,ENSDARG00000007406,ENSDARG00000007480,ENSDARG00000007982,ENSDARG00000008886,ENSDARG00000009142,ENSDARG00000009209,ENSDARG00000010655,ENSDARG00000010791,ENSDARG00000012248,…	Down
query_1	TRUE	0.17775	9	302	2	0.00662252	0.222222	GO:0070059	GO:BP	intrinsic apoptotic signaling pathway in response to endoplasmic reticulum stress	14094	15672	GO:0034976, GO:0097193	IBA,IMP	ENSDARG00000024314,ENSDARG00000069282	Down
query_1	TRUE	0.17775	11	302	2	0.00662252	0.181818	GO:0070778	GO:BP	L-aspartate transmembrane transport	14094	16062	GO:0015810, GO:1902475	IEA,IEA	ENSDARG00000000551,ENSDARG00000020893	Down
query_1	TRUE	0.17775	9	302	2	0.00662252	0.222222	GO:0071542	GO:BP	dopaminergic neuron differentiation	14094	16521	GO:0030182	IMP,IMP	ENSDARG00000014201,ENSDARG00000018817	Down
query_1	TRUE	0.17775	1	302	1	0.00331126	1	GO:0050961	GO:BP	detection of temperature stimulus involved in sensory perception	14094	13231	GO:0016048, GO:0050906, GO:0050951	IMP	ENSDARG00000113771	Down
query_1	TRUE	0.17775	1	302	1	0.00331126	1	GO:0050960	GO:BP	detection of temperature stimulus involved in thermoception	14094	13230	GO:0050955, GO:0050961	IMP	ENSDARG00000113771	Down
query_1	TRUE	0.17775	1	302	1	0.00331126	1	GO:0071603	GO:BP	endothelial cell-cell adhesion	14094	16558	GO:0090136	IMP	ENSDARG00000069356	Down
query_1	TRUE	0.17775	8	302	2	0.00662252	0.25	GO:0071679	GO:BP	commissural neuron axon guidance	14094	16621	GO:0007411	IMP,IMP	ENSDARG00000005645,ENSDARG00000070677	Down
query_1	TRUE	0.17775	1	302	1	0.00331126	1	GO:0050955	GO:BP	thermoception	14094	13225	GO:0050951	IMP	ENSDARG00000113771	Down
query_1	TRUE	0.17775	24	302	3	0.00993378	0.125	GO:0071696	GO:BP	ectodermal placode development	14094	16633	GO:0048856	IGI,IMP,IMP	ENSDARG00000008886,ENSDARG00000024189,ENSDARG00000070913	Down
query_1	TRUE	0.17775	1	302	1	0.00331126	1	GO:0072049	GO:BP	comma-shaped body morphogenesis	14094	16849	GO:0009653, GO:0072028	ISS	ENSDARG00000014018	Down
query_1	TRUE	0.17775	1	302	1	0.00331126	1	GO:0050951	GO:BP	sensory perception of temperature stimulus	14094	13221	GO:0007600	IMP	ENSDARG00000113771	Down
query_1	TRUE	0.17775	23	302	3	0.00993378	0.130435	GO:0050795	GO:BP	regulation of behavior	14094	13091	GO:0007610, GO:0051239	IMP,IMP,IEA	ENSDARG00000036227,ENSDARG00000044754,ENSDARG00000093745	Down
query_1	TRUE	0.17775	1	302	1	0.00331126	1	GO:0072050	GO:BP	S-shaped body morphogenesis	14094	16850	GO:0009653, GO:0072028	ISS	ENSDARG00000014018	Down
query_1	TRUE	0.17775	9	302	2	0.00662252	0.222222	GO:0048898	GO:BP	anterior lateral line system development	14094	12969	GO:0048881, GO:0048925	IMP,IMP	ENSDARG00000041609,ENSDARG00000071004	Down
query_1	TRUE	0.17775	1	302	1	0.00331126	1	GO:0072077	GO:BP	renal vesicle morphogenesis	14094	16877	GO:0002009, GO:0072087, GO:0072088	ISS	ENSDARG00000014018	Down
query_1	TRUE	0.17775	1	302	1	0.00331126	1	GO:0072087	GO:BP	renal vesicle development	14094	16886	GO:0072009, GO:0072073	ISS	ENSDARG00000014018	Down
query_1	TRUE	0.17775	11	302	2	0.00662252	0.181818	GO:0055003	GO:BP	cardiac myofibril assembly	14094	13985	GO:0030239, GO:0055013	IMP,IMP	ENSDARG00000019096,ENSDARG00000032976	Down
query_1	TRUE	0.17775	50	302	4	0.013245	0.08	GO:0061136	GO:BP	regulation of proteasomal protein catabolic process	14094	15027	GO:0010498, GO:0042176, GO:1903050	IBA,IBA,IEA,IEA	ENSDARG00000024314,ENSDARG00000045150,ENSDARG00000053019,ENSDARG00000062745	Down
query_1	TRUE	0.17775	1	302	1	0.00331126	1	GO:0032274	GO:BP	gonadotropin secretion	14094	7402	GO:0060986	IDA IBA	ENSDARG00000036227	Down
query_1	TRUE	0.17775	44	302	4	0.013245	0.0909091	GO:0045732	GO:BP	positive regulation of protein catabolic process	14094	11411	GO:0009896, GO:0030163, GO:0042176, GO:0051247	IBA,IEA,IBA,IEA	ENSDARG00000045150,ENSDARG00000053019,ENSDARG00000059815,ENSDARG00000062745	Down
query_1	TRUE	0.17775	72	302	5	0.0165563	0.0694444	GO:0007623	GO:BP	circadian rhythm	14094	3066	GO:0048511	IMP,IBA,IMP,IBA,IEA	ENSDARG00000018817,ENSDARG00000019498,ENSDARG00000036227,ENSDARG00000069074,ENSDARG00000078095	Down
query_1	TRUE	0.17775	26	302	3	0.00993378	0.115385	GO:0007631	GO:BP	feeding behavior	14094	3073	GO:0007610	IMP,IBA,IEA	ENSDARG00000044754,ENSDARG00000053449,ENSDARG00000070142	Down
query_1	TRUE	0.17775	469	302	18	0.0596026	0.0383795	GO:0008219	GO:BP	cell death	14094	3132	GO:0009987	IBA,IBA IEA,IEA,IGI,IEA,IMP,IBA,IBA,IGI,IEA,IBA,IBA IEA,IGI,IBA,IEA,IDA IMP IEA,IBA,IEA	ENSDARG00000001129,ENSDARG00000002758,ENSDARG00000003963,ENSDARG00000008886,ENSDARG00000009142,ENSDARG00000010655,ENSDARG00000018817,ENSDARG00000024314,ENSDARG00000026599,ENSDARG00000028715,ENSDARG00000036375,ENSDARG00000055129,ENSDARG00000056138,ENSDARG00000056160,ENSDARG00000057513,ENSDARG00000069282,ENSDARG00000071678,ENSDARG00000098753	Down
query_1	TRUE	0.17775	41	302	4	0.013245	0.097561	GO:0009266	GO:BP	response to temperature stimulus	14094	3417	GO:0009628	IDA,IDA,IDA,IMP	ENSDARG00000029688,ENSDARG00000069074,ENSDARG00000092362,ENSDARG00000113771	Down
query_1	TRUE	0.17775	1	302	1	0.00331126	1	GO:0009597	GO:BP	detection of virus	14094	3513	GO:0009615	ISS	ENSDARG00000008153	Down
query_1	TRUE	0.17775	1750	302	51	0.168874	0.0291429	GO:0009653	GO:BP	anatomical structure morphogenesis	14094	3557	GO:0032502, GO:0048856	IMP,IGI IBA,IEA,IMP IGI IBA IEA,IGI IBA,IMP,ISS,IMP,IMP IGI,IMP,IMP,IBA,IMP,IMP,IGI,IMP,IGI,IMP,IMP IBA,IMP IGI,IMP,IMP,IMP IGI,IDA,IMP IGI TAS,IMP,IMP,IMP,IMP,IGI,IMP IGI,IBA,IMP,IEA,IDA IMP IGI,IMP IGI,IMP,IMP,IMP,IGI IBA,IMP IBA,IMP IGI,IBA,IBA IEA,IMP,IEA,IMP,IMP,IMP,IMP IBA,IMP IGI	ENSDARG00000003963,ENSDARG00000004588,ENSDARG00000004712,ENSDARG00000005645,ENSDARG00000008886,ENSDARG00000012248,ENSDARG00000014018,ENSDARG00000015266,ENSDARG00000015554,ENSDARG00000017168,ENSDARG00000017400,ENSDARG00000018817,ENSDARG00000019096,ENSDARG00000021924,ENSDARG00000026599,ENSDARG00000029688,ENSDARG00000030786,ENSDARG00000032976,ENSDARG00000036375,ENSDARG00000038518,ENSDARG00000040291,…	Down
query_1	TRUE	0.17775	1	302	1	0.00331126	1	GO:0007614	GO:BP	short-term memory	14094	3057	GO:0007613	ISS	ENSDARG00000055752	Down
query_1	TRUE	0.17775	117	302	7	0.0231788	0.0598291	GO:0009896	GO:BP	positive regulation of catabolic process	14094	3741	GO:0009056, GO:0009893, GO:0009894	IGI,IBA,IBA,IEA,IBA,IEA,IBA	ENSDARG00000001129,ENSDARG00000006392,ENSDARG00000045150,ENSDARG00000053019,ENSDARG00000059815,ENSDARG00000062745,ENSDARG00000063182	Down
query_1	TRUE	0.17775	98	302	6	0.0198676	0.0612245	GO:0014032	GO:BP	neural crest cell development	14094	4582	GO:0014033, GO:0048864	IMP,IMP,IMP,IMP,IMP,IBA	ENSDARG00000001129,ENSDARG00000015554,ENSDARG00000041609,ENSDARG00000056138,ENSDARG00000077847,ENSDARG00000078707	Down
query_1	TRUE	0.17775	8	302	2	0.00662252	0.25	GO:0015816	GO:BP	glycine transport	14094	4904	GO:0015695, GO:0015804, GO:0046942, GO:0071705	IBA,IBA	ENSDARG00000067964,ENSDARG00000068787	Down
query_1	TRUE	0.17775	1	302	1	0.00331126	1	GO:0015826	GO:BP	threonine transport	14094	4914	GO:0015804, GO:0046942, GO:0071705	IEA	ENSDARG00000000551	Down
query_1	TRUE	0.17775	9	302	2	0.00662252	0.222222	GO:0016032	GO:BP	viral process	14094	5047	GO:0008150	IEA,IEA	ENSDARG00000006604,ENSDARG00000059815	Down
query_1	TRUE	0.17775	1	302	1	0.00331126	1	GO:0016048	GO:BP	detection of temperature stimulus	14094	5056	GO:0009266, GO:0009581, GO:0009582	IMP	ENSDARG00000113771	Down
query_1	TRUE	0.17775	1	302	1	0.00331126	1	GO:0016199	GO:BP	axon midline choice point recognition	14094	5146	GO:0016198	IMP IEA	ENSDARG00000005645	Down
query_1	TRUE	0.17775	469	302	18	0.0596026	0.0383795	GO:0012501	GO:BP	programmed cell death	14094	4551	GO:0008219	IBA,IBA IEA,IEA,IGI,IEA,IMP,IBA,IBA,IGI,IEA,IBA,IBA IEA,IGI,IBA,IEA,IDA IMP IEA,IBA,IEA	ENSDARG00000001129,ENSDARG00000002758,ENSDARG00000003963,ENSDARG00000008886,ENSDARG00000009142,ENSDARG00000010655,ENSDARG00000018817,ENSDARG00000024314,ENSDARG00000026599,ENSDARG00000028715,ENSDARG00000036375,ENSDARG00000055129,ENSDARG00000056138,ENSDARG00000056160,ENSDARG00000057513,ENSDARG00000069282,ENSDARG00000071678,ENSDARG00000098753	Down
query_1	TRUE	0.17775	11	302	2	0.00662252	0.181818	GO:0021884	GO:BP	forebrain neuron development	14094	6416	GO:0021879, GO:0021954	IMP IGI,IGI	ENSDARG00000014201,ENSDARG00000058379	Down
query_1	TRUE	0.17775	10	302	2	0.00662252	0.2	GO:0007274	GO:BP	neuromuscular synaptic transmission	14094	2787	GO:0007268	IBA,IBA	ENSDARG00000015854,ENSDARG00000074860	Down
query_1	TRUE	0.17775	1	302	1	0.00331126	1	GO:0045830	GO:BP	positive regulation of isotype switching	14094	11486	GO:0002639, GO:0002891, GO:0045190, GO:0045191, GO:0045911, GO:0050871, GO:0051094	ISS	ENSDARG00000041081	Down
query_1	TRUE	0.17775	1	302	1	0.00331126	1	GO:0001657	GO:BP	ureteric bud development	14094	369	GO:0072164	ISS	ENSDARG00000014018	Down
query_1	TRUE	0.17775	1	302	1	0.00331126	1	GO:0001658	GO:BP	branching involved in ureteric bud morphogenesis	14094	370	GO:0048754, GO:0060675	ISS	ENSDARG00000014018	Down
query_1	TRUE	0.17775	1	302	1	0.00331126	1	GO:0001823	GO:BP	mesonephros development	14094	478	GO:0001822	ISS	ENSDARG00000014018	Down
query_1	TRUE	0.17775	1	302	1	0.00331126	1	GO:0003233	GO:BP	bulbus arteriosus morphogenesis	14094	1661	GO:0003206, GO:0003232	IMP	ENSDARG00000040291	Down
query_1	TRUE	0.17775	1	302	1	0.00331126	1	GO:0003234	GO:BP	bulbus arteriosus formation	14094	1662	GO:0003207, GO:0003233	IMP	ENSDARG00000040291	Down
query_1	TRUE	0.17775	10	302	2	0.00662252	0.2	GO:0003310	GO:BP	pancreatic A cell differentiation	14094	1728	GO:0031018, GO:0035883	ISS,IMP IGI	ENSDARG00000091756,ENSDARG00000104735	Down
query_1	TRUE	0.17775	88	302	6	0.0198676	0.0681818	GO:0007218	GO:BP	neuropeptide signaling pathway	14094	2759	GO:0007186	IEA,IBA IEA,IBA,IBA IEA,IBA IEA,IEA	ENSDARG00000014490,ENSDARG00000024189,ENSDARG00000027740,ENSDARG00000036227,ENSDARG00000053449,ENSDARG00000089877	Down
query_1	TRUE	0.17775	66	302	5	0.0165563	0.0757576	GO:0003333	GO:BP	amino acid transmembrane transport	14094	1751	GO:0006865, GO:0055085	IBA IEA,IBA IEA,ISS IBA IEA,IBA IEA,IBA	ENSDARG00000000551,ENSDARG00000008100,ENSDARG00000020893,ENSDARG00000061566,ENSDARG00000067964	Down
query_1	TRUE	0.17775	1	302	1	0.00331126	1	GO:0003358	GO:BP	noradrenergic neuron development	14094	1776	GO:0003357, GO:0048666	IMP	ENSDARG00000007406	Down
query_1	TRUE	0.17775	1835	302	53	0.175497	0.0288828	GO:0006351	GO:BP	DNA-templated transcription	14094	2120	GO:0010467, GO:0032774	IBA IEA,IBA,IBA IEA,IBA,IBA IEA,IBA,IBA IEA,IBA IEA,ISS IBA IEA,IEA,IMP IBA,IBA IEA,IMP IBA,IBA IEA,IBA IEA,IEA,IBA IEA,IEA,IBA,IEA,IBA IEA,IBA IEA,IBA IEA,IBA,IBA IEA,IBA,ISS IBA,IBA IEA,IBA IEA,IBA,IEA,IBA,IBA IEA,IDA IBA,IBA IEA,IMP IBA IEA,IBA IEA,IEA,IBA,IBA,IBA,IBA IEA,IBA IEA,IBA IEA,IBA,IDA IMP ISS IBA,IBA,IBA IEA,IGI IBA IEA,IBA,IEA,IBA IEA,IBA	ENSDARG00000004587,ENSDARG00000004588,ENSDARG00000004712,ENSDARG00000007034,ENSDARG00000007406,ENSDARG00000007982,ENSDARG00000008886,ENSDARG00000012656,ENSDARG00000014018,ENSDARG00000014201,ENSDARG00000015554,ENSDARG00000017168,ENSDARG00000017400,ENSDARG00000023272,ENSDARG00000026599,ENSDARG00000028148,ENSDARG00000032705,ENSDARG00000034086,ENSDARG00000034107,ENSDARG00000034504,ENSDARG00000036685,…	Down
query_1	TRUE	0.17775	116	302	7	0.0231788	0.0603448	GO:0006457	GO:BP	protein folding	14094	2195	GO:0009987, GO:0051604	IBA IEA,IBA,IEA,IBA,IBA IEA,IBA,IBA IEA	ENSDARG00000004187,ENSDARG00000021924,ENSDARG00000029688,ENSDARG00000042948,ENSDARG00000056160,ENSDARG00000092362,ENSDARG00000104343	Down
query_1	TRUE	0.17775	1	302	1	0.00331126	1	GO:0006585	GO:BP	dopamine biosynthetic process from tyrosine	14094	2296	GO:0006570, GO:0042416	IBA	ENSDARG00000030621	Down
query_1	TRUE	0.17775	1	302	1	0.00331126	1	GO:0006685	GO:BP	sphingomyelin catabolic process	14094	2385	GO:0006684, GO:0009395, GO:0030149	ISS	ENSDARG00000059811	Down
query_1	TRUE	0.17775	94	302	6	0.0198676	0.0638298	GO:0006865	GO:BP	amino acid transport	14094	2518	GO:0006810	IBA IEA,IBA IEA,ISS IBA IEA,IBA IEA,IBA,IBA	ENSDARG00000000551,ENSDARG00000008100,ENSDARG00000020893,ENSDARG00000061566,ENSDARG00000067964,ENSDARG00000068787	Down
query_1	TRUE	0.17775	1	302	1	0.00331126	1	GO:0003357	GO:BP	noradrenergic neuron differentiation	14094	1775	GO:0030182	IMP	ENSDARG00000007406	Down
query_1	TRUE	0.17775	70	302	5	0.0165563	0.0714286	GO:0021915	GO:BP	neural tube development	14094	6443	GO:0007399, GO:0035295, GO:0043009, GO:0060429	IGI,IGI,IMP,IMP IGI,IMP	ENSDARG00000015554,ENSDARG00000026599,ENSDARG00000045760,ENSDARG00000068567,ENSDARG00000102855	Down
query_1	TRUE	0.17775	22	302	3	0.00993378	0.136364	GO:0006885	GO:BP	regulation of pH	14094	2530	GO:0055080, GO:0065007	IBA IEA,IBA,IBA IEA	ENSDARG00000009209,ENSDARG00000012881,ENSDARG00000076754	Down
query_1	TRUE	0.17775	1	302	1	0.00331126	1	GO:0021937	GO:BP	cerebellar Purkinje cell-granule cell precursor cell signaling	14094	6461	GO:0007267	ISS	ENSDARG00000014018	Down
query_1	TRUE	0.17775	1	302	1	0.00331126	1	GO:0034514	GO:BP	mitochondrial unfolded protein response	14094	8610	GO:0034620	IBA	ENSDARG00000056160	Down
query_1	TRUE	0.17775	28	302	3	0.00993378	0.107143	GO:0034620	GO:BP	cellular response to unfolded protein	14094	8629	GO:0006986, GO:0035967	IMP IBA,IBA,IBA	ENSDARG00000012656,ENSDARG00000024314,ENSDARG00000056160	Down
query_1	TRUE	0.17775	8	302	2	0.00662252	0.25	GO:0035141	GO:BP	medial fin morphogenesis	14094	8774	GO:0033334, GO:0033338	IMP,IMP	ENSDARG00000041799,ENSDARG00000068567	Down
query_1	TRUE	0.17775	70	302	5	0.0165563	0.0714286	GO:0035162	GO:BP	embryonic hemopoiesis	14094	8794	GO:0030097, GO:0048568	IMP,IMP,IEP,IMP,IMP	ENSDARG00000004587,ENSDARG00000012881,ENSDARG00000017400,ENSDARG00000038643,ENSDARG00000041799	Down
query_1	TRUE	0.17775	9	302	2	0.00662252	0.222222	GO:0035176	GO:BP	social behavior	14094	8805	GO:0007610, GO:0051703	IMP,ISS	ENSDARG00000014201,ENSDARG00000055752	Down
query_1	TRUE	0.17775	1	302	1	0.00331126	1	GO:0035385	GO:BP	Roundabout signaling pathway	14094	8948	GO:0007166	IEA	ENSDARG00000005645	Down
query_1	TRUE	0.17775	1	302	1	0.00331126	1	GO:0034476	GO:BP	U5 snRNA 3'-end processing	14094	8589	GO:0034472	IBA	ENSDARG00000006392	Down
query_1	TRUE	0.17775	41	302	4	0.013245	0.097561	GO:0035966	GO:BP	response to topologically incorrect protein	14094	9287	GO:0006950	IMP IBA,IBA IEA,IBA,IEA	ENSDARG00000012656,ENSDARG00000024314,ENSDARG00000056160,ENSDARG00000070435	Down
query_1	TRUE	0.17775	24	302	3	0.00993378	0.125	GO:0042743	GO:BP	hydrogen peroxide metabolic process	14094	10243	GO:0072593	IBA,IBA,IBA	ENSDARG00000045143,ENSDARG00000058734,ENSDARG00000079305	Down
query_1	TRUE	0.17775	1	302	1	0.00331126	1	GO:0045041	GO:BP	protein import into mitochondrial intermembrane space	14094	11090	GO:0006626, GO:0044743, GO:0072655, GO:1990542	IBA	ENSDARG00000056160	Down
query_1	TRUE	0.17775	1	302	1	0.00331126	1	GO:0045054	GO:BP	constitutive secretory pathway	14094	11098	GO:0006887	IBA	ENSDARG00000090086	Down
query_1	TRUE	0.17775	128	302	7	0.0231788	0.0546875	GO:0045165	GO:BP	cell fate commitment	14094	11153	GO:0030154, GO:0048869	IBA,IGI,IGI,IBA,IMP,IBA,IMP IGI IBA IEA	ENSDARG00000004712,ENSDARG00000026599,ENSDARG00000039458,ENSDARG00000044827,ENSDARG00000056732,ENSDARG00000058039,ENSDARG00000068567	Down
query_1	TRUE	0.17775	1	302	1	0.00331126	1	GO:0045191	GO:BP	regulation of isotype switching	14094	11165	GO:0000018, GO:0002637, GO:0002889, GO:0045190, GO:0050864	ISS	ENSDARG00000041081	Down
query_1	TRUE	0.17775	43	302	4	0.013245	0.0930233	GO:0045214	GO:BP	sarcomere organization	14094	11172	GO:0030239, GO:0031032	IMP,IMP,IMP,IMP	ENSDARG00000017400,ENSDARG00000019096,ENSDARG00000032976,ENSDARG00000056160	Down
query_1	TRUE	0.17775	68	302	5	0.0165563	0.0735294	GO:0042176	GO:BP	regulation of protein catabolic process	14094	9912	GO:0009894, GO:0030163, GO:0051246	IBA,IBA,IEA,IBA,IEA	ENSDARG00000024314,ENSDARG00000045150,ENSDARG00000053019,ENSDARG00000059815,ENSDARG00000062745	Down
query_1	TRUE	0.17775	1	302	1	0.00331126	1	GO:0034473	GO:BP	U1 snRNA 3'-end processing	14094	8586	GO:0034472	IBA	ENSDARG00000006392	Down
query_1	TRUE	0.17775	1	302	1	0.00331126	1	GO:0042416	GO:BP	dopamine biosynthetic process	14094	10064	GO:0042417, GO:0042423	IMP IBA IEA	ENSDARG00000030621	Down
query_1	TRUE	0.17775	1	302	1	0.00331126	1	GO:0033684	GO:BP	regulation of luteinizing hormone secretion	14094	8286	GO:0032275, GO:0032276	IDA	ENSDARG00000036227	Down
query_1	TRUE	0.17775	1	302	1	0.00331126	1	GO:0033685	GO:BP	negative regulation of luteinizing hormone secretion	14094	8287	GO:0032275, GO:0032277, GO:0033684	IDA	ENSDARG00000036227	Down
query_1	TRUE	0.17775	1	302	1	0.00331126	1	GO:0031293	GO:BP	membrane protein intracellular domain proteolysis	14094	7076	GO:0033619	IMP	ENSDARG00000012248	Down
query_1	TRUE	0.17775	1	302	1	0.00331126	1	GO:0032275	GO:BP	luteinizing hormone secretion	14094	7403	GO:0032274	IDA	ENSDARG00000036227	Down
query_1	TRUE	0.17775	1	302	1	0.00331126	1	GO:0032276	GO:BP	regulation of gonadotropin secretion	14094	7404	GO:0032274, GO:0044060, GO:0046883	IDA IBA	ENSDARG00000036227	Down
query_1	TRUE	0.17775	1	302	1	0.00331126	1	GO:0032469	GO:BP	endoplasmic reticulum calcium ion homeostasis	14094	7530	GO:0006874	IBA	ENSDARG00000024314	Down
query_1	TRUE	0.17775	1	302	1	0.00331126	1	GO:0032607	GO:BP	interferon-alpha production	14094	7600	GO:0032606	IBA	ENSDARG00000056160	Down
query_1	TRUE	0.17775	1	302	1	0.00331126	1	GO:0032647	GO:BP	regulation of interferon-alpha production	14094	7639	GO:0032479, GO:0032607	IBA	ENSDARG00000056160	Down
query_1	TRUE	0.17775	1	302	1	0.00331126	1	GO:0032277	GO:BP	negative regulation of gonadotropin secretion	14094	7405	GO:0032274, GO:0032276, GO:0046888, GO:0051241	IDA IBA	ENSDARG00000036227	Down
query_1	TRUE	0.17775	1	302	1	0.00331126	1	GO:0032727	GO:BP	positive regulation of interferon-alpha production	14094	7717	GO:0032481, GO:0032607, GO:0032647	IBA	ENSDARG00000056160	Down
query_1	TRUE	0.17775	1	302	1	0.00331126	1	GO:0032729	GO:BP	positive regulation of type II interferon production	14094	7719	GO:0001819, GO:0032609, GO:0032649	IBA	ENSDARG00000056160	Down
query_1	TRUE	0.17775	8	302	2	0.00662252	0.25	GO:0033336	GO:BP	caudal fin development	14094	8088	GO:0033338	IMP,IMP	ENSDARG00000041799,ENSDARG00000068567	Down
query_1	TRUE	0.17775	11	302	2	0.00662252	0.181818	GO:0033338	GO:BP	medial fin development	14094	8090	GO:0033333	IMP,IMP	ENSDARG00000041799,ENSDARG00000068567	Down
query_1	TRUE	0.17775	11	302	2	0.00662252	0.181818	GO:0033555	GO:BP	multicellular organismal response to stress	14094	8227	GO:0006950, GO:0032501	IEP,IDA	ENSDARG00000018817,ENSDARG00000031336	Down
query_1	TRUE	0.187535	76	302	5	0.0165563	0.0657895	GO:0099111	GO:BP	microtubule-based transport	14094	18793	GO:0006810	IBA,ISS,IMP IBA,ISS,IEA	ENSDARG00000031886,ENSDARG00000041799,ENSDARG00000053455,ENSDARG00000054255,ENSDARG00000071353	Down
query_1	TRUE	0.194441	505	302	18	0.0596026	0.0356436	GO:0051254	GO:BP	positive regulation of RNA metabolic process	14094	13419	GO:0010604, GO:0016070, GO:0045935, GO:0051252	IGI,IEA,IBA,IEA,IBA,ISS,IBA,IEA,IBA,ISS,IBA,IBA,IBA,IBA,IBA,IBA,IBA,IGI	ENSDARG00000001129,ENSDARG00000004587,ENSDARG00000004588,ENSDARG00000004712,ENSDARG00000006392,ENSDARG00000014018,ENSDARG00000017168,ENSDARG00000034504,ENSDARG00000036685,ENSDARG00000055752,ENSDARG00000058039,ENSDARG00000063182,ENSDARG00000069866,ENSDARG00000070846,ENSDARG00000070913,ENSDARG00000077811,ENSDARG00000077840,ENSDARG00000100097	Down
query_1	TRUE	0.194882	579	302	20	0.0662252	0.0345423	GO:0010557	GO:BP	positive regulation of macromolecule biosynthetic process	14094	4193	GO:0009059, GO:0009891, GO:0010556, GO:0010604	IEA,IBA,IEA,ISS,IBA,IDA IMP,IEA,IBA,ISS,ISS,IBA,IBA,ISS,IBA,IBA,IBA,IBA,IBA,IBA,IGI	ENSDARG00000004587,ENSDARG00000004588,ENSDARG00000004712,ENSDARG00000014018,ENSDARG00000017168,ENSDARG00000017400,ENSDARG00000034504,ENSDARG00000036685,ENSDARG00000041081,ENSDARG00000055752,ENSDARG00000056160,ENSDARG00000058039,ENSDARG00000068893,ENSDARG00000069866,ENSDARG00000070846,ENSDARG00000070913,ENSDARG00000070922,ENSDARG00000077811,ENSDARG00000077840,ENSDARG00000100097	Down
query_1	TRUE	0.197541	52	302	4	0.013245	0.0769231	GO:0035051	GO:BP	cardiocyte differentiation	14094	8720	GO:0007507, GO:0030154	IMP,IMP,IMP,IMP IGI	ENSDARG00000017400,ENSDARG00000019096,ENSDARG00000032976,ENSDARG00000068567	Down
query_1	TRUE	0.199517	105	302	6	0.0198676	0.0571429	GO:0009953	GO:BP	dorsal/ventral pattern formation	14094	3776	GO:0003002	IMP,IDA,ISS,IMP IGI,IGI,IMP	ENSDARG00000005645,ENSDARG00000008886,ENSDARG00000014018,ENSDARG00000015554,ENSDARG00000039458,ENSDARG00000068567	Down
query_1	TRUE	0.0289588	9195	316	229	0.724684	0.0249048	GO:0005488	GO:MF	binding	14775	1450	GO:0003674	IDA IPI IBA IEA,IDA IPI IBA,IEA,IEA,IEA,IEA,IBA IEA,IEA,IBA IEA,IBA IEA,IBA,IBA IEA,IBA IEA,IEA,IPI IBA,IBA IEA,IBA IEA,IBA IEA,IBA IEA,IEA,IBA IEA,IEA,IBA IEA,IBA IEA,IBA IEA,IBA IEA,IEA,IEA,IBA IEA,IEA,IEA,IEA,IPI,IBA IEA,IBA IEA,IPI,IBA IEA,IBA IEA,IBA IEA,IEA,IEA,IBA IEA,IBA,IBA,IBA IEA,IBA IEA,IDA IMP IBA IEA,IEA,IBA IEA,IBA IEA,IBA IEA,IBA,ISS IBA,IEA,IDA IBA IEA,IBA IEA,IBA IEA,IPI,IBA IEA…	ENSDARG00000001129,ENSDARG00000001634,ENSDARG00000002037,ENSDARG00000002249,ENSDARG00000002255,ENSDARG00000002609,ENSDARG00000002758,ENSDARG00000002912,ENSDARG00000003963,ENSDARG00000004187,ENSDARG00000004587,ENSDARG00000004588,ENSDARG00000004712,ENSDARG00000004964,ENSDARG00000005645,ENSDARG00000006031,ENSDARG00000006392,ENSDARG00000006983,ENSDARG00000007034,ENSDARG00000007247,ENSDARG00000007406,…	Down
query_1	TRUE	0.0289588	5	316	3	0.00949367	0.6	GO:1904047	GO:MF	S-adenosyl-L-methionine binding	14775	9945	GO:0043169, GO:1901681	ISS,ISS,ISS	ENSDARG00000041081,ENSDARG00000045760,ENSDARG00000068893	Down
query_1	TRUE	0.0358397	101	316	9	0.028481	0.0891089	GO:0005179	GO:MF	hormone activity	14775	1313	GO:0048018	IBA IEA,IBA IEA,IBA IEA,IEA,IEA,IEA,IEA,IEA,IBA IEA	ENSDARG00000027740,ENSDARG00000044754,ENSDARG00000053449,ENSDARG00000056590,ENSDARG00000070142,ENSDARG00000070780,ENSDARG00000076978,ENSDARG00000091085,ENSDARG00000116713	Down
query_1	TRUE	0.0358397	15	316	4	0.0126582	0.266667	GO:0045505	GO:MF	dynein intermediate chain binding	14775	5591	GO:0005515	IDA IBA IEA,IBA,IBA,IBA	ENSDARG00000021582,ENSDARG00000045909,ENSDARG00000054255,ENSDARG00000069790	Down
query_1	TRUE	0.0358397	1117	316	42	0.132911	0.0376007	GO:0003700	GO:MF	DNA-binding transcription factor activity	14775	326	GO:0140110	IBA IEA,IBA IEA,IBA IEA,IBA,IBA IEA,IBA IEA,ISS IBA IEA,IEA,IBA,IBA IEA,IDA IMP IBA,IBA IEA,IBA IEA,IEA,IBA IEA,IBA,IBA IEA,ISS IBA,IBA,IBA IEA,IBA,IEA,IBA,IBA IEA,IDA IBA,IBA IEA,IDA IBA,IEA,IBA,IBA,IBA IEA,IBA,IBA IEA,IBA,IMP ISS IBA IEA,IBA,IBA IEA,IGI IBA IEA,IBA,IEA,IBA IEA,IBA	ENSDARG00000004588,ENSDARG00000004712,ENSDARG00000007406,ENSDARG00000007982,ENSDARG00000008886,ENSDARG00000012656,ENSDARG00000014018,ENSDARG00000014201,ENSDARG00000015554,ENSDARG00000017168,ENSDARG00000017400,ENSDARG00000023272,ENSDARG00000026599,ENSDARG00000032705,ENSDARG00000039458,ENSDARG00000043821,ENSDARG00000044375,ENSDARG00000055752,ENSDARG00000056732,ENSDARG00000057936,ENSDARG00000058039,…	Down
query_1	TRUE	0.0358397	1029	316	39	0.123418	0.0379009	GO:0000981	GO:MF	DNA-binding transcription factor activity, RNA polymerase II-specific	14775	117	GO:0003700	IBA IEA,IBA,IBA IEA,IBA,IBA IEA,IBA,IBA IEA,IEA,IBA,IBA,IMP IBA,IBA,IBA IEA,IBA IEA,IBA,IBA IEA,ISS IBA,IBA,IBA IEA,IEA,IBA,IBA,IBA,IBA IEA,IBA,IEA,IBA,IBA,IBA IEA,IBA,IBA IEA,IBA,IMP IBA,IBA,IBA IEA,IBA,IBA,IBA IEA,IBA	ENSDARG00000004588,ENSDARG00000004712,ENSDARG00000007406,ENSDARG00000007982,ENSDARG00000008886,ENSDARG00000012656,ENSDARG00000014018,ENSDARG00000014201,ENSDARG00000015554,ENSDARG00000017168,ENSDARG00000017400,ENSDARG00000023272,ENSDARG00000026599,ENSDARG00000039458,ENSDARG00000043821,ENSDARG00000044375,ENSDARG00000055752,ENSDARG00000056732,ENSDARG00000057936,ENSDARG00000058379,ENSDARG00000062448,…	Down
query_1	TRUE	0.083211	992	316	36	0.113924	0.0362903	GO:0000977	GO:MF	RNA polymerase II transcription regulatory region sequence-specific DNA binding	14775	114	GO:0000976	IBA,IBA IEA,IBA,IBA,IBA,IBA,IBA,IBA,IBA,IMP IBA,IBA,IBA,IBA,IBA,IBA,ISS IBA,IBA,IBA,IBA,IBA,IBA,IBA,IBA,IBA,IBA,IBA,IBA,IBA,IBA,IBA,ISS IBA,IBA,IBA,IBA,IBA,IBA	ENSDARG00000004588,ENSDARG00000004712,ENSDARG00000007406,ENSDARG00000007982,ENSDARG00000008886,ENSDARG00000012656,ENSDARG00000014018,ENSDARG00000015554,ENSDARG00000017168,ENSDARG00000017400,ENSDARG00000023272,ENSDARG00000026599,ENSDARG00000039458,ENSDARG00000043821,ENSDARG00000044375,ENSDARG00000055752,ENSDARG00000056732,ENSDARG00000057936,ENSDARG00000058039,ENSDARG00000062448,ENSDARG00000067850,…	Down
query_1	TRUE	0.083211	3	316	2	0.00632911	0.666667	GO:0016714	GO:MF	oxidoreductase activity, acting on paired donors, with incorporation or reduction of molecular oxygen, reduced pteridine as one donor, and incorporation of one atom of oxygen	14775	2860	GO:0004497, GO:0016705	IMP IBA IEA,IBA IEA	ENSDARG00000030621,ENSDARG00000057239	Down
query_1	TRUE	0.083211	3	316	2	0.00632911	0.666667	GO:0015385	GO:MF	sodium:proton antiporter activity	14775	2459	GO:0015081, GO:0051139	IBA IEA,IBA IEA	ENSDARG00000009209,ENSDARG00000076754	Down
query_1	TRUE	0.083211	3	316	2	0.00632911	0.666667	GO:0015386	GO:MF	potassium:proton antiporter activity	14775	2460	GO:0022821, GO:0051139	IBA,IBA	ENSDARG00000009209,ENSDARG00000076754	Down
query_1	TRUE	0.105314	1318	316	44	0.139241	0.0333839	GO:0140110	GO:MF	transcription regulator activity	14775	9303	GO:0003674	IBA,IBA IEA,IBA IEA,IBA IEA,IBA,IBA IEA,IBA IEA,ISS IBA IEA,IEA,IBA,IBA IEA,IDA IMP IBA,IBA IEA,IBA IEA,IEA,IBA IEA,IBA IEA,IBA,IBA IEA,ISS IBA,IBA,IBA IEA,IBA,IEA,IBA,IBA IEA,IDA IBA,IBA IEA,IDA IBA,IEA,IBA,IBA,IBA IEA,IBA,IBA IEA,IBA,IMP ISS IBA IEA,IBA,IBA IEA,IGI IBA IEA,IBA,IEA,IBA IEA,IBA	ENSDARG00000004587,ENSDARG00000004588,ENSDARG00000004712,ENSDARG00000007406,ENSDARG00000007982,ENSDARG00000008886,ENSDARG00000012656,ENSDARG00000014018,ENSDARG00000014201,ENSDARG00000015554,ENSDARG00000017168,ENSDARG00000017400,ENSDARG00000023272,ENSDARG00000026599,ENSDARG00000032705,ENSDARG00000034504,ENSDARG00000039458,ENSDARG00000043821,ENSDARG00000044375,ENSDARG00000055752,ENSDARG00000056732,…	Down
query_1	TRUE	0.105314	1056	316	37	0.117089	0.0350379	GO:1990837	GO:MF	sequence-specific double-stranded DNA binding	14775	10110	GO:0003690, GO:0043565	IBA,IBA IEA,IBA,IBA,IBA,IBA,IBA,IBA,IBA,IMP IBA,IBA,IBA,IBA,IBA,IDA IBA,IBA,ISS IBA,IBA,IBA,IBA,IBA,IBA,IBA,IBA,IBA,IBA,IBA,IBA,IBA,IBA,IBA,ISS IBA,IBA,IBA,IBA,IBA,IBA	ENSDARG00000004588,ENSDARG00000004712,ENSDARG00000007406,ENSDARG00000007982,ENSDARG00000008886,ENSDARG00000012656,ENSDARG00000014018,ENSDARG00000015554,ENSDARG00000017168,ENSDARG00000017400,ENSDARG00000023272,ENSDARG00000026599,ENSDARG00000032705,ENSDARG00000039458,ENSDARG00000043821,ENSDARG00000044375,ENSDARG00000055752,ENSDARG00000056732,ENSDARG00000057936,ENSDARG00000058039,ENSDARG00000062448,…	Down
query_1	TRUE	0.11167	1032	316	36	0.113924	0.0348837	GO:0000976	GO:MF	transcription cis-regulatory region binding	14775	113	GO:0001067, GO:1990837	IBA,IBA IEA,IBA,IBA,IBA,IBA,IBA,IBA,IBA,IMP IBA,IBA,IBA,IBA,IDA IBA,IBA,ISS IBA,IBA,IBA,IBA,IBA,IBA,IBA,IBA,IBA,IBA,IBA,IBA,IBA,IBA,IBA,ISS IBA,IBA,IBA,IBA,IBA,IBA	ENSDARG00000004588,ENSDARG00000004712,ENSDARG00000007406,ENSDARG00000007982,ENSDARG00000008886,ENSDARG00000012656,ENSDARG00000014018,ENSDARG00000015554,ENSDARG00000017168,ENSDARG00000017400,ENSDARG00000023272,ENSDARG00000026599,ENSDARG00000039458,ENSDARG00000043821,ENSDARG00000044375,ENSDARG00000055752,ENSDARG00000056732,ENSDARG00000057936,ENSDARG00000058039,ENSDARG00000062448,ENSDARG00000067850,…	Down
query_1	TRUE	0.11167	1032	316	36	0.113924	0.0348837	GO:0001067	GO:MF	transcription regulatory region nucleic acid binding	14775	141	GO:0003676	IBA,IBA IEA,IBA,IBA,IBA,IBA,IBA,IBA,IBA,IMP IBA,IBA,IBA,IBA,IDA IBA,IBA,ISS IBA,IBA,IBA,IBA,IBA,IBA,IBA,IBA,IBA,IBA,IBA,IBA,IBA,IBA,IBA,ISS IBA,IBA,IBA,IBA,IBA,IBA	ENSDARG00000004588,ENSDARG00000004712,ENSDARG00000007406,ENSDARG00000007982,ENSDARG00000008886,ENSDARG00000012656,ENSDARG00000014018,ENSDARG00000015554,ENSDARG00000017168,ENSDARG00000017400,ENSDARG00000023272,ENSDARG00000026599,ENSDARG00000039458,ENSDARG00000043821,ENSDARG00000044375,ENSDARG00000055752,ENSDARG00000056732,ENSDARG00000057936,ENSDARG00000058039,ENSDARG00000062448,ENSDARG00000067850,…	Down
query_1	TRUE	0.128515	752	316	28	0.0886076	0.037234	GO:0000978	GO:MF	RNA polymerase II cis-regulatory region sequence-specific DNA binding	14775	115	GO:0000977, GO:0000987	IBA,IBA IEA,IBA,IBA,IBA,IBA,IMP IBA,IBA,IBA,IBA,ISS,IBA,IBA,IBA,IBA,IBA,IBA,IBA,IBA,IBA,IBA,IBA,ISS IBA,IBA,IBA,IBA,IBA,IBA	ENSDARG00000004588,ENSDARG00000004712,ENSDARG00000007982,ENSDARG00000012656,ENSDARG00000015554,ENSDARG00000017168,ENSDARG00000017400,ENSDARG00000026599,ENSDARG00000043821,ENSDARG00000044375,ENSDARG00000055752,ENSDARG00000056732,ENSDARG00000058039,ENSDARG00000062448,ENSDARG00000067850,ENSDARG00000069866,ENSDARG00000070677,ENSDARG00000070913,ENSDARG00000077799,ENSDARG00000077811,ENSDARG00000077840,…	Down
query_1	TRUE	0.140389	31	316	4	0.0126582	0.129032	GO:0140662	GO:MF	ATP-dependent protein folding chaperone	14775	9458	GO:0044183, GO:0140657	IEA,IEA,IEA,IEA	ENSDARG00000021924,ENSDARG00000029688,ENSDARG00000056160,ENSDARG00000092362	Down
query_1	TRUE	0.140389	766	316	28	0.0886076	0.0365535	GO:0000987	GO:MF	cis-regulatory region sequence-specific DNA binding	14775	118	GO:0000976	IBA,IBA IEA,IBA,IBA,IBA,IBA,IMP IBA,IBA,IDA IBA,IBA,ISS,IBA,IBA,IBA,IBA,IBA,IBA,IBA,IBA,IBA,IBA,IBA,ISS IBA,IBA,IBA,IBA,IBA,IBA	ENSDARG00000004588,ENSDARG00000004712,ENSDARG00000007982,ENSDARG00000012656,ENSDARG00000015554,ENSDARG00000017168,ENSDARG00000017400,ENSDARG00000026599,ENSDARG00000043821,ENSDARG00000044375,ENSDARG00000055752,ENSDARG00000056732,ENSDARG00000058039,ENSDARG00000062448,ENSDARG00000067850,ENSDARG00000069866,ENSDARG00000070677,ENSDARG00000070913,ENSDARG00000077799,ENSDARG00000077811,ENSDARG00000077840,…	Down
query_1	TRUE	0.140389	1096	316	37	0.117089	0.0337591	GO:0003690	GO:MF	double-stranded DNA binding	14775	320	GO:0003677	IBA,IBA IEA,IBA,IBA,IBA,IBA,IBA,IBA,IBA,IMP IBA,IBA,IBA,IBA,IBA,IDA IBA,IBA,ISS IBA,IDA IBA,IBA,IBA,IBA,IBA,IBA,IBA,IBA,IBA,IBA,IBA,IBA,IBA,IBA,ISS IBA,IBA,IBA,IBA,IBA,IBA	ENSDARG00000004588,ENSDARG00000004712,ENSDARG00000007406,ENSDARG00000007982,ENSDARG00000008886,ENSDARG00000012656,ENSDARG00000014018,ENSDARG00000015554,ENSDARG00000017168,ENSDARG00000017400,ENSDARG00000023272,ENSDARG00000026599,ENSDARG00000032705,ENSDARG00000039458,ENSDARG00000043821,ENSDARG00000044375,ENSDARG00000055752,ENSDARG00000056732,ENSDARG00000057936,ENSDARG00000058039,ENSDARG00000062448,…	Down
query_1	TRUE	0.147746	327	316	15	0.0474684	0.0458716	GO:0048018	GO:MF	receptor ligand activity	14775	6698	GO:0005102, GO:0030546	IBA IEA,IBA IEA,IBA IEA,IBA IEA,IBA,IBA IEA,IEA,IBA,IEA,IEA,IEA,IBA,IBA,IEA,IBA IEA	ENSDARG00000012671,ENSDARG00000018817,ENSDARG00000027740,ENSDARG00000044754,ENSDARG00000044827,ENSDARG00000053449,ENSDARG00000056590,ENSDARG00000069160,ENSDARG00000070142,ENSDARG00000070780,ENSDARG00000076978,ENSDARG00000078707,ENSDARG00000079446,ENSDARG00000091085,ENSDARG00000116713	Down
query_1	TRUE	0.147746	328	316	15	0.0474684	0.0457317	GO:0030546	GO:MF	signaling receptor activator activity	14775	3699	GO:0030545, GO:0038023, GO:0140677	IBA IEA,IBA IEA,IBA IEA,IBA IEA,IBA,IBA IEA,IEA,IBA,IEA,IEA,IEA,IBA,IBA,IEA,IBA IEA	ENSDARG00000012671,ENSDARG00000018817,ENSDARG00000027740,ENSDARG00000044754,ENSDARG00000044827,ENSDARG00000053449,ENSDARG00000056590,ENSDARG00000069160,ENSDARG00000070142,ENSDARG00000070780,ENSDARG00000076978,ENSDARG00000078707,ENSDARG00000079446,ENSDARG00000091085,ENSDARG00000116713	Down
query_1	TRUE	0.166116	212	316	11	0.0348101	0.0518868	GO:0003729	GO:MF	mRNA binding	14775	338	GO:0003723	IBA,IBA,IBA,IBA,IBA,IBA,IBA IEA,IBA,IBA,IBA,IBA	ENSDARG00000006392,ENSDARG00000006983,ENSDARG00000007034,ENSDARG00000033901,ENSDARG00000035325,ENSDARG00000043757,ENSDARG00000056138,ENSDARG00000057234,ENSDARG00000063182,ENSDARG00000070846,ENSDARG00000070922	Down
query_1	TRUE	0.166116	336	316	15	0.0474684	0.0446429	GO:0030545	GO:MF	signaling receptor regulator activity	14775	3698	GO:0038023, GO:0098772	IBA IEA,IBA IEA,IBA IEA,IBA IEA,IBA,IBA IEA,IEA,IBA,IEA,IEA,IEA,IBA,IBA,IEA,IBA IEA	ENSDARG00000012671,ENSDARG00000018817,ENSDARG00000027740,ENSDARG00000044754,ENSDARG00000044827,ENSDARG00000053449,ENSDARG00000056590,ENSDARG00000069160,ENSDARG00000070142,ENSDARG00000070780,ENSDARG00000076978,ENSDARG00000078707,ENSDARG00000079446,ENSDARG00000091085,ENSDARG00000116713	Down
query_1	TRUE	0.166116	35	316	4	0.0126582	0.114286	GO:0015101	GO:MF	organic cation transmembrane transporter activity	14775	2269	GO:0022857	IBA,IBA IEA,IBA,IBA IEA	ENSDARG00000000551,ENSDARG00000061566,ENSDARG00000067964,ENSDARG00000074860	Down
query_1	TRUE	0.166116	6	316	2	0.00632911	0.333333	GO:0051139	GO:MF	metal cation:proton antiporter activity	14775	7394	GO:0015078, GO:0140828	IBA IEA,IBA IEA	ENSDARG00000009209,ENSDARG00000076754	Down
query_1	TRUE	0.174174	1139	316	37	0.117089	0.0324846	GO:0043565	GO:MF	sequence-specific DNA binding	14775	5280	GO:0003677	IBA,IBA IEA,IBA,IBA,IBA,IBA,IBA,IBA,IBA IEA,IDA IMP IBA,IBA,IBA,IBA IEA,IBA,IDA IBA,IBA,ISS IBA,IBA,IBA,IBA,IBA,IBA,IBA,IBA,IDA IPI IBA,IBA,IBA,IBA,IBA,IBA,IBA,IPI ISS IBA,IBA,IBA,IBA,IBA,IBA	ENSDARG00000004588,ENSDARG00000004712,ENSDARG00000007406,ENSDARG00000007982,ENSDARG00000008886,ENSDARG00000012656,ENSDARG00000014018,ENSDARG00000015554,ENSDARG00000017168,ENSDARG00000017400,ENSDARG00000023272,ENSDARG00000026599,ENSDARG00000032705,ENSDARG00000039458,ENSDARG00000043821,ENSDARG00000044375,ENSDARG00000055752,ENSDARG00000056732,ENSDARG00000057936,ENSDARG00000058039,ENSDARG00000062448,…	Down
query_1	TRUE	0.189757	7	316	2	0.00632911	0.285714	GO:0022821	GO:MF	solute:potassium antiporter activity	14775	3534	GO:0015079, GO:0140828	IBA,IBA	ENSDARG00000009209,ENSDARG00000076754	Down
query_1	TRUE	0.189757	7	316	2	0.00632911	0.285714	GO:0016413	GO:MF	O-acetyltransferase activity	14775	2726	GO:0008374, GO:0016407	ISS IEA,IBA IEA	ENSDARG00000011506,ENSDARG00000015854	Down
query_1	TRUE	0.189757	7	316	2	0.00632911	0.285714	GO:0015183	GO:MF	L-aspartate transmembrane transporter activity	14775	2341	GO:0005310, GO:0015172, GO:0015179, GO:0015556	IBA,IBA	ENSDARG00000000551,ENSDARG00000020893	Down
query_1	TRUE	0.189757	7	316	2	0.00632911	0.285714	GO:0019238	GO:MF	cyclohydrolase activity	14775	3427	GO:0016814	IBA IEA,IBA IEA	ENSDARG00000070453,ENSDARG00000098646	Down
query_1	TRUE	0.199941	1	316	1	0.00316456	1	GO:0015194	GO:MF	L-serine transmembrane transporter activity	14775	2352	GO:0015101, GO:0015179	IBA	ENSDARG00000000551	Down
query_1	TRUE	0.199941	100	316	6	0.0189873	0.06	GO:0015171	GO:MF	amino acid transmembrane transporter activity	14775	2333	GO:0022857	IBA,IBA,ISS IBA,IBA IEA,IBA,ISS IBA	ENSDARG00000000551,ENSDARG00000008100,ENSDARG00000020893,ENSDARG00000061566,ENSDARG00000067964,ENSDARG00000113771	Down
query_1	TRUE	0.199941	49	316	4	0.0126582	0.0816327	GO:0015179	GO:MF	L-amino acid transmembrane transporter activity	14775	2338	GO:0015171, GO:0046943	IBA,IBA,ISS IBA,IBA IEA	ENSDARG00000000551,ENSDARG00000008100,ENSDARG00000020893,ENSDARG00000061566	Down
query_1	TRUE	0.199941	1	316	1	0.00316456	1	GO:0015195	GO:MF	L-threonine transmembrane transporter activity	14775	2353	GO:0015101, GO:0015175, GO:0015179	IBA	ENSDARG00000000551	Down
query_1	TRUE	0.199941	1	316	1	0.00316456	1	GO:0008988	GO:MF	rRNA (adenine-N6-)-methyltransferase activity	14775	2047	GO:0008170, GO:0016433	ISS IBA	ENSDARG00000068893	Down
query_1	TRUE	0.199941	1	316	1	0.00316456	1	GO:0003870	GO:MF	5-aminolevulinate synthase activity	14775	397	GO:0016749	ISS IBA IEA	ENSDARG00000038643	Down
query_1	TRUE	0.199941	2983	316	81	0.256329	0.0271539	GO:0005515	GO:MF	protein binding	14775	1462	GO:0005488	IPI,IDA IPI IBA,IEA,IBA IEA,IBA IEA,IPI IBA,IEA,IBA IEA,IBA,IPI,IBA IEA,IPI,IBA,IBA,IBA IEA,ISS IBA,IDA IBA IEA,IBA,IPI,IBA,IBA,IBA,IEA,IBA IEA,IEA,IBA IEA,IBA,IEA,IBA,IEA,IBA,IPI IBA,IPI,IBA,IBA,IBA IEA,IBA IEA,IBA,ISS,IBA,IEA,IDA IPI IBA IEA,IBA,IEA,IBA,IBA,IBA IEA,IBA IEA,IEA,IPI,IBA,IBA,IPI IEA,IEA,IBA,IBA IEA,IBA IEA,IBA,IBA,IBA,IEA,IBA,IBA IEA,ISS,IBA,IBA IEA,IBA IEA,IBA,IBA IEA,IBA,IBA,IBA…	ENSDARG00000001129,ENSDARG00000001634,ENSDARG00000002255,ENSDARG00000003963,ENSDARG00000004187,ENSDARG00000005645,ENSDARG00000007247,ENSDARG00000009142,ENSDARG00000010411,ENSDARG00000012248,ENSDARG00000012671,ENSDARG00000012881,ENSDARG00000014462,ENSDARG00000016481,ENSDARG00000018817,ENSDARG00000020345,ENSDARG00000021582,ENSDARG00000021924,ENSDARG00000022176,ENSDARG00000024184,ENSDARG00000024189,…	Down
query_1	TRUE	0.199941	1	316	1	0.00316456	1	GO:0004796	GO:MF	thromboxane-A synthase activity	14775	1042	GO:0016860	IBA	ENSDARG00000002249	Down
query_1	TRUE	0.199941	1	316	1	0.00316456	1	GO:0004511	GO:MF	tyrosine 3-monooxygenase activity	14775	818	GO:0016714	IMP IBA IEA	ENSDARG00000030621	Down
query_1	TRUE	0.199941	1	316	1	0.00316456	1	GO:0004476	GO:MF	mannose-6-phosphate isomerase activity	14775	785	GO:0016861	IDA IMP IBA IEA	ENSDARG00000030786	Down
query_1	TRUE	0.199941	1	316	1	0.00316456	1	GO:0004102	GO:MF	choline O-acetyltransferase activity	14775	567	GO:0016413	IBA IEA	ENSDARG00000015854	Down
query_1	TRUE	0.199941	1	316	1	0.00316456	1	GO:0003914	GO:MF	DNA (6-4) photolyase activity	14775	425	GO:0003913	IDA	ENSDARG00000019498	Down
query_1	TRUE	0.199941	68	316	5	0.0158228	0.0735294	GO:0001228	GO:MF	DNA-binding transcription activator activity, RNA polymerase II-specific	14775	175	GO:0000981, GO:0001216	IBA,IBA,IBA,IBA,IBA	ENSDARG00000004588,ENSDARG00000069866,ENSDARG00000070913,ENSDARG00000077811,ENSDARG00000077840	Down
query_1	TRUE	0.199941	69	316	5	0.0158228	0.0724638	GO:0001216	GO:MF	DNA-binding transcription activator activity	14775	169	GO:0003700	IBA,IBA,IBA,IBA,IBA	ENSDARG00000004588,ENSDARG00000069866,ENSDARG00000070913,ENSDARG00000077811,ENSDARG00000077840	Down
query_1	TRUE	0.199941	1	316	1	0.00316456	1	GO:0008046	GO:MF	axon guidance receptor activity	14775	1501	GO:0004888	IEA	ENSDARG00000005645	Down
query_1	TRUE	0.199941	1	316	1	0.00316456	1	GO:0016748	GO:MF	succinyltransferase activity	14775	2886	GO:0016747	ISS IBA IEA	ENSDARG00000038643	Down
query_1	TRUE	0.199941	1	316	1	0.00316456	1	GO:0051500	GO:MF	D-tyrosyl-tRNA(Tyr) deacylase activity	14775	7436	GO:0051499	IBA	ENSDARG00000044628	Down
query_1	TRUE	0.199941	24	316	3	0.00949367	0.125	GO:0016814	GO:MF	hydrolase activity, acting on carbon-nitrogen (but not peptide) bonds, in cyclic amidines	14775	2938	GO:0016810	IBA IEA,IBA IEA,IBA IEA	ENSDARG00000041609,ENSDARG00000070453,ENSDARG00000098646	Down
query_1	TRUE	0.199941	1	316	1	0.00316456	1	GO:0106026	GO:MF	Gly-tRNA(Ala) deacylase activity	14775	9002	GO:0002161	IDA	ENSDARG00000044628	Down
query_1	TRUE	0.199941	1	316	1	0.00316456	1	GO:0070883	GO:MF	pre-miRNA binding	14775	8097	GO:0003723	IDA	ENSDARG00000001129	Down
query_1	TRUE	0.199941	1	316	1	0.00316456	1	GO:0052810	GO:MF	1-phosphatidylinositol-5-kinase activity	14775	7647	GO:0052742	IBA	ENSDARG00000056112	Down
query_1	TRUE	0.199941	1	316	1	0.00316456	1	GO:0051499	GO:MF	D-aminoacyl-tRNA deacylase activity	14775	7435	GO:0002161, GO:0052689, GO:0160215	IBA IEA	ENSDARG00000044628	Down
query_1	TRUE	0.199941	1	316	1	0.00316456	1	GO:0047298	GO:MF	(S)-3-amino-2-methylpropionate transaminase activity	14775	6037	GO:0008483	IEA	ENSDARG00000006031	Down
query_1	TRUE	0.199941	1	316	1	0.00316456	1	GO:0047192	GO:MF	1-alkylglycerophosphocholine O-acetyltransferase activity	14775	5940	GO:0016413	ISS IEA	ENSDARG00000011506	Down
query_1	TRUE	0.199941	1	316	1	0.00316456	1	GO:0047159	GO:MF	plasmalogen synthase activity	14775	5907	GO:0008374	ISS IEA	ENSDARG00000011506	Down
query_1	TRUE	0.199941	40	316	4	0.0126582	0.1	GO:0044183	GO:MF	protein folding chaperone	14775	5472	GO:0003674	IBA IEA,IEA,IEA,IBA IEA	ENSDARG00000021924,ENSDARG00000029688,ENSDARG00000056160,ENSDARG00000092362	Down
query_1	TRUE	0.199941	1	316	1	0.00316456	1	GO:0043184	GO:MF	vascular endothelial growth factor receptor 2 binding	14775	5232	GO:0005172	IBA	ENSDARG00000040291	Down
query_1	TRUE	0.199941	1	316	1	0.00316456	1	GO:0034386	GO:MF	4-aminobutyrate:2-oxoglutarate transaminase activity	14775	4709	GO:0008483	IEA	ENSDARG00000006031	Down
query_1	TRUE	0.199941	1	316	1	0.00316456	1	GO:0031777	GO:MF	type 1 melanin-concentrating hormone receptor binding	14775	3997	GO:0031776	IBA	ENSDARG00000076978	Down
query_1	TRUE	0.199941	1	316	1	0.00316456	1	GO:0031776	GO:MF	melanin-concentrating hormone receptor binding	14775	3996	GO:0071855	IBA	ENSDARG00000076978	Down
query_1	TRUE	0.199941	1	316	1	0.00316456	1	GO:0031716	GO:MF	calcitonin receptor binding	14775	3939	GO:0001664	IBA	ENSDARG00000056590	Down
query_1	TRUE	0.199941	1	316	1	0.00316456	1	GO:0030354	GO:MF	melanin-concentrating hormone activity	14775	3666	GO:0005179	IEA	ENSDARG00000076978	Down
query_1	TRUE	0.199941	1	316	1	0.00316456	1	GO:0030144	GO:MF	alpha-1,6-mannosylglycoprotein 6-beta-N-acetylglucosaminyltransferase activity	14775	3598	GO:0008375, GO:0140103	IBA IEA	ENSDARG00000071506	Down
query_1	TRUE	0.199941	1	316	1	0.00316456	1	GO:0022849	GO:MF	glutamate-gated calcium ion channel activity	14775	3548	GO:0004970, GO:0099604	ISS	ENSDARG00000113771	Down
query_1	TRUE	0.199941	27	316	3	0.00949367	0.111111	GO:0016860	GO:MF	intramolecular oxidoreductase activity	14775	2976	GO:0016853	IBA,IDA IMP IBA IEA,IBA	ENSDARG00000002249,ENSDARG00000030786,ENSDARG00000060243	Down
query_1	TRUE	0.199941	1	316	1	0.00316456	1	GO:0016749	GO:MF	N-succinyltransferase activity	14775	2887	GO:0016410, GO:0016748	ISS IBA IEA	ENSDARG00000038643	Down
query_1	TRUE	0.199941	1	316	1	0.00316456	1	GO:0000285	GO:MF	1-phosphatidylinositol-3-phosphate 5-kinase activity	14775	55	GO:0052742	IBA IEA	ENSDARG00000056112	Down
query_1	TRUE	0.0283963	3843	544	115	0.211397	0.0299245	TF:M00322	TF	Factor: c-Myc:Max; motif: GCCAYGYGSN	25107	106	TF:M00000	TF,TF,TF,TF,TF,TF,TF,TF,TF,TF,TF,TF,TF,TF,TF,TF,TF,TF,TF,TF,TF,TF,TF,TF,TF,TF,TF,TF,TF,TF,TF,TF,TF,TF,TF,TF,TF,TF,TF,TF,TF,TF,TF,TF,TF,TF,TF,TF,TF,TF,TF,TF,TF,TF,TF,TF,TF,TF,TF,TF,TF,TF,TF,TF,TF,TF,TF,TF,TF,TF,TF,TF,TF,TF,TF,TF,TF,TF,TF,TF,TF,TF,TF,TF,TF,TF,TF,TF,TF,TF,TF,TF,TF,TF,TF,TF,TF,TF,TF,TF,TF,TF,TF,TF,TF,TF,TF,TF,TF,TF,TF,TF,TF,TF,TF	ENSDARG00000000551,ENSDARG00000001463,ENSDARG00000002255,ENSDARG00000002396,ENSDARG00000002682,ENSDARG00000002912,ENSDARG00000003142,ENSDARG00000003998,ENSDARG00000004187,ENSDARG00000004588,ENSDARG00000005559,ENSDARG00000006747,ENSDARG00000007982,ENSDARG00000008100,ENSDARG00000008886,ENSDARG00000010301,ENSDARG00000010791,ENSDARG00000015425,ENSDARG00000015554,ENSDARG00000016721,ENSDARG00000017119,…	Down
[truncated: 4 more rows]

## Sheet: Table S7
Table S7. Correlation analysis between host gene expression and microbial abundances. The table lists significant correlations between DEGs (Ensembl IDs and gene names) and differentially abundant amplicon sequence variants (ASVs). For each pair, the table provides the Spearmann correlation coefficient, p-value, false discovery rate (FDR), ASV, taxa, external gene name, and a combined ASV-taxa id…
Correlation	pvalue	fdr	ensembl_gene_id	ASV	Taxa	external_gene_name	ASV_Taxa
-0.967033	0	0	ENSDARG00000061311	ASV1	Pseudomonas	znf438	ASV1_Pseudomonas
-0.956044	0	0	ENSDARG00000021351	ASV1	Pseudomonas	nefma	ASV1_Pseudomonas
-0.945055	0	0	ENSDARG00000012281	ASV1	Pseudomonas	neff1	ASV1_Pseudomonas
-0.935352	2.69765e-06	0.00559484	ENSDARG00000007221	ASV12	Pseudomonas	pbk	ASV12_Pseudomonas
[truncated: 2,551 more rows]
